# Supplementary material for: Projecting genetic associations through gene expression patterns highlights disease etiology and drug mechanisms
Source: Nat Commun. 2023 Sep 9;14:5562. doi: 10.1038/s41467-023-41057-4 (PMC10492839; doi:10.1038/s41467-023-41057-4)
Supplement: Supplementary file 4 — Supplementary Data 1 [file 41467_2023_41057_MOESM4_ESM.txt]

pheno_id	full_code	short_code	description	unique_description	type	n	n_cases	n_controls	source
0	100001_raw-Food_weight	100001_raw	Food weight	Food weight	continuous_raw	51453			UK Biobank
1	100002_raw-Energy	100002_raw	Energy	Energy	continuous_raw	51453			UK Biobank
2	100003_raw-Protein	100003_raw	Protein	Protein	continuous_raw	51453			UK Biobank
3	100004_raw-Fat	100004_raw	Fat	Fat	continuous_raw	51453			UK Biobank
4	100005_raw-Carbohydrate	100005_raw	Carbohydrate	Carbohydrate	continuous_raw	51453			UK Biobank
5	100006_raw-Saturated_fat	100006_raw	Saturated fat	Saturated fat	continuous_raw	51453			UK Biobank
6	100007_raw-Polyunsaturated_fat	100007_raw	Polyunsaturated fat	Polyunsaturated fat	continuous_raw	51453			UK Biobank
7	100008_raw-Total_sugars	100008_raw	Total sugars	Total sugars	continuous_raw	51453			UK Biobank
8	100009_raw-Englyst_dietary_fibre	100009_raw	Englyst dietary fibre	Englyst dietary fibre	continuous_raw	51453			UK Biobank
9	100010-Portion_size	100010	Portion size	Portion size	ordinal	51427			UK Biobank
10	100011_raw-Iron	100011_raw	Iron	Iron	continuous_raw	51453			UK Biobank
11	100012_raw-Vitamin_B6	100012_raw	Vitamin B6	Vitamin B6	continuous_raw	51453			UK Biobank
12	100013_raw-Vitamin_B12	100013_raw	Vitamin B12	Vitamin B12	continuous_raw	51453			UK Biobank
13	100014_raw-Folate	100014_raw	Folate	Folate	continuous_raw	51453			UK Biobank
14	100015_raw-Vitamin_C	100015_raw	Vitamin C	Vitamin C	continuous_raw	51453			UK Biobank
15	100016_raw-Potassium	100016_raw	Potassium	Potassium	continuous_raw	51453			UK Biobank
16	100017_raw-Magnesium	100017_raw	Magnesium	Magnesium	continuous_raw	51453			UK Biobank
17	100018_raw-Retinol	100018_raw	Retinol	Retinol	continuous_raw	49890			UK Biobank
18	100019_raw-Carotene	100019_raw	Carotene	Carotene	continuous_raw	51453			UK Biobank
19	100021_raw-Vitamin_D	100021_raw	Vitamin D	Vitamin D	continuous_raw	51453			UK Biobank
20	100022-Alcohol	100022	Alcohol	Alcohol	ordinal	51453			UK Biobank
21	100023_raw-Starch	100023_raw	Starch	Starch	continuous_raw	51453			UK Biobank
22	100024_raw-Calcium	100024_raw	Calcium	Calcium	continuous_raw	51453			UK Biobank
23	100025_raw-Vitamin_E	100025_raw	Vitamin E	Vitamin E	continuous_raw	51453			UK Biobank
24	1001-Duration_of_strenuous_sports	1001	Duration of strenuous sports	Duration of strenuous sports	ordinal	36919			UK Biobank
25	100150-Drinking_water_intake	100150	Drinking water intake	Drinking water intake	ordinal	51427			UK Biobank
26	100160-Low_calorie_drink_intake	100160	Low calorie drink intake	Low calorie drink intake	ordinal	51427			UK Biobank
27	100170-Fizzy_drink_intake	100170	Fizzy drink intake	Fizzy drink intake	ordinal	51427			UK Biobank
28	100190-Orange_juice_intake	100190	Orange juice intake	Orange juice intake	ordinal	51414			UK Biobank
29	100240-Coffee_consumed	100240	Coffee consumed	Coffee consumed	binary	51427	36318.0	15109.0	UK Biobank
30	100250-Instant_coffee_intake	100250	Instant coffee intake	Instant coffee intake	ordinal	51427			UK Biobank
31	100260-Added_milk_to_instant_coffee	100260	Added milk to instant coffee	Added milk to instant coffee	binary	51427	30297.0	21130.0	UK Biobank
32	100270-Filtered_coffee_intake	100270	Filtered coffee intake	Filtered coffee intake	ordinal	51427			UK Biobank
33	100280-Added_milk_to_filtered_coffee	100280	Added milk to filtered coffee	Added milk to filtered coffee	binary	51427	44669.0	6758.0	UK Biobank
34	100360-Decaffeinated_coffee	100360	Decaffeinated coffee	Decaffeinated coffee	binary	51427	45548.0	5879.0	UK Biobank
35	100370-Intake_of_sugar_added_to_coffee	100370	Intake of sugar added to coffee	Intake of sugar added to coffee	ordinal	51427			UK Biobank
36	100390-Tea_consumed	100390	Tea consumed	Tea consumed	binary	51427	41078.0	10349.0	UK Biobank
37	100400-Standard_tea_intake	100400	Standard tea intake	Standard tea intake	ordinal	51427			UK Biobank
38	100460-Added_milk_to_standard_tea	100460	Added milk to standard tea	Added milk to standard tea	binary	51427	17686.0	33741.0	UK Biobank
39	100520-Milk_intake	100520	Milk intake	Milk intake	ordinal	51413			UK Biobank
40	100580-Alcohol_consumed	100580	Alcohol consumed	Alcohol consumed	binary	51427	25436.0	25991.0	UK Biobank
41	100590-Red_wine_intake	100590	Red wine intake	Red wine intake	ordinal	51427			UK Biobank
42	100630-Rose_wine_intake	100630	Rose wine intake	Rose wine intake	ordinal	51427			UK Biobank
43	100670-White_wine_intake	100670	White wine intake	White wine intake	ordinal	51427			UK Biobank
44	100710-Beercider_intake	100710	Beer/cider intake	Beer/cider intake	ordinal	51427			UK Biobank
45	100720-Fortified_wine_intake	100720	Fortified wine intake	Fortified wine intake	ordinal	51416			UK Biobank
46	100730-Spirits_intake	100730	Spirits intake	Spirits intake	ordinal	51427			UK Biobank
47	100760-Breakfast_cereal_consumed	100760	Breakfast cereal consumed	Breakfast cereal consumed	binary	51427	34069.0	17358.0	UK Biobank
48	100890-Milk_added_to_cereal	100890	Milk added to cereal	Milk added to cereal	binary	51427	22510.0	28917.0	UK Biobank
49	100920_0-Type_milk_consumed_did_not_have_milk	100920_0	Type milk consumed: did not have milk	Type milk consumed: did not have milk	binary	51427	2529.0	48898.0	UK Biobank
50	100920_2102-Type_milk_consumed_semiskimmed	100920_2102	Type milk consumed: semiskimmed	Type milk consumed: semiskimmed	binary	51427	31930.0	19497.0	UK Biobank
51	100920_2103-Type_milk_consumed_skimmed	100920_2103	Type milk consumed: skimmed	Type milk consumed: skimmed	binary	51427	10533.0	40894.0	UK Biobank
52	100920_2104-Type_milk_consumed_wholemilk	100920_2104	Type milk consumed: wholemilk	Type milk consumed: wholemilk	binary	51427	2934.0	48493.0	UK Biobank
53	100920_2105-Type_milk_consumed_soya_with_calcium	100920_2105	Type milk consumed: soya with calcium	Type milk consumed: soya with calcium	binary	51427	1546.0	49881.0	UK Biobank
54	100920_2106-Type_milk_consumed_soya_without_calcium	100920_2106	Type milk consumed: soya without calcium	Type milk consumed: soya without calcium	binary	51427	664.0	50763.0	UK Biobank
55	100920_2107-Type_milk_consumed_goatsheep_milk	100920_2107	Type milk consumed: goat/sheep milk	Type milk consumed: goat/sheep milk	binary	51427	332.0	51095.0	UK Biobank
56	100920_2108-Type_milk_consumed_riceoatvegetable_milk	100920_2108	Type milk consumed: rice/oat/vegetable milk	Type milk consumed: rice/oat/vegetable milk	binary	51427	299.0	51128.0	UK Biobank
57	100920_2109-Type_milk_consumed_powdered_milk	100920_2109	Type milk consumed: powdered milk	Type milk consumed: powdered milk	binary	51427	227.0	51200.0	UK Biobank
58	100920_2110-Type_milk_consumed_cholesterol_lowering_milk	100920_2110	Type milk consumed: cholesterol lowering milk	Type milk consumed: cholesterol lowering milk	binary	51427	101.0	51326.0	UK Biobank
59	100920_2199-Type_milk_consumed_other_type_of_milk	100920_2199	Type milk consumed: other type of milk	Type milk consumed: other type of milk	binary	51427	232.0	51195.0	UK Biobank
60	100940-Bread_consumed	100940	Bread consumed	Bread consumed	binary	51427	44112.0	7315.0	UK Biobank
61	1011-Frequency_of_light_DIY_in_last_4_weeks	1011	Frequency of light DIY in last 4 weeks	Frequency of light DIY in last 4 weeks	ordinal	180494			UK Biobank
62	102080-Yogurticecream_consumers	102080	Yogurt/ice-cream consumers	Yogurt/ice-cream consumers	binary	51427	20803.0	30624.0	UK Biobank
63	1021-Duration_of_light_DIY	1021	Duration of light DIY	Duration of light DIY	ordinal	179548			UK Biobank
64	102130-Dessert_consumers	102130	Dessert consumers	Dessert consumers	binary	51427	16618.0	34809.0	UK Biobank
65	102190-Cake_intake	102190	Cake intake	Cake intake	ordinal	51427			UK Biobank
66	102250-Sweet_snack_consumers	102250	Sweet snack consumers	Sweet snack consumers	binary	51427	27903.0	23524.0	UK Biobank
67	102280-Milk_chocolate_intake	102280	Milk chocolate intake	Milk chocolate intake	ordinal	51425			UK Biobank
68	102290-Dark_chocolate_intake	102290	Dark chocolate intake	Dark chocolate intake	ordinal	51416			UK Biobank
69	102330-Sweets_intake	102330	Sweets intake	Sweets intake	ordinal	51427			UK Biobank
70	102360-Sweet_biscuits_intake	102360	Sweet biscuits intake	Sweet biscuits intake	ordinal	51427			UK Biobank
71	102400-Savoury_snack_consumers	102400	Savoury snack consumers	Savoury snack consumers	binary	51427	18335.0	33092.0	UK Biobank
72	102440-Unsalted_nuts_intake	102440	Unsalted nuts intake	Unsalted nuts intake	ordinal	51427			UK Biobank
73	102460-Crisp_intake	102460	Crisp intake	Crisp intake	ordinal	51427			UK Biobank
74	102700-Starchy_food_consumers	102700	Starchy food consumers	Starchy food consumers	binary	51427	13706.0	37721.0	UK Biobank
75	102800-Cheese_consumers	102800	Cheese consumers	Cheese consumers	binary	51427	23245.0	28182.0	UK Biobank
76	102820-Hard_cheese_intake	102820	Hard cheese intake	Hard cheese intake	ordinal	51427			UK Biobank
77	102830-Soft_cheese_intake	102830	Soft cheese intake	Soft cheese intake	ordinal	51427			UK Biobank
78	102840-Blue_cheese_intake	102840	Blue cheese intake	Blue cheese intake	ordinal	51422			UK Biobank
79	102930-Egg_consumers	102930	Egg consumers	Egg consumers	binary	51427	10817.0	40610.0	UK Biobank
80	102_raw-Pulse_rate_automated_reading	102_raw	Pulse rate, automated reading	Pulse rate, automated reading	continuous_raw	340162			UK Biobank
81	103000-Meat_consumers	103000	Meat consumers	Meat consumers	binary	51427	35580.0	15847.0	UK Biobank
82	103020-Beef_intake	103020	Beef intake	Beef intake (103020)	ordinal	51422			UK Biobank
83	103060-Poultry_intake	103060	Poultry intake	Poultry intake (103060)	ordinal	51422			UK Biobank
84	103070-Bacon_intake	103070	Bacon intake	Bacon intake	ordinal	51427			UK Biobank
85	1031-Frequency_of_friendfamily_visits	1031	Frequency of friend/family visits	Frequency of friend/family visits	ordinal	358821			UK Biobank
86	103120-Fat_removed_from_meat	103120	Fat removed from meat	Fat removed from meat	binary	13447	1016.0	12431.0	UK Biobank
87	103130-Skin_removed_from_poultry	103130	Skin removed from poultry	Skin removed from poultry	binary	11288	194.0	11094.0	UK Biobank
88	103140-Fish_consumer	103140	Fish consumer	Fish consumer	binary	51427	14833.0	36594.0	UK Biobank
89	103250-Vegetarian_alternatives_intake	103250	Vegetarian alternatives intake	Vegetarian alternatives intake	binary	51427	1806.0	49621.0	UK Biobank
90	103990-Vegetable_consumers	103990	Vegetable consumers	Vegetable consumers	binary	51427	42359.0	9068.0	UK Biobank
91	104020-Fried_potatoes_intake	104020	Fried potatoes intake	Fried potatoes intake	ordinal	51427			UK Biobank
92	104090-Side_salad_intake	104090	Side salad intake	Side salad intake	ordinal	51427			UK Biobank
93	104170-Carrot_intake	104170	Carrot intake	Carrot intake	ordinal	51427			UK Biobank
94	104210-Cucumber_intake	104210	Cucumber intake	Cucumber intake	ordinal	51427			UK Biobank
95	104240-Lettuce_intake	104240	Lettuce intake	Lettuce intake	ordinal	51427			UK Biobank
96	104290-Sweet_pepper_intake	104290	Sweet pepper intake	Sweet pepper intake	ordinal	51427			UK Biobank
97	104340-Fresh_tomato_intake	104340	Fresh tomato intake	Fresh tomato intake	ordinal	51427			UK Biobank
98	104400-Fruit_consumers	104400	Fruit consumers	Fruit consumers	binary	51427	41921.0	9506.0	UK Biobank
99	104450-Apple_intake	104450	Apple intake	Apple intake	ordinal	51427			UK Biobank
100	104460-Banana_intake	104460	Banana intake	Banana intake	ordinal	51427			UK Biobank
101	104530-Orange_intake	104530	Orange intake	Orange intake	ordinal	51427			UK Biobank
102	104670-Vitamin_supplement_user	104670	Vitamin supplement user	Vitamin supplement user	binary	51427	21119.0	30308.0	UK Biobank
103	104900-Time_spent_doing_vigorous_physical_activity	104900	Time spent doing vigorous physical activity	Time spent doing vigorous physical activity	ordinal	51427			UK Biobank
104	104910-Time_spent_doing_moderate_physical_activity	104910	Time spent doing moderate physical activity	Time spent doing moderate physical activity	ordinal	51427			UK Biobank
105	104920-Time_spent_doing_light_physical_activity	104920	Time spent doing light physical activity	Time spent doing light physical activity	ordinal	51427			UK Biobank
106	1050-Time_spend_outdoors_in_summer	1050	Time spend outdoors in summer	Time spend outdoors in summer	ordinal	327717			UK Biobank
107	1060-Time_spent_outdoors_in_winter	1060	Time spent outdoors in winter	Time spent outdoors in winter	ordinal	284889			UK Biobank
108	1070-Time_spent_watching_television_TV	1070	Time spent watching television (TV)	Time spent watching television (TV)	ordinal	341859			UK Biobank
109	1080-Time_spent_using_computer	1080	Time spent using computer	Time spent using computer	ordinal	280750			UK Biobank
110	1090-Time_spent_driving	1090	Time spent driving	Time spent driving	ordinal	241357			UK Biobank
111	1100-Drive_faster_than_motorway_speed_limit	1100	Drive faster than motorway speed limit	Drive faster than motorway speed limit	ordinal	327192			UK Biobank
112	110001-Invitation_to_complete_online_24hour_recall_dietary_questionnaire_acceptance	110001	Invitation to complete online 24-hour recall dietary questionnaire, acceptance	Invitation to complete online 24-hour recall dietary questionnaire, acceptance	binary	218234	148169.0	70065.0	UK Biobank
113	1110-Length_of_mobile_phone_use	1110	Length of mobile phone use	Length of mobile phone use	ordinal	356618			UK Biobank
114	1120-Weekly_usage_of_mobile_phone_in_last_3_months	1120	Weekly usage of mobile phone in last 3 months	Weekly usage of mobile phone in last 3 months	ordinal	301157			UK Biobank
115	1130-Handsfree_devicespeakerphone_use_with_mobile_phone_in_last_3_month	1130	Hands-free device/speakerphone use with mobile phone in last 3 month	Hands-free device/speakerphone use with mobile phone in last 3 month	ordinal	302733			UK Biobank
116	1140-Difference_in_mobile_phone_use_compared_to_two_years_previously	1140	Difference in mobile phone use compared to two years previously	Difference in mobile phone use compared to two years previously	ordinal	298239			UK Biobank
117	1150_1-Usual_side_of_head_for_mobile_phone_use_Left	1150_1	Usual side of head for mobile phone use: Left	Usual side of head for mobile phone use: Left	binary	303009	107802.0	195207.0	UK Biobank
118	1150_2-Usual_side_of_head_for_mobile_phone_use_Right	1150_2	Usual side of head for mobile phone use: Right	Usual side of head for mobile phone use: Right	binary	303009	175355.0	127654.0	UK Biobank
119	1150_3-Usual_side_of_head_for_mobile_phone_use_Equally_left_and_right	1150_3	Usual side of head for mobile phone use: Equally left and right	Usual side of head for mobile phone use: Equally left and right	binary	303009	19852.0	283157.0	UK Biobank
120	1160-Sleep_duration	1160	Sleep duration	Sleep duration	ordinal	359020			UK Biobank
121	1170-Getting_up_in_morning	1170	Getting up in morning	Getting up in morning	ordinal	360231			UK Biobank
122	1180-Morningevening_person_chronotype	1180	Morning/evening person (chronotype)	Morning/evening person (chronotype)	ordinal	322488			UK Biobank
123	1190-Nap_during_day	1190	Nap during day	Nap during day	ordinal	360855			UK Biobank
124	1200-Sleeplessness_insomnia	1200	Sleeplessness / insomnia	Sleeplessness / insomnia	ordinal	360738			UK Biobank
125	1210-Snoring	1210	Snoring	Snoring	binary	336320	125656.0	210664.0	UK Biobank
126	1220-Daytime_dozing_sleeping_narcolepsy	1220	Daytime dozing / sleeping (narcolepsy)	Daytime dozing / sleeping (narcolepsy)	ordinal	359752			UK Biobank
127	12336_raw-Ventricular_rate	12336_raw	Ventricular rate	Ventricular rate	continuous_raw	10817			UK Biobank
128	12338_raw-P_duration	12338_raw	P duration	P duration	continuous_raw	10785			UK Biobank
129	12340_raw-QRS_duration	12340_raw	QRS duration	QRS duration	continuous_raw	10815			UK Biobank
130	1239-Current_tobacco_smoking	1239	Current tobacco smoking	Current tobacco smoking	ordinal	360797			UK Biobank
131	1249-Past_tobacco_smoking	1249	Past tobacco smoking	Past tobacco smoking	ordinal	332141			UK Biobank
132	1259-Smokingsmokers_in_household	1259	Smoking/smokers in household	Smoking/smokers in household	ordinal	332573			UK Biobank
133	1269-Exposure_to_tobacco_smoke_at_home	1269	Exposure to tobacco smoke at home	Exposure to tobacco smoke at home	ordinal	326676			UK Biobank
134	1279-Exposure_to_tobacco_smoke_outside_home	1279	Exposure to tobacco smoke outside home	Exposure to tobacco smoke outside home	ordinal	306191			UK Biobank
135	1289-Cooked_vegetable_intake	1289	Cooked vegetable intake	Cooked vegetable intake	ordinal	350404			UK Biobank
136	1299-Salad_raw_vegetable_intake	1299	Salad / raw vegetable intake	Salad / raw vegetable intake	ordinal	339601			UK Biobank
137	129_raw-Place_of_birth_in_UK_north_coordinate	129_raw	Place of birth in UK - north co-ordinate	Place of birth in UK - north co-ordinate	continuous_raw	338701			UK Biobank
138	1309-Fresh_fruit_intake	1309	Fresh fruit intake	Fresh fruit intake	ordinal	348284			UK Biobank
139	130_raw-Place_of_birth_in_UK_east_coordinate	130_raw	Place of birth in UK - east co-ordinate	Place of birth in UK - east co-ordinate	continuous_raw	338701			UK Biobank
140	1319-Dried_fruit_intake	1319	Dried fruit intake	Dried fruit intake	ordinal	329134			UK Biobank
141	1329-Oily_fish_intake	1329	Oily fish intake	Oily fish intake	ordinal	359340			UK Biobank
142	1339-Nonoily_fish_intake	1339	Non-oily fish intake	Non-oily fish intake	ordinal	359682			UK Biobank
143	134-Number_of_selfreported_cancers	134	Number of self-reported cancers	Number of self-reported cancers	ordinal	361136			UK Biobank
144	1349-Processed_meat_intake	1349	Processed meat intake	Processed meat intake	ordinal	360468			UK Biobank
145	135-Number_of_selfreported_noncancer_illnesses	135	Number of self-reported non-cancer illnesses	Number of self-reported non-cancer illnesses	ordinal	361141			UK Biobank
146	1359-Poultry_intake	1359	Poultry intake	Poultry intake (1359)	ordinal	360390			UK Biobank
147	136-Number_of_operations_selfreported	136	Number of operations, self-reported	Number of operations, self-reported	ordinal	361141			UK Biobank
148	1369-Beef_intake	1369	Beef intake	Beef intake (1369)	ordinal	359784			UK Biobank
149	137-Number_of_treatmentsmedications_taken	137	Number of treatments/medications taken	Number of treatments/medications taken	ordinal	361141			UK Biobank
150	1379-Lambmutton_intake	1379	Lamb/mutton intake	Lamb/mutton intake	ordinal	359002			UK Biobank
151	1389-Pork_intake	1389	Pork intake	Pork intake	ordinal	359115			UK Biobank
152	1408-Cheese_intake	1408	Cheese intake	Cheese intake	ordinal	352458			UK Biobank
153	1418_1-Milk_type_used_Full_cream	1418_1	Milk type used: Full cream	Milk type used: Full cream	binary	360806	22902.0	337904.0	UK Biobank
154	1418_2-Milk_type_used_Semiskimmed	1418_2	Milk type used: Semi-skimmed	Milk type used: Semi-skimmed	binary	360806	234870.0	125936.0	UK Biobank
155	1418_3-Milk_type_used_Skimmed	1418_3	Milk type used: Skimmed	Milk type used: Skimmed	binary	360806	74087.0	286719.0	UK Biobank
156	1418_4-Milk_type_used_Soya	1418_4	Milk type used: Soya	Milk type used: Soya	binary	360806	13147.0	347659.0	UK Biobank
157	1418_5-Milk_type_used_Other_type_of_milk	1418_5	Milk type used: Other type of milk	Milk type used: Other type of milk	binary	360806	4213.0	356593.0	UK Biobank
158	1418_6-Milk_type_used_Neverrarely_have_milk	1418_6	Milk type used: Never/rarely have milk	Milk type used: Never/rarely have milk	binary	360806	11587.0	349219.0	UK Biobank
159	1428_0-Spread_type_Neverrarely_use_spread	1428_0	Spread type: Never/rarely use spread	Spread type: Never/rarely use spread	binary	360291	36579.0	323712.0	UK Biobank
160	1428_1-Spread_type_Butterspreadable_butter	1428_1	Spread type: Butter/spreadable butter	Spread type: Butter/spreadable butter	binary	360291	131190.0	229101.0	UK Biobank
161	1428_2-Spread_type_Flora_ProActiveBenecol	1428_2	Spread type: Flora Pro-Active/Benecol	Spread type: Flora Pro-Active/Benecol	binary	360291	1929.0	358362.0	UK Biobank
162	1428_3-Spread_type_Other_type_of_spreadmargarine	1428_3	Spread type: Other type of spread/margarine	Spread type: Other type of spread/margarine	binary	360291	190593.0	169698.0	UK Biobank
163	1438_raw-Bread_intake	1438_raw	Bread intake	Bread intake	continuous_raw	353030			UK Biobank
164	1448_1-Bread_type_White	1448_1	Bread type: White	Bread type: White	binary	348424	91452.0	256972.0	UK Biobank
165	1448_2-Bread_type_Brown	1448_2	Bread type: Brown	Bread type: Brown	binary	348424	41518.0	306906.0	UK Biobank
166	1448_3-Bread_type_Wholemeal_or_wholegrain	1448_3	Bread type: Wholemeal or wholegrain	Bread type: Wholemeal or wholegrain	binary	348424	201013.0	147411.0	UK Biobank
167	1448_4-Bread_type_Other_type_of_bread	1448_4	Bread type: Other type of bread	Bread type: Other type of bread	binary	348424	14441.0	333983.0	UK Biobank
168	1458-Cereal_intake	1458	Cereal intake	Cereal intake	ordinal	345019			UK Biobank
169	1468_1-Cereal_type_Bran_cereal_eg_All_Bran_Branflakes	1468_1	Cereal type: Bran cereal (e.g. All Bran, Branflakes)	Cereal type: Bran cereal (e.g. All Bran, Branflakes)	binary	299898	50609.0	249289.0	UK Biobank
170	1468_2-Cereal_type_Biscuit_cereal_eg_Weetabix	1468_2	Cereal type: Biscuit cereal (e.g. Weetabix)	Cereal type: Biscuit cereal (e.g. Weetabix)	binary	299898	53310.0	246588.0	UK Biobank
171	1468_3-Cereal_type_Oat_cereal_eg_Ready_Brek_porridge	1468_3	Cereal type: Oat cereal (e.g. Ready Brek, porridge)	Cereal type: Oat cereal (e.g. Ready Brek, porridge)	binary	299898	76351.0	223547.0	UK Biobank
172	1468_4-Cereal_type_Muesli	1468_4	Cereal type: Muesli	Cereal type: Muesli	binary	299898	61523.0	238375.0	UK Biobank
173	1468_5-Cereal_type_Other_eg_Cornflakes_Frosties	1468_5	Cereal type: Other (e.g. Cornflakes, Frosties)	Cereal type: Other (e.g. Cornflakes, Frosties)	binary	299898	58105.0	241793.0	UK Biobank
174	1478-Salt_added_to_food	1478	Salt added to food	Salt added to food	ordinal	360954			UK Biobank
175	1488_raw-Tea_intake	1488_raw	Tea intake	Tea intake	continuous_raw	349376			UK Biobank
176	1498-Coffee_intake	1498	Coffee intake	Coffee intake	ordinal	334659			UK Biobank
177	1508_1-Coffee_type_Decaffeinated_coffee_any_type	1508_1	Coffee type: Decaffeinated coffee (any type)	Coffee type: Decaffeinated coffee (any type)	binary	283449	55310.0	228139.0	UK Biobank
178	1508_2-Coffee_type_Instant_coffee	1508_2	Coffee type: Instant coffee	Coffee type: Instant coffee	binary	283449	158386.0	125063.0	UK Biobank
179	1508_3-Coffee_type_Ground_coffee_include_espresso_filter_etc	1508_3	Coffee type: Ground coffee (include espresso, filter etc)	Coffee type: Ground coffee (include espresso, filter etc)	binary	283449	64962.0	218487.0	UK Biobank
180	1508_4-Coffee_type_Other_type_of_coffee	1508_4	Coffee type: Other type of coffee	Coffee type: Other type of coffee	binary	283449	4791.0	278658.0	UK Biobank
181	1518-Hot_drink_temperature	1518	Hot drink temperature	Hot drink temperature	ordinal	357256			UK Biobank
182	1528-Water_intake	1528	Water intake	Water intake	ordinal	333363			UK Biobank
183	1538_0-Major_dietary_changes_in_the_last_5_years_No	1538_0	Major dietary changes in the last 5 years: No	Major dietary changes in the last 5 years: No	binary	360294	221368.0	138926.0	UK Biobank
184	1538_1-Major_dietary_changes_in_the_last_5_years_Yes_because_of_illness	1538_1	Major dietary changes in the last 5 years: Yes, because of illness	Major dietary changes in the last 5 years: Yes, because of illness	binary	360294	38051.0	322243.0	UK Biobank
185	1538_2-Major_dietary_changes_in_the_last_5_years_Yes_because_of_other_reasons	1538_2	Major dietary changes in the last 5 years: Yes, because of other reasons	Major dietary changes in the last 5 years: Yes, because of other reasons	binary	360294	100875.0	259419.0	UK Biobank
186	1548-Variation_in_diet	1548	Variation in diet	Variation in diet	ordinal	359752			UK Biobank
187	1558-Alcohol_intake_frequency	1558	Alcohol intake frequency.	Alcohol intake frequency.	ordinal	360726			UK Biobank
188	1568-Average_weekly_red_wine_intake	1568	Average weekly red wine intake	Average weekly red wine intake	ordinal	257773			UK Biobank
189	1578-Average_weekly_champagne_plus_white_wine_intake	1578	Average weekly champagne plus white wine intake	Average weekly champagne plus white wine intake	ordinal	257623			UK Biobank
190	1588-Average_weekly_beer_plus_cider_intake	1588	Average weekly beer plus cider intake	Average weekly beer plus cider intake	ordinal	258256			UK Biobank
191	1598-Average_weekly_spirits_intake	1598	Average weekly spirits intake	Average weekly spirits intake	ordinal	257426			UK Biobank
192	1608-Average_weekly_fortified_wine_intake	1608	Average weekly fortified wine intake	Average weekly fortified wine intake	ordinal	258191			UK Biobank
193	1618-Alcohol_usually_taken_with_meals	1618	Alcohol usually taken with meals	Alcohol usually taken with meals	binary	184716	125164.0	59552.0	UK Biobank
194	1628-Alcohol_intake_versus_10_years_previously	1628	Alcohol intake versus 10 years previously	Alcohol intake versus 10 years previously	ordinal	334989			UK Biobank
195	1677-Breastfed_as_a_baby	1677	Breastfed as a baby	Breastfed as a baby	binary	273743	193838.0	79905.0	UK Biobank
196	1687-Comparative_body_size_at_age_10	1687	Comparative body size at age 10	Comparative body size at age 10	ordinal	354996			UK Biobank
197	1697-Comparative_height_size_at_age_10	1697	Comparative height size at age 10	Comparative height size at age 10	ordinal	355331			UK Biobank
198	1707_1-Handedness_chiralitylaterality_Righthanded	1707_1	Handedness (chirality/laterality): Right-handed	Handedness (chirality/laterality): Right-handed	binary	360913	320242.0	40671.0	UK Biobank
199	1707_2-Handedness_chiralitylaterality_Lefthanded	1707_2	Handedness (chirality/laterality): Left-handed	Handedness (chirality/laterality): Left-handed	binary	360913	34585.0	326328.0	UK Biobank
200	1707_3-Handedness_chiralitylaterality_Use_both_right_and_left_hands_equally	1707_3	Handedness (chirality/laterality): Use both right and left hands equally	Handedness (chirality/laterality): Use both right and left hands equally	binary	360913	6086.0	354827.0	UK Biobank
201	1717-Skin_colour	1717	Skin colour	Skin colour	ordinal	356530			UK Biobank
202	1727-Ease_of_skin_tanning	1727	Ease of skin tanning	Ease of skin tanning	ordinal	353697			UK Biobank
203	1737-Childhood_sunburn_occasions	1737	Childhood sunburn occasions	Childhood sunburn occasions	ordinal	269734			UK Biobank
204	1747_1-Hair_colour_natural_before_greying_Blonde	1747_1	Hair colour (natural, before greying): Blonde	Hair colour (natural, before greying): Blonde	binary	360270	41178.0	319092.0	UK Biobank
205	1747_2-Hair_colour_natural_before_greying_Red	1747_2	Hair colour (natural, before greying): Red	Hair colour (natural, before greying): Red	binary	360270	16615.0	343655.0	UK Biobank
206	1747_3-Hair_colour_natural_before_greying_Light_brown	1747_3	Hair colour (natural, before greying): Light brown	Hair colour (natural, before greying): Light brown	binary	360270	147560.0	212710.0	UK Biobank
207	1747_4-Hair_colour_natural_before_greying_Dark_brown	1747_4	Hair colour (natural, before greying): Dark brown	Hair colour (natural, before greying): Dark brown	binary	360270	134627.0	225643.0	UK Biobank
208	1747_5-Hair_colour_natural_before_greying_Black	1747_5	Hair colour (natural, before greying): Black	Hair colour (natural, before greying): Black	binary	360270	15809.0	344461.0	UK Biobank
209	1747_6-Hair_colour_natural_before_greying_Other	1747_6	Hair colour (natural, before greying): Other	Hair colour (natural, before greying): Other	binary	360270	4481.0	355789.0	UK Biobank
210	1757-Facial_ageing	1757	Facial ageing	Facial ageing	ordinal	330409			UK Biobank
211	1767-Adopted_as_a_child	1767	Adopted as a child	Adopted as a child	binary	360450	5158.0	355292.0	UK Biobank
212	1777-Part_of_a_multiple_birth	1777	Part of a multiple birth	Part of a multiple birth	binary	355467	7919.0	347548.0	UK Biobank
213	1787-Maternal_smoking_around_birth	1787	Maternal smoking around birth	Maternal smoking around birth	binary	309942	95182.0	214760.0	UK Biobank
214	1797-Father_still_alive	1797	Father still alive	Father still alive	binary	351538	81229.0	270309.0	UK Biobank
215	1807_raw-Fathers_age_at_death	1807_raw	Father's age at death	Father's age at death	continuous_raw	266231			UK Biobank
216	1835-Mother_still_alive	1835	Mother still alive	Mother still alive	binary	355029	140246.0	214783.0	UK Biobank
217	1873-Number_of_full_brothers	1873	Number of full brothers	Number of full brothers	ordinal	355326			UK Biobank
218	1883-Number_of_full_sisters	1883	Number of full sisters	Number of full sisters	ordinal	355390			UK Biobank
219	189_raw-Townsend_deprivation_index_at_recruitment	189_raw	Townsend deprivation index at recruitment	Townsend deprivation index at recruitment	continuous_raw	360763			UK Biobank
220	1920-Mood_swings	1920	Mood swings	Mood swings	binary	352604	158982.0	193622.0	UK Biobank
221	1930-Miserableness	1930	Miserableness	Miserableness	binary	355182	151752.0	203430.0	UK Biobank
222	1940-Irritability	1940	Irritability	Irritability	binary	345231	96862.0	248369.0	UK Biobank
223	1950-Sensitivity_hurt_feelings	1950	Sensitivity / hurt feelings	Sensitivity / hurt feelings	binary	350821	194755.0	156066.0	UK Biobank
224	1960-Fedup_feelings	1960	Fed-up feelings	Fed-up feelings	binary	353764	143332.0	210432.0	UK Biobank
225	1970-Nervous_feelings	1970	Nervous feelings	Nervous feelings	binary	351829	83120.0	268709.0	UK Biobank
226	1980-Worrier_anxious_feelings	1980	Worrier / anxious feelings	Worrier / anxious feelings	binary	351833	199463.0	152370.0	UK Biobank
227	1990-Tense_highly_strung	1990	Tense / 'highly strung'	Tense / 'highly strung'	binary	350159	60513.0	289646.0	UK Biobank
228	2000-Worry_too_long_after_embarrassment	2000	Worry too long after embarrassment	Worry too long after embarrassment	binary	346527	165310.0	181217.0	UK Biobank
229	20001_1001-Cancer_code_selfreported_lung_cancer	20001_1001	Cancer code, self-reported: lung cancer	Cancer code, self-reported: lung cancer	binary	361141	203.0	360938.0	UK Biobank
230	20001_1003-Cancer_code_selfreported_skin_cancer	20001_1003	Cancer code, self-reported: skin cancer	Cancer code, self-reported: skin cancer	binary	361141	1125.0	360016.0	UK Biobank
231	20001_1006-Cancer_code_selfreported_larynxthroat_cancer	20001_1006	Cancer code, self-reported: larynx/throat cancer	Cancer code, self-reported: larynx/throat cancer	binary	361141	281.0	360860.0	UK Biobank
232	20001_1011-Cancer_code_selfreported_tongue_cancer	20001_1011	Cancer code, self-reported: tongue cancer	Cancer code, self-reported: tongue cancer	binary	361141	123.0	361018.0	UK Biobank
233	20001_1017-Cancer_code_selfreported_oesophageal_cancer	20001_1017	Cancer code, self-reported: oesophageal cancer	Cancer code, self-reported: oesophageal cancer	binary	361141	162.0	360979.0	UK Biobank
234	20001_1018-Cancer_code_selfreported_stomach_cancer	20001_1018	Cancer code, self-reported: stomach cancer	Cancer code, self-reported: stomach cancer	binary	361141	133.0	361008.0	UK Biobank
235	20001_1019-Cancer_code_selfreported_small_intestinesmall_bowel_cancer	20001_1019	Cancer code, self-reported: small intestine/small bowel cancer	Cancer code, self-reported: small intestine/small bowel cancer	binary	361141	163.0	360978.0	UK Biobank
236	20001_1020-Cancer_code_selfreported_large_bowel_cancercolorectal_cancer	20001_1020	Cancer code, self-reported: large bowel cancer/colorectal cancer	Cancer code, self-reported: large bowel cancer/colorectal cancer	binary	361141	510.0	360631.0	UK Biobank
237	20001_1022-Cancer_code_selfreported_colon_cancersigmoid_cancer	20001_1022	Cancer code, self-reported: colon cancer/sigmoid cancer	Cancer code, self-reported: colon cancer/sigmoid cancer	binary	361141	1214.0	359927.0	UK Biobank
238	20001_1023-Cancer_code_selfreported_rectal_cancer	20001_1023	Cancer code, self-reported: rectal cancer	Cancer code, self-reported: rectal cancer	binary	361141	272.0	360869.0	UK Biobank
239	20001_1024-Cancer_code_selfreported_liverhepatocellular_cancer	20001_1024	Cancer code, self-reported: liver/hepatocellular cancer	Cancer code, self-reported: liver/hepatocellular cancer	binary	361141	138.0	361003.0	UK Biobank
240	20001_1030-Cancer_code_selfreported_eye_andor_adnexal_cancer	20001_1030	Cancer code, self-reported: eye and/or adnexal cancer	Cancer code, self-reported: eye and/or adnexal cancer	binary	361141	109.0	361032.0	UK Biobank
241	20001_1032-Cancer_code_selfreported_brain_cancer_primary_malignant_brain_tumour	20001_1032	Cancer code, self-reported: brain cancer / primary malignant brain tumour	Cancer code, self-reported: brain cancer / primary malignant brain tumour	binary	361141	172.0	360969.0	UK Biobank
242	20001_1034-Cancer_code_selfreported_kidneyrenal_cell_cancer	20001_1034	Cancer code, self-reported: kidney/renal cell cancer	Cancer code, self-reported: kidney/renal cell cancer	binary	361141	473.0	360668.0	UK Biobank
243	20001_1035-Cancer_code_selfreported_bladder_cancer	20001_1035	Cancer code, self-reported: bladder cancer	Cancer code, self-reported: bladder cancer	binary	361141	843.0	360298.0	UK Biobank
244	20001_1048-Cancer_code_selfreported_leukaemia	20001_1048	Cancer code, self-reported: leukaemia	Cancer code, self-reported: leukaemia	binary	361141	169.0	360972.0	UK Biobank
245	20001_1050-Cancer_code_selfreported_multiple_myeloma	20001_1050	Cancer code, self-reported: multiple myeloma	Cancer code, self-reported: multiple myeloma	binary	361141	125.0	361016.0	UK Biobank
246	20001_1052-Cancer_code_selfreported_hodgkins_lymphoma_hodgkins_disease	20001_1052	Cancer code, self-reported: hodgkins lymphoma / hodgkins disease	Cancer code, self-reported: hodgkins lymphoma / hodgkins disease	binary	361141	360.0	360781.0	UK Biobank
247	20001_1053-Cancer_code_selfreported_nonhodgkins_lymphoma	20001_1053	Cancer code, self-reported: non-hodgkins lymphoma	Cancer code, self-reported: non-hodgkins lymphoma	binary	361141	684.0	360457.0	UK Biobank
248	20001_1055-Cancer_code_selfreported_chronic_lymphocytic	20001_1055	Cancer code, self-reported: chronic lymphocytic	Cancer code, self-reported: chronic lymphocytic	binary	361141	237.0	360904.0	UK Biobank
249	20001_1059-Cancer_code_selfreported_malignant_melanoma	20001_1059	Cancer code, self-reported: malignant melanoma	Cancer code, self-reported: malignant melanoma	binary	361141	2898.0	358243.0	UK Biobank
250	20001_1060-Cancer_code_selfreported_nonmelanoma_skin_cancer	20001_1060	Cancer code, self-reported: non-melanoma skin cancer	Cancer code, self-reported: non-melanoma skin cancer	binary	361141	542.0	360599.0	UK Biobank
251	20001_1061-Cancer_code_selfreported_basal_cell_carcinoma	20001_1061	Cancer code, self-reported: basal cell carcinoma	Cancer code, self-reported: basal cell carcinoma	binary	361141	3441.0	357700.0	UK Biobank
252	20001_1062-Cancer_code_selfreported_squamous_cell_carcinoma	20001_1062	Cancer code, self-reported: squamous cell carcinoma	Cancer code, self-reported: squamous cell carcinoma	binary	361141	449.0	360692.0	UK Biobank
253	20001_1063-Cancer_code_selfreported_primary_bone_cancer	20001_1063	Cancer code, self-reported: primary bone cancer	Cancer code, self-reported: primary bone cancer	binary	361141	111.0	361030.0	UK Biobank
254	20001_1065-Cancer_code_selfreported_thyroid_cancer	20001_1065	Cancer code, self-reported: thyroid cancer	Cancer code, self-reported: thyroid cancer	binary	361141	339.0	360802.0	UK Biobank
255	20001_1068-Cancer_code_selfreported_sarcomafibrosarcoma	20001_1068	Cancer code, self-reported: sarcoma/fibrosarcoma	Cancer code, self-reported: sarcoma/fibrosarcoma	binary	361141	196.0	360945.0	UK Biobank
256	20001_1073-Cancer_code_selfreported_rodent_ulcer	20001_1073	Cancer code, self-reported: rodent ulcer	Cancer code, self-reported: rodent ulcer	binary	361141	519.0	360622.0	UK Biobank
257	20001_99999-Cancer_code_selfreported_unclassifiable	20001_99999	Cancer code, self-reported: unclassifiable	Cancer code, self-reported: unclassifiable	binary	361141	405.0	360736.0	UK Biobank
258	20002_1065-Noncancer_illness_code_selfreported_hypertension	20002_1065	Non-cancer illness code, self-reported: hypertension	Non-cancer illness code, self-reported: hypertension	binary	361141	93560.0	267581.0	UK Biobank
259	20002_1066-Noncancer_illness_code_selfreported_heartcardiac_problem	20002_1066	Non-cancer illness code, self-reported: heart/cardiac problem	Non-cancer illness code, self-reported: heart/cardiac problem	binary	361141	1176.0	359965.0	UK Biobank
260	20002_1067-Noncancer_illness_code_selfreported_peripheral_vascular_disease	20002_1067	Non-cancer illness code, self-reported: peripheral vascular disease	Non-cancer illness code, self-reported: peripheral vascular disease	binary	361141	664.0	360477.0	UK Biobank
261	20002_1072-Noncancer_illness_code_selfreported_essential_hypertension	20002_1072	Non-cancer illness code, self-reported: essential hypertension	Non-cancer illness code, self-reported: essential hypertension	binary	361141	1658.0	359483.0	UK Biobank
262	20002_1074-Noncancer_illness_code_selfreported_angina	20002_1074	Non-cancer illness code, self-reported: angina	Non-cancer illness code, self-reported: angina	binary	361141	11370.0	349771.0	UK Biobank
263	20002_1075-Noncancer_illness_code_selfreported_heart_attackmyocardial_infarction	20002_1075	Non-cancer illness code, self-reported: heart attack/myocardial infarction	Non-cancer illness code, self-reported: heart attack/myocardial infarction	binary	361141	8239.0	352902.0	UK Biobank
264	20002_1076-Noncancer_illness_code_selfreported_heart_failurepulmonary_odema	20002_1076	Non-cancer illness code, self-reported: heart failure/pulmonary odema	Non-cancer illness code, self-reported: heart failure/pulmonary odema	binary	361141	247.0	360894.0	UK Biobank
265	20002_1077-Noncancer_illness_code_selfreported_heart_arrhythmia	20002_1077	Non-cancer illness code, self-reported: heart arrhythmia	Non-cancer illness code, self-reported: heart arrhythmia	binary	361141	2013.0	359128.0	UK Biobank
266	20002_1078-Noncancer_illness_code_selfreported_heart_valve_problemheart_murmur	20002_1078	Non-cancer illness code, self-reported: heart valve problem/heart murmur	Non-cancer illness code, self-reported: heart valve problem/heart murmur	binary	361141	2453.0	358688.0	UK Biobank
267	20002_1079-Noncancer_illness_code_selfreported_cardiomyopathy	20002_1079	Non-cancer illness code, self-reported: cardiomyopathy	Non-cancer illness code, self-reported: cardiomyopathy	binary	361141	311.0	360830.0	UK Biobank
268	20002_1080-Noncancer_illness_code_selfreported_pericardial_problem	20002_1080	Non-cancer illness code, self-reported: pericardial problem	Non-cancer illness code, self-reported: pericardial problem	binary	361141	202.0	360939.0	UK Biobank
269	20002_1081-Noncancer_illness_code_selfreported_stroke	20002_1081	Non-cancer illness code, self-reported: stroke	Non-cancer illness code, self-reported: stroke	binary	361141	4836.0	356305.0	UK Biobank
270	20002_1082-Noncancer_illness_code_selfreported_transient_ischaemic_attack_tia	20002_1082	Non-cancer illness code, self-reported: transient ischaemic attack (tia)	Non-cancer illness code, self-reported: transient ischaemic attack (tia)	binary	361141	1369.0	359772.0	UK Biobank
271	20002_1083-Noncancer_illness_code_selfreported_subdural_haemorrhagehaematoma	20002_1083	Non-cancer illness code, self-reported: subdural haemorrhage/haematoma	Non-cancer illness code, self-reported: subdural haemorrhage/haematoma	binary	361141	154.0	360987.0	UK Biobank
272	20002_1086-Noncancer_illness_code_selfreported_subarachnoid_haemorrhage	20002_1086	Non-cancer illness code, self-reported: subarachnoid haemorrhage	Non-cancer illness code, self-reported: subarachnoid haemorrhage	binary	361141	337.0	360804.0	UK Biobank
273	20002_1087-Noncancer_illness_code_selfreported_leg_claudication_intermittent_claudication	20002_1087	Non-cancer illness code, self-reported: leg claudication/ intermittent claudication	Non-cancer illness code, self-reported: leg claudication/ intermittent claudication	binary	361141	277.0	360864.0	UK Biobank
274	20002_1093-Noncancer_illness_code_selfreported_pulmonary_embolism_dvt	20002_1093	Non-cancer illness code, self-reported: pulmonary embolism +/- dvt	Non-cancer illness code, self-reported: pulmonary embolism +/- dvt	binary	361141	2999.0	358142.0	UK Biobank
275	20002_1094-Noncancer_illness_code_selfreported_deep_venous_thrombosis_dvt	20002_1094	Non-cancer illness code, self-reported: deep venous thrombosis (dvt)	Non-cancer illness code, self-reported: deep venous thrombosis (dvt)	binary	361141	7237.0	353904.0	UK Biobank
276	20002_1111-Noncancer_illness_code_selfreported_asthma	20002_1111	Non-cancer illness code, self-reported: asthma	Non-cancer illness code, self-reported: asthma	binary	361141	41934.0	319207.0	UK Biobank
277	20002_1112-Noncancer_illness_code_selfreported_chronic_obstructive_airways_diseasecopd	20002_1112	Non-cancer illness code, self-reported: chronic obstructive airways disease/copd	Non-cancer illness code, self-reported: chronic obstructive airways disease/copd	binary	361141	1285.0	359856.0	UK Biobank
278	20002_1113-Noncancer_illness_code_selfreported_emphysemachronic_bronchitis	20002_1113	Non-cancer illness code, self-reported: emphysema/chronic bronchitis	Non-cancer illness code, self-reported: emphysema/chronic bronchitis	binary	361141	5031.0	356110.0	UK Biobank
279	20002_1114-Noncancer_illness_code_selfreported_bronchiectasis	20002_1114	Non-cancer illness code, self-reported: bronchiectasis	Non-cancer illness code, self-reported: bronchiectasis	binary	361141	876.0	360265.0	UK Biobank
280	20002_1115-Noncancer_illness_code_selfreported_interstitial_lung_disease	20002_1115	Non-cancer illness code, self-reported: interstitial lung disease	Non-cancer illness code, self-reported: interstitial lung disease	binary	361141	121.0	361020.0	UK Biobank
281	20002_1117-Noncancer_illness_code_selfreported_other_respiratory_problems	20002_1117	Non-cancer illness code, self-reported: other respiratory problems	Non-cancer illness code, self-reported: other respiratory problems	binary	361141	628.0	360513.0	UK Biobank
282	20002_1120-Noncancer_illness_code_selfreported_asbestosis	20002_1120	Non-cancer illness code, self-reported: asbestosis	Non-cancer illness code, self-reported: asbestosis	binary	361141	150.0	360991.0	UK Biobank
283	20002_1123-Noncancer_illness_code_selfreported_sleep_apnoea	20002_1123	Non-cancer illness code, self-reported: sleep apnoea	Non-cancer illness code, self-reported: sleep apnoea	binary	361141	1163.0	359978.0	UK Biobank
284	20002_1125-Noncancer_illness_code_selfreported_pleurisy	20002_1125	Non-cancer illness code, self-reported: pleurisy	Non-cancer illness code, self-reported: pleurisy	binary	361141	1220.0	359921.0	UK Biobank
285	20002_1126-Noncancer_illness_code_selfreported_spontaneous_pneumothoraxrecurrent_pneumothorax	20002_1126	Non-cancer illness code, self-reported: spontaneous pneumothorax/recurrent pneumothorax	Non-cancer illness code, self-reported: spontaneous pneumothorax/recurrent pneumothorax	binary	361141	871.0	360270.0	UK Biobank
286	20002_1134-Noncancer_illness_code_selfreported_oesophageal_disorder	20002_1134	Non-cancer illness code, self-reported: oesophageal disorder	Non-cancer illness code, self-reported: oesophageal disorder	binary	361141	219.0	360922.0	UK Biobank
287	20002_1135-Noncancer_illness_code_selfreported_stomach_disorder	20002_1135	Non-cancer illness code, self-reported: stomach disorder	Non-cancer illness code, self-reported: stomach disorder	binary	361141	779.0	360362.0	UK Biobank
288	20002_1136-Noncancer_illness_code_selfreported_liverbiliarypancreas_problem	20002_1136	Non-cancer illness code, self-reported: liver/biliary/pancreas problem	Non-cancer illness code, self-reported: liver/biliary/pancreas problem	binary	361141	635.0	360506.0	UK Biobank
289	20002_1137-Noncancer_illness_code_selfreported_other_abdominal_problem	20002_1137	Non-cancer illness code, self-reported: other abdominal problem	Non-cancer illness code, self-reported: other abdominal problem	binary	361141	422.0	360719.0	UK Biobank
290	20002_1138-Noncancer_illness_code_selfreported_gastrooesophageal_reflux_gord_gastric_reflux	20002_1138	Non-cancer illness code, self-reported: gastro-oesophageal reflux (gord) / gastric reflux	Non-cancer illness code, self-reported: gastro-oesophageal reflux (gord) / gastric reflux	binary	361141	15210.0	345931.0	UK Biobank
291	20002_1139-Noncancer_illness_code_selfreported_oesophagitisbarretts_oesophagus	20002_1139	Non-cancer illness code, self-reported: oesophagitis/barretts oesophagus	Non-cancer illness code, self-reported: oesophagitis/barretts oesophagus	binary	361141	1144.0	359997.0	UK Biobank
292	20002_1142-Noncancer_illness_code_selfreported_gastricstomach_ulcers	20002_1142	Non-cancer illness code, self-reported: gastric/stomach ulcers	Non-cancer illness code, self-reported: gastric/stomach ulcers	binary	361141	2562.0	358579.0	UK Biobank
293	20002_1143-Noncancer_illness_code_selfreported_gastritisgastric_erosions	20002_1143	Non-cancer illness code, self-reported: gastritis/gastric erosions	Non-cancer illness code, self-reported: gastritis/gastric erosions	binary	361141	566.0	360575.0	UK Biobank
294	20002_1154-Noncancer_illness_code_selfreported_irritable_bowel_syndrome	20002_1154	Non-cancer illness code, self-reported: irritable bowel syndrome	Non-cancer illness code, self-reported: irritable bowel syndrome	binary	361141	8537.0	352604.0	UK Biobank
295	20002_1155-Noncancer_illness_code_selfreported_hepatitis	20002_1155	Non-cancer illness code, self-reported: hepatitis	Non-cancer illness code, self-reported: hepatitis	binary	361141	396.0	360745.0	UK Biobank
296	20002_1156-Noncancer_illness_code_selfreported_infectiveviral_hepatitis	20002_1156	Non-cancer illness code, self-reported: infective/viral hepatitis	Non-cancer illness code, self-reported: infective/viral hepatitis	binary	361141	768.0	360373.0	UK Biobank
297	20002_1157-Noncancer_illness_code_selfreported_noninfective_hepatitis	20002_1157	Non-cancer illness code, self-reported: non-infective hepatitis	Non-cancer illness code, self-reported: non-infective hepatitis	binary	361141	374.0	360767.0	UK Biobank
298	20002_1158-Noncancer_illness_code_selfreported_liver_failurecirrhosis	20002_1158	Non-cancer illness code, self-reported: liver failure/cirrhosis	Non-cancer illness code, self-reported: liver failure/cirrhosis	binary	361141	264.0	360877.0	UK Biobank
299	20002_1161-Noncancer_illness_code_selfreported_gall_bladder_disease	20002_1161	Non-cancer illness code, self-reported: gall bladder disease	Non-cancer illness code, self-reported: gall bladder disease	binary	361141	202.0	360939.0	UK Biobank
300	20002_1162-Noncancer_illness_code_selfreported_cholelithiasisgall_stones	20002_1162	Non-cancer illness code, self-reported: cholelithiasis/gall stones	Non-cancer illness code, self-reported: cholelithiasis/gall stones	binary	361141	5941.0	355200.0	UK Biobank
301	20002_1163-Noncancer_illness_code_selfreported_cholecystitis	20002_1163	Non-cancer illness code, self-reported: cholecystitis	Non-cancer illness code, self-reported: cholecystitis	binary	361141	381.0	360760.0	UK Biobank
302	20002_1165-Noncancer_illness_code_selfreported_pancreatitis	20002_1165	Non-cancer illness code, self-reported: pancreatitis	Non-cancer illness code, self-reported: pancreatitis	binary	361141	777.0	360364.0	UK Biobank
303	20002_1190-Noncancer_illness_code_selfreported_peritonitis	20002_1190	Non-cancer illness code, self-reported: peritonitis	Non-cancer illness code, self-reported: peritonitis	binary	361141	1261.0	359880.0	UK Biobank
304	20002_1191-Noncancer_illness_code_selfreported_gastrointestinal_bleeding	20002_1191	Non-cancer illness code, self-reported: gastrointestinal bleeding	Non-cancer illness code, self-reported: gastrointestinal bleeding	binary	361141	142.0	360999.0	UK Biobank
305	20002_1192-Noncancer_illness_code_selfreported_renalkidney_failure	20002_1192	Non-cancer illness code, self-reported: renal/kidney failure	Non-cancer illness code, self-reported: renal/kidney failure	binary	361141	171.0	360970.0	UK Biobank
306	20002_1193-Noncancer_illness_code_selfreported_renal_failure_requiring_dialysis	20002_1193	Non-cancer illness code, self-reported: renal failure requiring dialysis	Non-cancer illness code, self-reported: renal failure requiring dialysis	binary	361141	181.0	360960.0	UK Biobank
307	20002_1194-Noncancer_illness_code_selfreported_renal_failure_not_requiring_dialysis	20002_1194	Non-cancer illness code, self-reported: renal failure not requiring dialysis	Non-cancer illness code, self-reported: renal failure not requiring dialysis	binary	361141	295.0	360846.0	UK Biobank
308	20002_1196-Noncancer_illness_code_selfreported_urinary_tract_infectionkidney_infection	20002_1196	Non-cancer illness code, self-reported: urinary tract infection/kidney infection	Non-cancer illness code, self-reported: urinary tract infection/kidney infection	binary	361141	1698.0	359443.0	UK Biobank
309	20002_1197-Noncancer_illness_code_selfreported_kidney_stoneureter_stonebladder_stone	20002_1197	Non-cancer illness code, self-reported: kidney stone/ureter stone/bladder stone	Non-cancer illness code, self-reported: kidney stone/ureter stone/bladder stone	binary	361141	2863.0	358278.0	UK Biobank
310	20002_1200-Noncancer_illness_code_selfreported_ureteric_obstructionhydronephrosis	20002_1200	Non-cancer illness code, self-reported: ureteric obstruction/hydronephrosis	Non-cancer illness code, self-reported: ureteric obstruction/hydronephrosis	binary	361141	253.0	360888.0	UK Biobank
311	20002_1201-Noncancer_illness_code_selfreported_bladder_problem_not_cancer	20002_1201	Non-cancer illness code, self-reported: bladder problem (not cancer)	Non-cancer illness code, self-reported: bladder problem (not cancer)	binary	361141	2140.0	359001.0	UK Biobank
312	20002_1202-Noncancer_illness_code_selfreported_urinary_frequency_incontinence	20002_1202	Non-cancer illness code, self-reported: urinary frequency / incontinence	Non-cancer illness code, self-reported: urinary frequency / incontinence	binary	361141	1252.0	359889.0	UK Biobank
313	20002_1220-Noncancer_illness_code_selfreported_diabetes	20002_1220	Non-cancer illness code, self-reported: diabetes	Non-cancer illness code, self-reported: diabetes	binary	361141	14114.0	347027.0	UK Biobank
314	20002_1222-Noncancer_illness_code_selfreported_type_1_diabetes	20002_1222	Non-cancer illness code, self-reported: type 1 diabetes	Non-cancer illness code, self-reported: type 1 diabetes	binary	361141	318.0	360823.0	UK Biobank
315	20002_1223-Noncancer_illness_code_selfreported_type_2_diabetes	20002_1223	Non-cancer illness code, self-reported: type 2 diabetes	Non-cancer illness code, self-reported: type 2 diabetes	binary	361141	2292.0	358849.0	UK Biobank
316	20002_1224-Noncancer_illness_code_selfreported_thyroid_problem_not_cancer	20002_1224	Non-cancer illness code, self-reported: thyroid problem (not cancer)	Non-cancer illness code, self-reported: thyroid problem (not cancer)	binary	361141	959.0	360182.0	UK Biobank
317	20002_1225-Noncancer_illness_code_selfreported_hyperthyroidismthyrotoxicosis	20002_1225	Non-cancer illness code, self-reported: hyperthyroidism/thyrotoxicosis	Non-cancer illness code, self-reported: hyperthyroidism/thyrotoxicosis	binary	361141	2730.0	358411.0	UK Biobank
318	20002_1226-Noncancer_illness_code_selfreported_hypothyroidismmyxoedema	20002_1226	Non-cancer illness code, self-reported: hypothyroidism/myxoedema	Non-cancer illness code, self-reported: hypothyroidism/myxoedema	binary	361141	17574.0	343567.0	UK Biobank
319	20002_1229-Noncancer_illness_code_selfreported_parathyroid_gland_problem_not_cancer	20002_1229	Non-cancer illness code, self-reported: parathyroid gland problem (not cancer)	Non-cancer illness code, self-reported: parathyroid gland problem (not cancer)	binary	361141	125.0	361016.0	UK Biobank
320	20002_1234-Noncancer_illness_code_selfreported_adrenocortical_insufficiencyaddisons_disease	20002_1234	Non-cancer illness code, self-reported: adrenocortical insufficiency/addison's disease	Non-cancer illness code, self-reported: adrenocortical insufficiency/addison's disease	binary	361141	158.0	360983.0	UK Biobank
321	20002_1238-Noncancer_illness_code_selfreported_pituitary_adenomatumour	20002_1238	Non-cancer illness code, self-reported: pituitary adenoma/tumour	Non-cancer illness code, self-reported: pituitary adenoma/tumour	binary	361141	237.0	360904.0	UK Biobank
322	20002_1240-Noncancer_illness_code_selfreported_neurological_injurytrauma	20002_1240	Non-cancer illness code, self-reported: neurological injury/trauma	Non-cancer illness code, self-reported: neurological injury/trauma	binary	361141	104.0	361037.0	UK Biobank
323	20002_1242-Noncancer_illness_code_selfreported_eyeeyelid_problem	20002_1242	Non-cancer illness code, self-reported: eye/eyelid problem	Non-cancer illness code, self-reported: eye/eyelid problem	binary	361141	2840.0	358301.0	UK Biobank
324	20002_1243-Noncancer_illness_code_selfreported_psychologicalpsychiatric_problem	20002_1243	Non-cancer illness code, self-reported: psychological/psychiatric problem	Non-cancer illness code, self-reported: psychological/psychiatric problem	binary	361141	363.0	360778.0	UK Biobank
325	20002_1246-Noncancer_illness_code_selfreported_encephalitis	20002_1246	Non-cancer illness code, self-reported: encephalitis	Non-cancer illness code, self-reported: encephalitis	binary	361141	238.0	360903.0	UK Biobank
326	20002_1247-Noncancer_illness_code_selfreported_meningitis	20002_1247	Non-cancer illness code, self-reported: meningitis	Non-cancer illness code, self-reported: meningitis	binary	361141	1515.0	359626.0	UK Biobank
327	20002_1249-Noncancer_illness_code_selfreported_cranial_nerve_problempalsy	20002_1249	Non-cancer illness code, self-reported: cranial nerve problem/palsy	Non-cancer illness code, self-reported: cranial nerve problem/palsy	binary	361141	232.0	360909.0	UK Biobank
328	20002_1250-Noncancer_illness_code_selfreported_bells_palsyfacial_nerve_palsy	20002_1250	Non-cancer illness code, self-reported: bell's palsy/facial nerve palsy	Non-cancer illness code, self-reported: bell's palsy/facial nerve palsy	binary	361141	358.0	360783.0	UK Biobank
329	20002_1251-Noncancer_illness_code_selfreported_spinal_cord_disorder	20002_1251	Non-cancer illness code, self-reported: spinal cord disorder	Non-cancer illness code, self-reported: spinal cord disorder	binary	361141	362.0	360779.0	UK Biobank
330	20002_1254-Noncancer_illness_code_selfreported_peripheral_nerve_disorder	20002_1254	Non-cancer illness code, self-reported: peripheral nerve disorder	Non-cancer illness code, self-reported: peripheral nerve disorder	binary	361141	206.0	360935.0	UK Biobank
331	20002_1255-Noncancer_illness_code_selfreported_peripheral_neuropathy	20002_1255	Non-cancer illness code, self-reported: peripheral neuropathy	Non-cancer illness code, self-reported: peripheral neuropathy	binary	361141	520.0	360621.0	UK Biobank
332	20002_1256-Noncancer_illness_code_selfreported_acute_infective_polyneuritisguillainbarre_syndrome	20002_1256	Non-cancer illness code, self-reported: acute infective polyneuritis/guillain-barre syndrome	Non-cancer illness code, self-reported: acute infective polyneuritis/guillain-barre syndrome	binary	361141	170.0	360971.0	UK Biobank
333	20002_1257-Noncancer_illness_code_selfreported_trapped_nervecompressed_nerve	20002_1257	Non-cancer illness code, self-reported: trapped nerve/compressed nerve	Non-cancer illness code, self-reported: trapped nerve/compressed nerve	binary	361141	1073.0	360068.0	UK Biobank
334	20002_1258-Noncancer_illness_code_selfreported_chronicdegenerative_neurological_problem	20002_1258	Non-cancer illness code, self-reported: chronic/degenerative neurological problem	Non-cancer illness code, self-reported: chronic/degenerative neurological problem	binary	361141	124.0	361017.0	UK Biobank
335	20002_1261-Noncancer_illness_code_selfreported_multiple_sclerosis	20002_1261	Non-cancer illness code, self-reported: multiple sclerosis	Non-cancer illness code, self-reported: multiple sclerosis	binary	361141	1326.0	359815.0	UK Biobank
336	20002_1262-Noncancer_illness_code_selfreported_parkinsons_disease	20002_1262	Non-cancer illness code, self-reported: parkinsons disease	Non-cancer illness code, self-reported: parkinsons disease	binary	361141	652.0	360489.0	UK Biobank
337	20002_1264-Noncancer_illness_code_selfreported_epilepsy	20002_1264	Non-cancer illness code, self-reported: epilepsy	Non-cancer illness code, self-reported: epilepsy	binary	361141	3015.0	358126.0	UK Biobank
338	20002_1265-Noncancer_illness_code_selfreported_migraine	20002_1265	Non-cancer illness code, self-reported: migraine	Non-cancer illness code, self-reported: migraine	binary	361141	10647.0	350494.0	UK Biobank
339	20002_1266-Noncancer_illness_code_selfreported_head_injury	20002_1266	Non-cancer illness code, self-reported: head injury	Non-cancer illness code, self-reported: head injury	binary	361141	1230.0	359911.0	UK Biobank
340	20002_1267-Noncancer_illness_code_selfreported_spinal_injury	20002_1267	Non-cancer illness code, self-reported: spinal injury	Non-cancer illness code, self-reported: spinal injury	binary	361141	583.0	360558.0	UK Biobank
341	20002_1274-Noncancer_illness_code_selfreported_eye_infection	20002_1274	Non-cancer illness code, self-reported: eye infection	Non-cancer illness code, self-reported: eye infection	binary	361141	359.0	360782.0	UK Biobank
342	20002_1275-Noncancer_illness_code_selfreported_retinal_problem	20002_1275	Non-cancer illness code, self-reported: retinal problem	Non-cancer illness code, self-reported: retinal problem	binary	361141	631.0	360510.0	UK Biobank
343	20002_1276-Noncancer_illness_code_selfreported_diabetic_eye_disease	20002_1276	Non-cancer illness code, self-reported: diabetic eye disease	Non-cancer illness code, self-reported: diabetic eye disease	binary	361141	699.0	360442.0	UK Biobank
344	20002_1277-Noncancer_illness_code_selfreported_glaucoma	20002_1277	Non-cancer illness code, self-reported: glaucoma	Non-cancer illness code, self-reported: glaucoma	binary	361141	3786.0	357355.0	UK Biobank
345	20002_1278-Noncancer_illness_code_selfreported_cataract	20002_1278	Non-cancer illness code, self-reported: cataract	Non-cancer illness code, self-reported: cataract	binary	361141	5045.0	356096.0	UK Biobank
346	20002_1279-Noncancer_illness_code_selfreported_eye_trauma	20002_1279	Non-cancer illness code, self-reported: eye trauma	Non-cancer illness code, self-reported: eye trauma	binary	361141	542.0	360599.0	UK Biobank
347	20002_1281-Noncancer_illness_code_selfreported_retinal_detachment	20002_1281	Non-cancer illness code, self-reported: retinal detachment	Non-cancer illness code, self-reported: retinal detachment	binary	361141	1219.0	359922.0	UK Biobank
348	20002_1282-Noncancer_illness_code_selfreported_retinal_arteryvein_occlusion	20002_1282	Non-cancer illness code, self-reported: retinal artery/vein occlusion	Non-cancer illness code, self-reported: retinal artery/vein occlusion	binary	361141	172.0	360969.0	UK Biobank
349	20002_1286-Noncancer_illness_code_selfreported_depression	20002_1286	Non-cancer illness code, self-reported: depression	Non-cancer illness code, self-reported: depression	binary	361141	20648.0	340493.0	UK Biobank
350	20002_1287-Noncancer_illness_code_selfreported_anxietypanic_attacks	20002_1287	Non-cancer illness code, self-reported: anxiety/panic attacks	Non-cancer illness code, self-reported: anxiety/panic attacks	binary	361141	4961.0	356180.0	UK Biobank
351	20002_1288-Noncancer_illness_code_selfreported_nervous_breakdown	20002_1288	Non-cancer illness code, self-reported: nervous breakdown	Non-cancer illness code, self-reported: nervous breakdown	binary	361141	568.0	360573.0	UK Biobank
352	20002_1289-Noncancer_illness_code_selfreported_schizophrenia	20002_1289	Non-cancer illness code, self-reported: schizophrenia	Non-cancer illness code, self-reported: schizophrenia	binary	361141	391.0	360750.0	UK Biobank
353	20002_1290-Noncancer_illness_code_selfreported_deliberate_selfharmsuicide_attempt	20002_1290	Non-cancer illness code, self-reported: deliberate self-harm/suicide attempt	Non-cancer illness code, self-reported: deliberate self-harm/suicide attempt	binary	361141	187.0	360954.0	UK Biobank
354	20002_1291-Noncancer_illness_code_selfreported_maniabipolar_disordermanic_depression	20002_1291	Non-cancer illness code, self-reported: mania/bipolar disorder/manic depression	Non-cancer illness code, self-reported: mania/bipolar disorder/manic depression	binary	361141	1008.0	360133.0	UK Biobank
355	20002_1293-Noncancer_illness_code_selfreported_bone_disorder	20002_1293	Non-cancer illness code, self-reported: bone disorder	Non-cancer illness code, self-reported: bone disorder	binary	361141	827.0	360314.0	UK Biobank
356	20002_1294-Noncancer_illness_code_selfreported_back_problem	20002_1294	Non-cancer illness code, self-reported: back problem	Non-cancer illness code, self-reported: back problem	binary	361141	6339.0	354802.0	UK Biobank
357	20002_1295-Noncancer_illness_code_selfreported_joint_disorder	20002_1295	Non-cancer illness code, self-reported: joint disorder	Non-cancer illness code, self-reported: joint disorder	binary	361141	1743.0	359398.0	UK Biobank
358	20002_1297-Noncancer_illness_code_selfreported_musclesoft_tissue_problem	20002_1297	Non-cancer illness code, self-reported: muscle/soft tissue problem	Non-cancer illness code, self-reported: muscle/soft tissue problem	binary	361141	2862.0	358279.0	UK Biobank
359	20002_1308-Noncancer_illness_code_selfreported_osteomyelitis	20002_1308	Non-cancer illness code, self-reported: osteomyelitis	Non-cancer illness code, self-reported: osteomyelitis	binary	361141	564.0	360577.0	UK Biobank
360	20002_1309-Noncancer_illness_code_selfreported_osteoporosis	20002_1309	Non-cancer illness code, self-reported: osteoporosis	Non-cancer illness code, self-reported: osteoporosis	binary	361141	5736.0	355405.0	UK Biobank
361	20002_1311-Noncancer_illness_code_selfreported_spine_arthritisspondylitis	20002_1311	Non-cancer illness code, self-reported: spine arthritis/spondylitis	Non-cancer illness code, self-reported: spine arthritis/spondylitis	binary	361141	3154.0	357987.0	UK Biobank
362	20002_1312-Noncancer_illness_code_selfreported_prolapsed_discslipped_disc	20002_1312	Non-cancer illness code, self-reported: prolapsed disc/slipped disc	Non-cancer illness code, self-reported: prolapsed disc/slipped disc	binary	361141	6006.0	355135.0	UK Biobank
363	20002_1313-Noncancer_illness_code_selfreported_ankylosing_spondylitis	20002_1313	Non-cancer illness code, self-reported: ankylosing spondylitis	Non-cancer illness code, self-reported: ankylosing spondylitis	binary	361141	1038.0	360103.0	UK Biobank
364	20002_1322-Noncancer_illness_code_selfreported_myositismyopathy	20002_1322	Non-cancer illness code, self-reported: myositis/myopathy	Non-cancer illness code, self-reported: myositis/myopathy	binary	361141	145.0	360996.0	UK Biobank
365	20002_1327-Noncancer_illness_code_selfreported_low_plateletsplatelet_disorder	20002_1327	Non-cancer illness code, self-reported: low platelets/platelet disorder	Non-cancer illness code, self-reported: low platelets/platelet disorder	binary	361141	314.0	360827.0	UK Biobank
366	20002_1330-Noncancer_illness_code_selfreported_iron_deficiency_anaemia	20002_1330	Non-cancer illness code, self-reported: iron deficiency anaemia	Non-cancer illness code, self-reported: iron deficiency anaemia	binary	361141	1988.0	359153.0	UK Biobank
367	20002_1331-Noncancer_illness_code_selfreported_pernicious_anaemia	20002_1331	Non-cancer illness code, self-reported: pernicious anaemia	Non-cancer illness code, self-reported: pernicious anaemia	binary	361141	1109.0	360032.0	UK Biobank
368	20002_1371-Noncancer_illness_code_selfreported_sarcoidosis	20002_1371	Non-cancer illness code, self-reported: sarcoidosis	Non-cancer illness code, self-reported: sarcoidosis	binary	361141	705.0	360436.0	UK Biobank
369	20002_1372-Noncancer_illness_code_selfreported_vasculitis	20002_1372	Non-cancer illness code, self-reported: vasculitis	Non-cancer illness code, self-reported: vasculitis	binary	361141	156.0	360985.0	UK Biobank
370	20002_1373-Noncancer_illness_code_selfreported_connective_tissue_disorder	20002_1373	Non-cancer illness code, self-reported: connective tissue disorder	Non-cancer illness code, self-reported: connective tissue disorder	binary	361141	155.0	360986.0	UK Biobank
371	20002_1374-Noncancer_illness_code_selfreported_allergyhypersensitivityanaphylaxis	20002_1374	Non-cancer illness code, self-reported: allergy/hypersensitivity/anaphylaxis	Non-cancer illness code, self-reported: allergy/hypersensitivity/anaphylaxis	binary	361141	2622.0	358519.0	UK Biobank
372	20002_1377-Noncancer_illness_code_selfreported_polymyalgia_rheumatica	20002_1377	Non-cancer illness code, self-reported: polymyalgia rheumatica	Non-cancer illness code, self-reported: polymyalgia rheumatica	binary	361141	753.0	360388.0	UK Biobank
373	20002_1381-Noncancer_illness_code_selfreported_systemic_lupus_erythematosissle	20002_1381	Non-cancer illness code, self-reported: systemic lupus erythematosis/sle	Non-cancer illness code, self-reported: systemic lupus erythematosis/sle	binary	361141	415.0	360726.0	UK Biobank
374	20002_1382-Noncancer_illness_code_selfreported_sjogrens_syndromesicca_syndrome	20002_1382	Non-cancer illness code, self-reported: sjogren's syndrome/sicca syndrome	Non-cancer illness code, self-reported: sjogren's syndrome/sicca syndrome	binary	361141	338.0	360803.0	UK Biobank
375	20002_1384-Noncancer_illness_code_selfreported_sclerodermasystemic_sclerosis	20002_1384	Non-cancer illness code, self-reported: scleroderma/systemic sclerosis	Non-cancer illness code, self-reported: scleroderma/systemic sclerosis	binary	361141	121.0	361020.0	UK Biobank
376	20002_1385-Noncancer_illness_code_selfreported_allergy_or_anaphylactic_reaction_to_food	20002_1385	Non-cancer illness code, self-reported: allergy or anaphylactic reaction to food	Non-cancer illness code, self-reported: allergy or anaphylactic reaction to food	binary	361141	1621.0	359520.0	UK Biobank
377	20002_1386-Noncancer_illness_code_selfreported_allergy_or_anaphylactic_reaction_to_drug	20002_1386	Non-cancer illness code, self-reported: allergy or anaphylactic reaction to drug	Non-cancer illness code, self-reported: allergy or anaphylactic reaction to drug	binary	361141	3255.0	357886.0	UK Biobank
378	20002_1387-Noncancer_illness_code_selfreported_hayfeverallergic_rhinitis	20002_1387	Non-cancer illness code, self-reported: hayfever/allergic rhinitis	Non-cancer illness code, self-reported: hayfever/allergic rhinitis	binary	361141	20667.0	340474.0	UK Biobank
379	20002_1394-Noncancer_illness_code_selfreported_peripheral_nerve_injury	20002_1394	Non-cancer illness code, self-reported: peripheral nerve injury	Non-cancer illness code, self-reported: peripheral nerve injury	binary	361141	227.0	360914.0	UK Biobank
380	20002_1398-Noncancer_illness_code_selfreported_pneumonia	20002_1398	Non-cancer illness code, self-reported: pneumonia	Non-cancer illness code, self-reported: pneumonia	binary	361141	5182.0	355959.0	UK Biobank
381	20002_1400-Noncancer_illness_code_selfreported_peptic_ulcer	20002_1400	Non-cancer illness code, self-reported: peptic ulcer	Non-cancer illness code, self-reported: peptic ulcer	binary	361141	381.0	360760.0	UK Biobank
382	20002_1405-Noncancer_illness_code_selfreported_other_renalkidney_problem	20002_1405	Non-cancer illness code, self-reported: other renal/kidney problem	Non-cancer illness code, self-reported: other renal/kidney problem	binary	361141	1504.0	359637.0	UK Biobank
383	20002_1406-Noncancer_illness_code_selfreported_muscle_or_soft_tissue_injuries	20002_1406	Non-cancer illness code, self-reported: muscle or soft tissue injuries	Non-cancer illness code, self-reported: muscle or soft tissue injuries	binary	361141	2653.0	358488.0	UK Biobank
384	20002_1407-Noncancer_illness_code_selfreported_burns	20002_1407	Non-cancer illness code, self-reported: burns	Non-cancer illness code, self-reported: burns	binary	361141	338.0	360803.0	UK Biobank
385	20002_1408-Noncancer_illness_code_selfreported_alcohol_dependency	20002_1408	Non-cancer illness code, self-reported: alcohol dependency	Non-cancer illness code, self-reported: alcohol dependency	binary	361141	561.0	360580.0	UK Biobank
386	20002_1412-Noncancer_illness_code_selfreported_bronchitis	20002_1412	Non-cancer illness code, self-reported: bronchitis	Non-cancer illness code, self-reported: bronchitis	binary	361141	2681.0	358460.0	UK Biobank
387	20002_1413-Noncancer_illness_code_selfreported_nasalsinus_disorder	20002_1413	Non-cancer illness code, self-reported: nasal/sinus disorder	Non-cancer illness code, self-reported: nasal/sinus disorder	binary	361141	1396.0	359745.0	UK Biobank
388	20002_1414-Noncancer_illness_code_selfreported_throat_or_larynx_disorder	20002_1414	Non-cancer illness code, self-reported: throat or larynx disorder	Non-cancer illness code, self-reported: throat or larynx disorder	binary	361141	325.0	360816.0	UK Biobank
389	20002_1415-Noncancer_illness_code_selfreported_earvestibular_disorder	20002_1415	Non-cancer illness code, self-reported: ear/vestibular disorder	Non-cancer illness code, self-reported: ear/vestibular disorder	binary	361141	3103.0	358038.0	UK Biobank
390	20002_1416-Noncancer_illness_code_selfreported_chronic_sinusitis	20002_1416	Non-cancer illness code, self-reported: chronic sinusitis	Non-cancer illness code, self-reported: chronic sinusitis	binary	361141	2257.0	358884.0	UK Biobank
391	20002_1417-Noncancer_illness_code_selfreported_nasal_polyps	20002_1417	Non-cancer illness code, self-reported: nasal polyps	Non-cancer illness code, self-reported: nasal polyps	binary	361141	1587.0	359554.0	UK Biobank
392	20002_1419-Noncancer_illness_code_selfreported_vocal_cord_polyp	20002_1419	Non-cancer illness code, self-reported: vocal cord polyp	Non-cancer illness code, self-reported: vocal cord polyp	binary	361141	154.0	360987.0	UK Biobank
393	20002_1420-Noncancer_illness_code_selfreported_otosclerosis	20002_1420	Non-cancer illness code, self-reported: otosclerosis	Non-cancer illness code, self-reported: otosclerosis	binary	361141	189.0	360952.0	UK Biobank
394	20002_1421-Noncancer_illness_code_selfreported_menieres_disease	20002_1421	Non-cancer illness code, self-reported: meniere's disease	Non-cancer illness code, self-reported: meniere's disease	binary	361141	1031.0	360110.0	UK Biobank
395	20002_1425-Noncancer_illness_code_selfreported_cerebral_aneurysm	20002_1425	Non-cancer illness code, self-reported: cerebral aneurysm	Non-cancer illness code, self-reported: cerebral aneurysm	binary	361141	256.0	360885.0	UK Biobank
396	20002_1427-Noncancer_illness_code_selfreported_polycystic_kidney	20002_1427	Non-cancer illness code, self-reported: polycystic kidney	Non-cancer illness code, self-reported: polycystic kidney	binary	361141	251.0	360890.0	UK Biobank
397	20002_1428-Noncancer_illness_code_selfreported_thyroiditis	20002_1428	Non-cancer illness code, self-reported: thyroiditis	Non-cancer illness code, self-reported: thyroiditis	binary	361141	180.0	360961.0	UK Biobank
398	20002_1430-Noncancer_illness_code_selfreported_hypopituitarism	20002_1430	Non-cancer illness code, self-reported: hypopituitarism	Non-cancer illness code, self-reported: hypopituitarism	binary	361141	133.0	361008.0	UK Biobank
399	20002_1433-Noncancer_illness_code_selfreported_cerebral_palsy	20002_1433	Non-cancer illness code, self-reported: cerebral palsy	Non-cancer illness code, self-reported: cerebral palsy	binary	361141	123.0	361018.0	UK Biobank
400	20002_1434-Noncancer_illness_code_selfreported_other_neurological_problem	20002_1434	Non-cancer illness code, self-reported: other neurological problem	Non-cancer illness code, self-reported: other neurological problem	binary	361141	1508.0	359633.0	UK Biobank
401	20002_1435-Noncancer_illness_code_selfreported_optic_neuritis	20002_1435	Non-cancer illness code, self-reported: optic neuritis	Non-cancer illness code, self-reported: optic neuritis	binary	361141	129.0	361012.0	UK Biobank
402	20002_1436-Noncancer_illness_code_selfreported_headaches_not_migraine	20002_1436	Non-cancer illness code, self-reported: headaches (not migraine)	Non-cancer illness code, self-reported: headaches (not migraine)	binary	361141	3022.0	358119.0	UK Biobank
403	20002_1437-Noncancer_illness_code_selfreported_myasthenia_gravis	20002_1437	Non-cancer illness code, self-reported: myasthenia gravis	Non-cancer illness code, self-reported: myasthenia gravis	binary	361141	105.0	361036.0	UK Biobank
404	20002_1438-Noncancer_illness_code_selfreported_polycythaemia_vera	20002_1438	Non-cancer illness code, self-reported: polycythaemia vera	Non-cancer illness code, self-reported: polycythaemia vera	binary	361141	159.0	360982.0	UK Biobank
405	20002_1439-Noncancer_illness_code_selfreported_hivaids	20002_1439	Non-cancer illness code, self-reported: hiv/aids	Non-cancer illness code, self-reported: hiv/aids	binary	361141	285.0	360856.0	UK Biobank
406	20002_1440-Noncancer_illness_code_selfreported_tuberculosis_tb	20002_1440	Non-cancer illness code, self-reported: tuberculosis (tb)	Non-cancer illness code, self-reported: tuberculosis (tb)	binary	361141	1768.0	359373.0	UK Biobank
407	20002_1441-Noncancer_illness_code_selfreported_malaria	20002_1441	Non-cancer illness code, self-reported: malaria	Non-cancer illness code, self-reported: malaria	binary	361141	428.0	360713.0	UK Biobank
408	20002_1442-Noncancer_illness_code_selfreported_helicobacter_pylori	20002_1442	Non-cancer illness code, self-reported: helicobacter pylori	Non-cancer illness code, self-reported: helicobacter pylori	binary	361141	1005.0	360136.0	UK Biobank
409	20002_1445-Noncancer_illness_code_selfreported_clotting_disorderexcessive_bleeding	20002_1445	Non-cancer illness code, self-reported: clotting disorder/excessive bleeding	Non-cancer illness code, self-reported: clotting disorder/excessive bleeding	binary	361141	354.0	360787.0	UK Biobank
410	20002_1446-Noncancer_illness_code_selfreported_anaemia	20002_1446	Non-cancer illness code, self-reported: anaemia	Non-cancer illness code, self-reported: anaemia	binary	361141	602.0	360539.0	UK Biobank
411	20002_1451-Noncancer_illness_code_selfreported_hereditarygenetic_haematological_disorder	20002_1451	Non-cancer illness code, self-reported: hereditary/genetic haematological disorder	Non-cancer illness code, self-reported: hereditary/genetic haematological disorder	binary	361141	316.0	360825.0	UK Biobank
412	20002_1452-Noncancer_illness_code_selfreported_eczemadermatitis	20002_1452	Non-cancer illness code, self-reported: eczema/dermatitis	Non-cancer illness code, self-reported: eczema/dermatitis	binary	361141	9321.0	351820.0	UK Biobank
413	20002_1453-Noncancer_illness_code_selfreported_psoriasis	20002_1453	Non-cancer illness code, self-reported: psoriasis	Non-cancer illness code, self-reported: psoriasis	binary	361141	4192.0	356949.0	UK Biobank
414	20002_1454-Noncancer_illness_code_selfreported_blisteringdesquamating_skin_disorder	20002_1454	Non-cancer illness code, self-reported: blistering/desquamating skin disorder	Non-cancer illness code, self-reported: blistering/desquamating skin disorder	binary	361141	579.0	360562.0	UK Biobank
415	20002_1455-Noncancer_illness_code_selfreported_chronic_skin_ulcers	20002_1455	Non-cancer illness code, self-reported: chronic skin ulcers	Non-cancer illness code, self-reported: chronic skin ulcers	binary	361141	123.0	361018.0	UK Biobank
416	20002_1456-Noncancer_illness_code_selfreported_malabsorptioncoeliac_disease	20002_1456	Non-cancer illness code, self-reported: malabsorption/coeliac disease	Non-cancer illness code, self-reported: malabsorption/coeliac disease	binary	361141	1587.0	359554.0	UK Biobank
417	20002_1457-Noncancer_illness_code_selfreported_duodenal_ulcer	20002_1457	Non-cancer illness code, self-reported: duodenal ulcer	Non-cancer illness code, self-reported: duodenal ulcer	binary	361141	1499.0	359642.0	UK Biobank
418	20002_1458-Noncancer_illness_code_selfreported_diverticular_diseasediverticulitis	20002_1458	Non-cancer illness code, self-reported: diverticular disease/diverticulitis	Non-cancer illness code, self-reported: diverticular disease/diverticulitis	binary	361141	4124.0	357017.0	UK Biobank
419	20002_1459-Noncancer_illness_code_selfreported_colitisnot_crohns_or_ulcerative_colitis	20002_1459	Non-cancer illness code, self-reported: colitis/not crohns or ulcerative colitis	Non-cancer illness code, self-reported: colitis/not crohns or ulcerative colitis	binary	361141	959.0	360182.0	UK Biobank
420	20002_1460-Noncancer_illness_code_selfreported_rectal_or_colon_adenomapolyps	20002_1460	Non-cancer illness code, self-reported: rectal or colon adenoma/polyps	Non-cancer illness code, self-reported: rectal or colon adenoma/polyps	binary	361141	1088.0	360053.0	UK Biobank
421	20002_1461-Noncancer_illness_code_selfreported_inflammatory_bowel_disease	20002_1461	Non-cancer illness code, self-reported: inflammatory bowel disease	Non-cancer illness code, self-reported: inflammatory bowel disease	binary	361141	150.0	360991.0	UK Biobank
422	20002_1462-Noncancer_illness_code_selfreported_crohns_disease	20002_1462	Non-cancer illness code, self-reported: crohns disease	Non-cancer illness code, self-reported: crohns disease	binary	361141	1096.0	360045.0	UK Biobank
423	20002_1463-Noncancer_illness_code_selfreported_ulcerative_colitis	20002_1463	Non-cancer illness code, self-reported: ulcerative colitis	Non-cancer illness code, self-reported: ulcerative colitis	binary	361141	1916.0	359225.0	UK Biobank
424	20002_1464-Noncancer_illness_code_selfreported_rheumatoid_arthritis	20002_1464	Non-cancer illness code, self-reported: rheumatoid arthritis	Non-cancer illness code, self-reported: rheumatoid arthritis	binary	361141	4017.0	357124.0	UK Biobank
425	20002_1465-Noncancer_illness_code_selfreported_osteoarthritis	20002_1465	Non-cancer illness code, self-reported: osteoarthritis	Non-cancer illness code, self-reported: osteoarthritis	binary	361141	30046.0	331095.0	UK Biobank
426	20002_1466-Noncancer_illness_code_selfreported_gout	20002_1466	Non-cancer illness code, self-reported: gout	Non-cancer illness code, self-reported: gout	binary	361141	5174.0	355967.0	UK Biobank
427	20002_1467-Noncancer_illness_code_selfreported_other_joint_disorder	20002_1467	Non-cancer illness code, self-reported: other joint disorder	Non-cancer illness code, self-reported: other joint disorder	binary	361141	2276.0	358865.0	UK Biobank
428	20002_1468-Noncancer_illness_code_selfreported_diabetic_neuropathyulcers	20002_1468	Non-cancer illness code, self-reported: diabetic neuropathy/ulcers	Non-cancer illness code, self-reported: diabetic neuropathy/ulcers	binary	361141	123.0	361018.0	UK Biobank
429	20002_1469-Noncancer_illness_code_selfreported_posttraumatic_stress_disorder	20002_1469	Non-cancer illness code, self-reported: post-traumatic stress disorder	Non-cancer illness code, self-reported: post-traumatic stress disorder	binary	361141	266.0	360875.0	UK Biobank
430	20002_1470-Noncancer_illness_code_selfreported_anorexiabulimiaother_eating_disorder	20002_1470	Non-cancer illness code, self-reported: anorexia/bulimia/other eating disorder	Non-cancer illness code, self-reported: anorexia/bulimia/other eating disorder	binary	361141	290.0	360851.0	UK Biobank
431	20002_1471-Noncancer_illness_code_selfreported_atrial_fibrillation	20002_1471	Non-cancer illness code, self-reported: atrial fibrillation	Non-cancer illness code, self-reported: atrial fibrillation	binary	361141	2828.0	358313.0	UK Biobank
432	20002_1472-Noncancer_illness_code_selfreported_emphysema	20002_1472	Non-cancer illness code, self-reported: emphysema	Non-cancer illness code, self-reported: emphysema	binary	361141	150.0	360991.0	UK Biobank
433	20002_1473-Noncancer_illness_code_selfreported_high_cholesterol	20002_1473	Non-cancer illness code, self-reported: high cholesterol	Non-cancer illness code, self-reported: high cholesterol	binary	361141	43957.0	317184.0	UK Biobank
434	20002_1474-Noncancer_illness_code_selfreported_hiatus_hernia	20002_1474	Non-cancer illness code, self-reported: hiatus hernia	Non-cancer illness code, self-reported: hiatus hernia	binary	361141	8340.0	352801.0	UK Biobank
435	20002_1476-Noncancer_illness_code_selfreported_sciatica	20002_1476	Non-cancer illness code, self-reported: sciatica	Non-cancer illness code, self-reported: sciatica	binary	361141	3400.0	357741.0	UK Biobank
436	20002_1477-Noncancer_illness_code_selfreported_psoriatic_arthropathy	20002_1477	Non-cancer illness code, self-reported: psoriatic arthropathy	Non-cancer illness code, self-reported: psoriatic arthropathy	binary	361141	712.0	360429.0	UK Biobank
437	20002_1478-Noncancer_illness_code_selfreported_cervical_spondylosis	20002_1478	Non-cancer illness code, self-reported: cervical spondylosis	Non-cancer illness code, self-reported: cervical spondylosis	binary	361141	2510.0	358631.0	UK Biobank
438	20002_1479-Noncancer_illness_code_selfreported_rheumatic_fever	20002_1479	Non-cancer illness code, self-reported: rheumatic fever	Non-cancer illness code, self-reported: rheumatic fever	binary	361141	1061.0	360080.0	UK Biobank
439	20002_1482-Noncancer_illness_code_selfreported_chronic_fatigue_syndrome	20002_1482	Non-cancer illness code, self-reported: chronic fatigue syndrome	Non-cancer illness code, self-reported: chronic fatigue syndrome	binary	361141	1659.0	359482.0	UK Biobank
440	20002_1485-Noncancer_illness_code_selfreported_irregular_heart_beat	20002_1485	Non-cancer illness code, self-reported: irregular heart beat	Non-cancer illness code, self-reported: irregular heart beat	binary	361141	565.0	360576.0	UK Biobank
441	20002_1487-Noncancer_illness_code_selfreported_svt_supraventricular_tachycardia	20002_1487	Non-cancer illness code, self-reported: svt / supraventricular tachycardia	Non-cancer illness code, self-reported: svt / supraventricular tachycardia	binary	361141	189.0	360952.0	UK Biobank
442	20002_1491-Noncancer_illness_code_selfreported_brain_haemorrhage	20002_1491	Non-cancer illness code, self-reported: brain haemorrhage	Non-cancer illness code, self-reported: brain haemorrhage	binary	361141	110.0	361031.0	UK Biobank
443	20002_1494-Noncancer_illness_code_selfreported_varicose_veins	20002_1494	Non-cancer illness code, self-reported: varicose veins	Non-cancer illness code, self-reported: varicose veins	binary	361141	1299.0	359842.0	UK Biobank
444	20002_1495-Noncancer_illness_code_selfreported_lymphoedema	20002_1495	Non-cancer illness code, self-reported: lymphoedema	Non-cancer illness code, self-reported: lymphoedema	binary	361141	180.0	360961.0	UK Biobank
445	20002_1497-Noncancer_illness_code_selfreported_pneumothorax	20002_1497	Non-cancer illness code, self-reported: pneumothorax	Non-cancer illness code, self-reported: pneumothorax	binary	361141	157.0	360984.0	UK Biobank
446	20002_1499-Noncancer_illness_code_selfreported_labyrinthitis	20002_1499	Non-cancer illness code, self-reported: labyrinthitis	Non-cancer illness code, self-reported: labyrinthitis	binary	361141	188.0	360953.0	UK Biobank
447	20002_1500-Noncancer_illness_code_selfreported_vertigo	20002_1500	Non-cancer illness code, self-reported: vertigo	Non-cancer illness code, self-reported: vertigo	binary	361141	431.0	360710.0	UK Biobank
448	20002_1501-Noncancer_illness_code_selfreported_pyloric_stenosis	20002_1501	Non-cancer illness code, self-reported: pyloric stenosis	Non-cancer illness code, self-reported: pyloric stenosis	binary	361141	105.0	361036.0	UK Biobank
449	20002_1502-Noncancer_illness_code_selfreported_appendicitis	20002_1502	Non-cancer illness code, self-reported: appendicitis	Non-cancer illness code, self-reported: appendicitis	binary	361141	3058.0	358083.0	UK Biobank
450	20002_1504-Noncancer_illness_code_selfreported_anal_fissure	20002_1504	Non-cancer illness code, self-reported: anal fissure	Non-cancer illness code, self-reported: anal fissure	binary	361141	188.0	360953.0	UK Biobank
451	20002_1505-Noncancer_illness_code_selfreported_haemorrhoids_piles	20002_1505	Non-cancer illness code, self-reported: haemorrhoids / piles	Non-cancer illness code, self-reported: haemorrhoids / piles	binary	361141	959.0	360182.0	UK Biobank
452	20002_1508-Noncancer_illness_code_selfreported_jaundice_unknown_cause	20002_1508	Non-cancer illness code, self-reported: jaundice (unknown cause)	Non-cancer illness code, self-reported: jaundice (unknown cause)	binary	361141	296.0	360845.0	UK Biobank
453	20002_1509-Noncancer_illness_code_selfreported_gastroenteritisdysentry	20002_1509	Non-cancer illness code, self-reported: gastroenteritis/dysentry	Non-cancer illness code, self-reported: gastroenteritis/dysentry	binary	361141	104.0	361037.0	UK Biobank
454	20002_1510-Noncancer_illness_code_selfreported_dyspepsia_indigestion	20002_1510	Non-cancer illness code, self-reported: dyspepsia / indigestion	Non-cancer illness code, self-reported: dyspepsia / indigestion	binary	361141	455.0	360686.0	UK Biobank
455	20002_1511-Noncancer_illness_code_selfreported_abdominal_hernia	20002_1511	Non-cancer illness code, self-reported: abdominal hernia	Non-cancer illness code, self-reported: abdominal hernia	binary	361141	234.0	360907.0	UK Biobank
456	20002_1512-Noncancer_illness_code_selfreported_umbilical_hernia	20002_1512	Non-cancer illness code, self-reported: umbilical hernia	Non-cancer illness code, self-reported: umbilical hernia	binary	361141	328.0	360813.0	UK Biobank
457	20002_1513-Noncancer_illness_code_selfreported_inguinal_hernia	20002_1513	Non-cancer illness code, self-reported: inguinal hernia	Non-cancer illness code, self-reported: inguinal hernia	binary	361141	1497.0	359644.0	UK Biobank
458	20002_1514-Noncancer_illness_code_selfreported_cystitis	20002_1514	Non-cancer illness code, self-reported: cystitis	Non-cancer illness code, self-reported: cystitis	binary	361141	299.0	360842.0	UK Biobank
459	20002_1523-Noncancer_illness_code_selfreported_trigemminal_neuralgia	20002_1523	Non-cancer illness code, self-reported: trigemminal neuralgia	Non-cancer illness code, self-reported: trigemminal neuralgia	binary	361141	157.0	360984.0	UK Biobank
460	20002_1525-Noncancer_illness_code_selfreported_benign_essential_tremor	20002_1525	Non-cancer illness code, self-reported: benign / essential tremor	Non-cancer illness code, self-reported: benign / essential tremor	binary	361141	110.0	361031.0	UK Biobank
461	20002_1526-Noncancer_illness_code_selfreported_polio_poliomyelitis	20002_1526	Non-cancer illness code, self-reported: polio / poliomyelitis	Non-cancer illness code, self-reported: polio / poliomyelitis	binary	361141	256.0	360885.0	UK Biobank
462	20002_1528-Noncancer_illness_code_selfreported_macular_degeneration	20002_1528	Non-cancer illness code, self-reported: macular degeneration	Non-cancer illness code, self-reported: macular degeneration	binary	361141	212.0	360929.0	UK Biobank
463	20002_1529-Noncancer_illness_code_selfreported_dry_eyes	20002_1529	Non-cancer illness code, self-reported: dry eyes	Non-cancer illness code, self-reported: dry eyes	binary	361141	515.0	360626.0	UK Biobank
464	20002_1530-Noncancer_illness_code_selfreported_iritis	20002_1530	Non-cancer illness code, self-reported: iritis	Non-cancer illness code, self-reported: iritis	binary	361141	155.0	360986.0	UK Biobank
465	20002_1532-Noncancer_illness_code_selfreported_disc_problem	20002_1532	Non-cancer illness code, self-reported: disc problem	Non-cancer illness code, self-reported: disc problem	binary	361141	329.0	360812.0	UK Biobank
466	20002_1533-Noncancer_illness_code_selfreported_disc_degeneration	20002_1533	Non-cancer illness code, self-reported: disc degeneration	Non-cancer illness code, self-reported: disc degeneration	binary	361141	667.0	360474.0	UK Biobank
467	20002_1534-Noncancer_illness_code_selfreported_back_pain	20002_1534	Non-cancer illness code, self-reported: back pain	Non-cancer illness code, self-reported: back pain	binary	361141	1937.0	359204.0	UK Biobank
468	20002_1535-Noncancer_illness_code_selfreported_scoliosis	20002_1535	Non-cancer illness code, self-reported: scoliosis	Non-cancer illness code, self-reported: scoliosis	binary	361141	247.0	360894.0	UK Biobank
469	20002_1536-Noncancer_illness_code_selfreported_spinal_stenosis	20002_1536	Non-cancer illness code, self-reported: spinal stenosis	Non-cancer illness code, self-reported: spinal stenosis	binary	361141	110.0	361031.0	UK Biobank
470	20002_1537-Noncancer_illness_code_selfreported_joint_pain	20002_1537	Non-cancer illness code, self-reported: joint pain	Non-cancer illness code, self-reported: joint pain	binary	361141	1209.0	359932.0	UK Biobank
471	20002_1538-Noncancer_illness_code_selfreported_arthritis_nos	20002_1538	Non-cancer illness code, self-reported: arthritis (nos)	Non-cancer illness code, self-reported: arthritis (nos)	binary	361141	2787.0	358354.0	UK Biobank
472	20002_1540-Noncancer_illness_code_selfreported_plantar_fascitis	20002_1540	Non-cancer illness code, self-reported: plantar fascitis	Non-cancer illness code, self-reported: plantar fascitis	binary	361141	146.0	360995.0	UK Biobank
473	20002_1541-Noncancer_illness_code_selfreported_carpal_tunnel_syndrome	20002_1541	Non-cancer illness code, self-reported: carpal tunnel syndrome	Non-cancer illness code, self-reported: carpal tunnel syndrome	binary	361141	605.0	360536.0	UK Biobank
474	20002_1542-Noncancer_illness_code_selfreported_fibromyalgia	20002_1542	Non-cancer illness code, self-reported: fibromyalgia	Non-cancer illness code, self-reported: fibromyalgia	binary	361141	533.0	360608.0	UK Biobank
475	20002_1544-Noncancer_illness_code_selfreported_dupuytrens_contracture	20002_1544	Non-cancer illness code, self-reported: dupuytren's contracture	Non-cancer illness code, self-reported: dupuytren's contracture	binary	361141	265.0	360876.0	UK Biobank
476	20002_1545-Noncancer_illness_code_selfreported_neck_probleminjury	20002_1545	Non-cancer illness code, self-reported: neck problem/injury	Non-cancer illness code, self-reported: neck problem/injury	binary	361141	317.0	360824.0	UK Biobank
477	20002_1548-Noncancer_illness_code_selfreported_acneacne_vulgaris	20002_1548	Non-cancer illness code, self-reported: acne/acne vulgaris	Non-cancer illness code, self-reported: acne/acne vulgaris	binary	361141	209.0	360932.0	UK Biobank
478	20002_1549-Noncancer_illness_code_selfreported_lichen_planus	20002_1549	Non-cancer illness code, self-reported: lichen planus	Non-cancer illness code, self-reported: lichen planus	binary	361141	155.0	360986.0	UK Biobank
479	20002_1550-Noncancer_illness_code_selfreported_lichen_sclerosis	20002_1550	Non-cancer illness code, self-reported: lichen sclerosis	Non-cancer illness code, self-reported: lichen sclerosis	binary	361141	123.0	361018.0	UK Biobank
480	20002_1561-Noncancer_illness_code_selfreported_raynauds_phenomenondisease	20002_1561	Non-cancer illness code, self-reported: raynaud's phenomenon/disease	Non-cancer illness code, self-reported: raynaud's phenomenon/disease	binary	361141	375.0	360766.0	UK Biobank
481	20002_1562-Noncancer_illness_code_selfreported_food_intolerance	20002_1562	Non-cancer illness code, self-reported: food intolerance	Non-cancer illness code, self-reported: food intolerance	binary	361141	154.0	360987.0	UK Biobank
482	20002_1563-Noncancer_illness_code_selfreported_urticaria	20002_1563	Non-cancer illness code, self-reported: urticaria	Non-cancer illness code, self-reported: urticaria	binary	361141	229.0	360912.0	UK Biobank
483	20002_1567-Noncancer_illness_code_selfreported_infectious_mononucleosis_glandular_fever_epstein_barr_virus_ebv	20002_1567	Non-cancer illness code, self-reported: infectious mononucleosis / glandular fever / epstein barr virus (ebv)	Non-cancer illness code, self-reported: infectious mononucleosis / glandular fever / epstein barr virus (ebv)	binary	361141	464.0	360677.0	UK Biobank
484	20002_1568-Noncancer_illness_code_selfreported_measles_morbillivirus	20002_1568	Non-cancer illness code, self-reported: measles / morbillivirus	Non-cancer illness code, self-reported: measles / morbillivirus	binary	361141	1257.0	359884.0	UK Biobank
485	20002_1569-Noncancer_illness_code_selfreported_mumps_epidemic_parotitis	20002_1569	Non-cancer illness code, self-reported: mumps / epidemic parotitis	Non-cancer illness code, self-reported: mumps / epidemic parotitis	binary	361141	794.0	360347.0	UK Biobank
486	20002_1570-Noncancer_illness_code_selfreported_rubella_german_measles	20002_1570	Non-cancer illness code, self-reported: rubella / german measles	Non-cancer illness code, self-reported: rubella / german measles	binary	361141	443.0	360698.0	UK Biobank
487	20002_1571-Noncancer_illness_code_selfreported_chickenpox	20002_1571	Non-cancer illness code, self-reported: chickenpox	Non-cancer illness code, self-reported: chickenpox	binary	361141	1440.0	359701.0	UK Biobank
488	20002_1572-Noncancer_illness_code_selfreported_whooping_cough_pertussis	20002_1572	Non-cancer illness code, self-reported: whooping cough / pertussis	Non-cancer illness code, self-reported: whooping cough / pertussis	binary	361141	407.0	360734.0	UK Biobank
489	20002_1573-Noncancer_illness_code_selfreported_shingles	20002_1573	Non-cancer illness code, self-reported: shingles	Non-cancer illness code, self-reported: shingles	binary	361141	327.0	360814.0	UK Biobank
490	20002_1575-Noncancer_illness_code_selfreported_herpes_simplex	20002_1575	Non-cancer illness code, self-reported: herpes simplex	Non-cancer illness code, self-reported: herpes simplex	binary	361141	154.0	360987.0	UK Biobank
491	20002_1578-Noncancer_illness_code_selfreported_hepatitis_a	20002_1578	Non-cancer illness code, self-reported: hepatitis a	Non-cancer illness code, self-reported: hepatitis a	binary	361141	138.0	361003.0	UK Biobank
492	20002_1585-Noncancer_illness_code_selfreported_mitral_regurgitation_incompetence	20002_1585	Non-cancer illness code, self-reported: mitral regurgitation / incompetence	Non-cancer illness code, self-reported: mitral regurgitation / incompetence	binary	361141	107.0	361034.0	UK Biobank
493	20002_1597-Noncancer_illness_code_selfreported_tinnitus_tiniitis	20002_1597	Non-cancer illness code, self-reported: tinnitus / tiniitis	Non-cancer illness code, self-reported: tinnitus / tiniitis	binary	361141	620.0	360521.0	UK Biobank
494	20002_1598-Noncancer_illness_code_selfreported_tonsiltis	20002_1598	Non-cancer illness code, self-reported: tonsiltis	Non-cancer illness code, self-reported: tonsiltis	binary	361141	2569.0	358572.0	UK Biobank
495	20002_1599-Noncancer_illness_code_selfreported_constipation	20002_1599	Non-cancer illness code, self-reported: constipation	Non-cancer illness code, self-reported: constipation	binary	361141	286.0	360855.0	UK Biobank
496	20002_1602-Noncancer_illness_code_selfreported_bowel_intestinal_obstruction	20002_1602	Non-cancer illness code, self-reported: bowel / intestinal obstruction	Non-cancer illness code, self-reported: bowel / intestinal obstruction	binary	361141	153.0	360988.0	UK Biobank
497	20002_1603-Noncancer_illness_code_selfreported_rectal_prolapse	20002_1603	Non-cancer illness code, self-reported: rectal prolapse	Non-cancer illness code, self-reported: rectal prolapse	binary	361141	138.0	361003.0	UK Biobank
498	20002_1605-Noncancer_illness_code_selfreported_femoral_hernia	20002_1605	Non-cancer illness code, self-reported: femoral hernia	Non-cancer illness code, self-reported: femoral hernia	binary	361141	102.0	361039.0	UK Biobank
499	20002_1608-Noncancer_illness_code_selfreported_nephritis	20002_1608	Non-cancer illness code, self-reported: nephritis	Non-cancer illness code, self-reported: nephritis	binary	361141	115.0	361026.0	UK Biobank
500	20002_1610-Noncancer_illness_code_selfreported_thyroid_goitre	20002_1610	Non-cancer illness code, self-reported: thyroid goitre	Non-cancer illness code, self-reported: thyroid goitre	binary	361141	347.0	360794.0	UK Biobank
501	20002_1613-Noncancer_illness_code_selfreported_blepharitis_eyelid_infection	20002_1613	Non-cancer illness code, self-reported: blepharitis / eyelid infection	Non-cancer illness code, self-reported: blepharitis / eyelid infection	binary	361141	123.0	361018.0	UK Biobank
502	20002_1614-Noncancer_illness_code_selfreported_stress	20002_1614	Non-cancer illness code, self-reported: stress	Non-cancer illness code, self-reported: stress	binary	361141	428.0	360713.0	UK Biobank
503	20002_1616-Noncancer_illness_code_selfreported_insomnia	20002_1616	Non-cancer illness code, self-reported: insomnia	Non-cancer illness code, self-reported: insomnia	binary	361141	355.0	360786.0	UK Biobank
504	20002_1617-Noncancer_illness_code_selfreported_osteopenia	20002_1617	Non-cancer illness code, self-reported: osteopenia	Non-cancer illness code, self-reported: osteopenia	binary	361141	899.0	360242.0	UK Biobank
505	20002_1619-Noncancer_illness_code_selfreported_tendonitis_tendinitis_tenosynovitis	20002_1619	Non-cancer illness code, self-reported: tendonitis / tendinitis / tenosynovitis	Non-cancer illness code, self-reported: tendonitis / tendinitis / tenosynovitis	binary	361141	216.0	360925.0	UK Biobank
506	20002_1620-Noncancer_illness_code_selfreported_bursitis	20002_1620	Non-cancer illness code, self-reported: bursitis	Non-cancer illness code, self-reported: bursitis	binary	361141	105.0	361036.0	UK Biobank
507	20002_1623-Noncancer_illness_code_selfreported_tennis_elbow_lateral_epicondylitis	20002_1623	Non-cancer illness code, self-reported: tennis elbow / lateral epicondylitis	Non-cancer illness code, self-reported: tennis elbow / lateral epicondylitis	binary	361141	191.0	360950.0	UK Biobank
508	20002_1625-Noncancer_illness_code_selfreported_cellulitis	20002_1625	Non-cancer illness code, self-reported: cellulitis	Non-cancer illness code, self-reported: cellulitis	binary	361141	232.0	360909.0	UK Biobank
509	20002_1626-Noncancer_illness_code_selfreported_fracture_skull_head	20002_1626	Non-cancer illness code, self-reported: fracture skull / head	Non-cancer illness code, self-reported: fracture skull / head	binary	361141	268.0	360873.0	UK Biobank
510	20002_1627-Noncancer_illness_code_selfreported_fracture_jaw	20002_1627	Non-cancer illness code, self-reported: fracture jaw	Non-cancer illness code, self-reported: fracture jaw	binary	361141	165.0	360976.0	UK Biobank
511	20002_1628-Noncancer_illness_code_selfreported_fracture_nose	20002_1628	Non-cancer illness code, self-reported: fracture nose	Non-cancer illness code, self-reported: fracture nose	binary	361141	494.0	360647.0	UK Biobank
512	20002_1629-Noncancer_illness_code_selfreported_fracture_face_orbit_eye_socket	20002_1629	Non-cancer illness code, self-reported: fracture face / orbit / eye socket	Non-cancer illness code, self-reported: fracture face / orbit / eye socket	binary	361141	148.0	360993.0	UK Biobank
513	20002_1631-Noncancer_illness_code_selfreported_fracture_clavicle_collar_bone	20002_1631	Non-cancer illness code, self-reported: fracture clavicle / collar bone	Non-cancer illness code, self-reported: fracture clavicle / collar bone	binary	361141	409.0	360732.0	UK Biobank
514	20002_1632-Noncancer_illness_code_selfreported_fracture_shoulder_scapula	20002_1632	Non-cancer illness code, self-reported: fracture shoulder / scapula	Non-cancer illness code, self-reported: fracture shoulder / scapula	binary	361141	205.0	360936.0	UK Biobank
515	20002_1633-Noncancer_illness_code_selfreported_fracture_upper_arm_humerus_elbow	20002_1633	Non-cancer illness code, self-reported: fracture upper arm / humerus / elbow	Non-cancer illness code, self-reported: fracture upper arm / humerus / elbow	binary	361141	764.0	360377.0	UK Biobank
516	20002_1634-Noncancer_illness_code_selfreported_fracture_forearm_wrist	20002_1634	Non-cancer illness code, self-reported: fracture forearm / wrist	Non-cancer illness code, self-reported: fracture forearm / wrist	binary	361141	778.0	360363.0	UK Biobank
517	20002_1635-Noncancer_illness_code_selfreported_fracture_radius	20002_1635	Non-cancer illness code, self-reported: fracture radius	Non-cancer illness code, self-reported: fracture radius	binary	361141	165.0	360976.0	UK Biobank
518	20002_1636-Noncancer_illness_code_selfreported_fracture_ulna	20002_1636	Non-cancer illness code, self-reported: fracture ulna	Non-cancer illness code, self-reported: fracture ulna	binary	361141	118.0	361023.0	UK Biobank
519	20002_1637-Noncancer_illness_code_selfreported_fracture_wrist_colles_fracture	20002_1637	Non-cancer illness code, self-reported: fracture wrist / colles fracture	Non-cancer illness code, self-reported: fracture wrist / colles fracture	binary	361141	839.0	360302.0	UK Biobank
520	20002_1638-Noncancer_illness_code_selfreported_fracture_hand	20002_1638	Non-cancer illness code, self-reported: fracture hand	Non-cancer illness code, self-reported: fracture hand	binary	361141	191.0	360950.0	UK Biobank
521	20002_1639-Noncancer_illness_code_selfreported_fracture_finger	20002_1639	Non-cancer illness code, self-reported: fracture finger	Non-cancer illness code, self-reported: fracture finger	binary	361141	398.0	360743.0	UK Biobank
522	20002_1644-Noncancer_illness_code_selfreported_fracture_rib	20002_1644	Non-cancer illness code, self-reported: fracture rib	Non-cancer illness code, self-reported: fracture rib	binary	361141	368.0	360773.0	UK Biobank
523	20002_1646-Noncancer_illness_code_selfreported_fracture_vertebra_crush_fracture_vertebral_collapse	20002_1646	Non-cancer illness code, self-reported: fracture vertebra / crush fracture / vertebral collapse	Non-cancer illness code, self-reported: fracture vertebra / crush fracture / vertebral collapse	binary	361141	275.0	360866.0	UK Biobank
524	20002_1647-Noncancer_illness_code_selfreported_fracture_pelvis	20002_1647	Non-cancer illness code, self-reported: fracture pelvis	Non-cancer illness code, self-reported: fracture pelvis	binary	361141	151.0	360990.0	UK Biobank
525	20002_1648-Noncancer_illness_code_selfreported_fracture_neck_of_femur_hip	20002_1648	Non-cancer illness code, self-reported: fracture neck of femur / hip	Non-cancer illness code, self-reported: fracture neck of femur / hip	binary	361141	246.0	360895.0	UK Biobank
526	20002_1649-Noncancer_illness_code_selfreported_fracture_shaft_of_femur	20002_1649	Non-cancer illness code, self-reported: fracture shaft of femur	Non-cancer illness code, self-reported: fracture shaft of femur	binary	361141	211.0	360930.0	UK Biobank
527	20002_1650-Noncancer_illness_code_selfreported_fracture_patella_knee	20002_1650	Non-cancer illness code, self-reported: fracture patella / knee	Non-cancer illness code, self-reported: fracture patella / knee	binary	361141	235.0	360906.0	UK Biobank
528	20002_1651-Noncancer_illness_code_selfreported_fracture_lower_leg_ankle	20002_1651	Non-cancer illness code, self-reported: fracture lower leg / ankle	Non-cancer illness code, self-reported: fracture lower leg / ankle	binary	361141	1471.0	359670.0	UK Biobank
529	20002_1652-Noncancer_illness_code_selfreported_fracture_tibia	20002_1652	Non-cancer illness code, self-reported: fracture tibia	Non-cancer illness code, self-reported: fracture tibia	binary	361141	444.0	360697.0	UK Biobank
530	20002_1653-Noncancer_illness_code_selfreported_fracture_fibula	20002_1653	Non-cancer illness code, self-reported: fracture fibula	Non-cancer illness code, self-reported: fracture fibula	binary	361141	377.0	360764.0	UK Biobank
531	20002_1654-Noncancer_illness_code_selfreported_fracture_foot	20002_1654	Non-cancer illness code, self-reported: fracture foot	Non-cancer illness code, self-reported: fracture foot	binary	361141	240.0	360901.0	UK Biobank
532	20002_1655-Noncancer_illness_code_selfreported_fracture_metatarsal	20002_1655	Non-cancer illness code, self-reported: fracture metatarsal	Non-cancer illness code, self-reported: fracture metatarsal	binary	361141	139.0	361002.0	UK Biobank
533	20002_1656-Noncancer_illness_code_selfreported_fracture_toe	20002_1656	Non-cancer illness code, self-reported: fracture toe	Non-cancer illness code, self-reported: fracture toe	binary	361141	250.0	360891.0	UK Biobank
534	20002_1657-Noncancer_illness_code_selfreported_septicaemia_sepsis	20002_1657	Non-cancer illness code, self-reported: septicaemia / sepsis	Non-cancer illness code, self-reported: septicaemia / sepsis	binary	361141	238.0	360903.0	UK Biobank
535	20002_1660-Noncancer_illness_code_selfreported_rosacea	20002_1660	Non-cancer illness code, self-reported: rosacea	Non-cancer illness code, self-reported: rosacea	binary	361141	585.0	360556.0	UK Biobank
536	20002_1661-Noncancer_illness_code_selfreported_vitiligo	20002_1661	Non-cancer illness code, self-reported: vitiligo	Non-cancer illness code, self-reported: vitiligo	binary	361141	105.0	361036.0	UK Biobank
537	20002_1668-Noncancer_illness_code_selfreported_allergy_to_house_dust_mite	20002_1668	Non-cancer illness code, self-reported: allergy to house dust mite	Non-cancer illness code, self-reported: allergy to house dust mite	binary	361141	201.0	360940.0	UK Biobank
538	20002_1677-Noncancer_illness_code_selfreported_scarlet_fever_scarlatina	20002_1677	Non-cancer illness code, self-reported: scarlet fever / scarlatina	Non-cancer illness code, self-reported: scarlet fever / scarlatina	binary	361141	435.0	360706.0	UK Biobank
539	20002_1683-Noncancer_illness_code_selfreported_benign_neuroma	20002_1683	Non-cancer illness code, self-reported: benign neuroma	Non-cancer illness code, self-reported: benign neuroma	binary	361141	120.0	361021.0	UK Biobank
540	20002_99999-Noncancer_illness_code_selfreported_unclassifiable	20002_99999	Non-cancer illness code, self-reported: unclassifiable	Non-cancer illness code, self-reported: unclassifiable	binary	361141	14597.0	346544.0	UK Biobank
541	20003_1140851088-Treatmentmedication_code_senokot_75mg_tablet	20003_1140851088	Treatment/medication code: senokot 7.5mg tablet	Treatment/medication code: senokot 7.5mg tablet (20003_1140851088)	binary	361141	174.0	360967.0	UK Biobank
542	20003_1140851812-Treatmentmedication_code_gtn_400micrograms_spray	20003_1140851812	Treatment/medication code: gtn 400micrograms spray	Treatment/medication code: gtn 400micrograms spray (20003_1140851812)	binary	361141	849.0	360292.0	UK Biobank
543	20003_1140852756-Treatmentmedication_code_vitamin_a	20003_1140852756	Treatment/medication code: vitamin a	Treatment/medication code: vitamin a (20003_1140852756)	binary	361141	137.0	361004.0	UK Biobank
544	20003_1140852948-Treatmentmedication_code_calciumvitamin_d_500units_tablet	20003_1140852948	Treatment/medication code: calcium+vitamin d 500units tablet	Treatment/medication code: calcium+vitamin d 500units tablet (20003_1140852948)	binary	361141	1578.0	359563.0	UK Biobank
545	20003_1140852976-Treatmentmedication_code_multivitamins	20003_1140852976	Treatment/medication code: multivitamins	Treatment/medication code: multivitamins (20003_1140852976)	binary	361141	11148.0	349993.0	UK Biobank
546	20003_1140856342-Treatmentmedication_code_syndol_tablet	20003_1140856342	Treatment/medication code: syndol tablet	Treatment/medication code: syndol tablet (20003_1140856342)	binary	361141	289.0	360852.0	UK Biobank
547	20003_1140858452-Treatmentmedication_code_hepacon_b12_1mg1ml_injection	20003_1140858452	Treatment/medication code: hepacon b12 1mg/1ml injection	Treatment/medication code: hepacon b12 1mg/1ml injection (20003_1140858452)	binary	361141	161.0	360980.0	UK Biobank
548	20003_1140860696-Treatmentmedication_code_lisinopril	20003_1140860696	Treatment/medication code: lisinopril	Treatment/medication code: lisinopril (20003_1140860696)	binary	361141	9971.0	351170.0	UK Biobank
549	20003_1140860728-Treatmentmedication_code_quinapril	20003_1140860728	Treatment/medication code: quinapril	Treatment/medication code: quinapril (20003_1140860728)	binary	361141	160.0	360981.0	UK Biobank
550	20003_1140860750-Treatmentmedication_code_captopril	20003_1140860750	Treatment/medication code: captopril	Treatment/medication code: captopril (20003_1140860750)	binary	361141	165.0	360976.0	UK Biobank
551	20003_1140860802-Treatmentmedication_code_coversyl_2mg_tablet	20003_1140860802	Treatment/medication code: coversyl 2mg tablet	Treatment/medication code: coversyl 2mg tablet (20003_1140860802)	binary	361141	132.0	361009.0	UK Biobank
552	20003_1140860806-Treatmentmedication_code_ramipril	20003_1140860806	Treatment/medication code: ramipril	Treatment/medication code: ramipril (20003_1140860806)	binary	361141	16869.0	344272.0	UK Biobank
553	20003_1140860834-Treatmentmedication_code_glyceryl_trinitrate	20003_1140860834	Treatment/medication code: glyceryl trinitrate	Treatment/medication code: glyceryl trinitrate (20003_1140860834)	binary	361141	1111.0	360030.0	UK Biobank
554	20003_1140860840-Treatmentmedication_code_nitrolingual_400micrograms_spray	20003_1140860840	Treatment/medication code: nitrolingual 400micrograms spray	Treatment/medication code: nitrolingual 400micrograms spray (20003_1140860840)	binary	361141	380.0	360761.0	UK Biobank
555	20003_1140860904-Treatmentmedication_code_trandolapril	20003_1140860904	Treatment/medication code: trandolapril	Treatment/medication code: trandolapril (20003_1140860904)	binary	361141	214.0	360927.0	UK Biobank
556	20003_1140860954-Treatmentmedication_code_isosorbide_mononitrate	20003_1140860954	Treatment/medication code: isosorbide mononitrate	Treatment/medication code: isosorbide mononitrate (20003_1140860954)	binary	361141	1189.0	359952.0	UK Biobank
557	20003_1140860976-Treatmentmedication_code_imdur_60mg_durule	20003_1140860976	Treatment/medication code: imdur 60mg durule	Treatment/medication code: imdur 60mg durule (20003_1140860976)	binary	361141	149.0	360992.0	UK Biobank
558	20003_1140861088-Treatmentmedication_code_nifedipine	20003_1140861088	Treatment/medication code: nifedipine	Treatment/medication code: nifedipine (20003_1140861088)	binary	361141	802.0	360339.0	UK Biobank
559	20003_1140861090-Treatmentmedication_code_adalat_5mg_capsule	20003_1140861090	Treatment/medication code: adalat 5mg capsule	Treatment/medication code: adalat 5mg capsule (20003_1140861090)	binary	361141	840.0	360301.0	UK Biobank
560	20003_1140861120-Treatmentmedication_code_coracten_sr_10mg_mr_capsule	20003_1140861120	Treatment/medication code: coracten sr 10mg m/r capsule	Treatment/medication code: coracten sr 10mg m/r capsule (20003_1140861120)	binary	361141	316.0	360825.0	UK Biobank
561	20003_1140861128-Treatmentmedication_code_tildiem_60mg_mr_tablet	20003_1140861128	Treatment/medication code: tildiem 60mg m/r tablet	Treatment/medication code: tildiem 60mg m/r tablet (20003_1140861128)	binary	361141	697.0	360444.0	UK Biobank
562	20003_1140861138-Treatmentmedication_code_adizem60_mr_tablet	20003_1140861138	Treatment/medication code: adizem-60 m/r tablet	Treatment/medication code: adizem-60 m/r tablet (20003_1140861138)	binary	361141	322.0	360819.0	UK Biobank
563	20003_1140861166-Treatmentmedication_code_dilzem_sr_60mg_long_acting_mr_capsule	20003_1140861166	Treatment/medication code: dilzem sr 60mg long acting m/r capsule	Treatment/medication code: dilzem sr 60mg long acting m/r capsule (20003_1140861166)	binary	361141	166.0	360975.0	UK Biobank
564	20003_1140861202-Treatmentmedication_code_istin_5mg_tablet	20003_1140861202	Treatment/medication code: istin 5mg tablet	Treatment/medication code: istin 5mg tablet (20003_1140861202)	binary	361141	120.0	361021.0	UK Biobank
565	20003_1140861276-Treatmentmedication_code_lacidipine	20003_1140861276	Treatment/medication code: lacidipine	Treatment/medication code: lacidipine (20003_1140861276)	binary	361141	390.0	360751.0	UK Biobank
566	20003_1140861778-Treatmentmedication_code_dipyridamole	20003_1140861778	Treatment/medication code: dipyridamole	Treatment/medication code: dipyridamole (20003_1140861778)	binary	361141	666.0	360475.0	UK Biobank
567	20003_1140861780-Treatmentmedication_code_persantin_25mg_tablet	20003_1140861780	Treatment/medication code: persantin 25mg tablet	Treatment/medication code: persantin 25mg tablet (20003_1140861780)	binary	361141	215.0	360926.0	UK Biobank
568	20003_1140861806-Treatmentmedication_code_aspirin_75mg_tablet	20003_1140861806	Treatment/medication code: aspirin 75mg tablet	Treatment/medication code: aspirin 75mg tablet (20003_1140861806)	binary	361141	2173.0	358968.0	UK Biobank
569	20003_1140861924-Treatmentmedication_code_bezafibrate	20003_1140861924	Treatment/medication code: bezafibrate	Treatment/medication code: bezafibrate (20003_1140861924)	binary	361141	338.0	360803.0	UK Biobank
570	20003_1140861936-Treatmentmedication_code_questran_4gsachet_powder	20003_1140861936	Treatment/medication code: questran 4g/sachet powder	Treatment/medication code: questran 4g/sachet powder (20003_1140861936)	binary	361141	117.0	361024.0	UK Biobank
571	20003_1140861954-Treatmentmedication_code_fenofibrate	20003_1140861954	Treatment/medication code: fenofibrate	Treatment/medication code: fenofibrate (20003_1140861954)	binary	361141	488.0	360653.0	UK Biobank
572	20003_1140861958-Treatmentmedication_code_simvastatin	20003_1140861958	Treatment/medication code: simvastatin	Treatment/medication code: simvastatin (20003_1140861958)	binary	361141	40921.0	320220.0	UK Biobank
573	20003_1140861998-Treatmentmedication_code_ventolin_100micrograms_inhaler	20003_1140861998	Treatment/medication code: ventolin 100micrograms inhaler	Treatment/medication code: ventolin 100micrograms inhaler (20003_1140861998)	binary	361141	10380.0	350761.0	UK Biobank
574	20003_1140862060-Treatmentmedication_code_ventolin_2mg_tablet	20003_1140862060	Treatment/medication code: ventolin 2mg tablet	Treatment/medication code: ventolin 2mg tablet (20003_1140862060)	binary	361141	146.0	360995.0	UK Biobank
575	20003_1140862086-Treatmentmedication_code_salamol_100micrograms_inhaler	20003_1140862086	Treatment/medication code: salamol 100micrograms inhaler	Treatment/medication code: salamol 100micrograms inhaler (20003_1140862086)	binary	361141	1112.0	360029.0	UK Biobank
576	20003_1140862144-Treatmentmedication_code_salmeterol	20003_1140862144	Treatment/medication code: salmeterol	Treatment/medication code: salmeterol (20003_1140862144)	binary	361141	979.0	360162.0	UK Biobank
577	20003_1140862148-Treatmentmedication_code_serevent_25mcg_inhaler	20003_1140862148	Treatment/medication code: serevent 25mcg inhaler	Treatment/medication code: serevent 25mcg inhaler (20003_1140862148)	binary	361141	996.0	360145.0	UK Biobank
578	20003_1140862168-Treatmentmedication_code_bricanyl_250mcg_inhaler	20003_1140862168	Treatment/medication code: bricanyl 250mcg inhaler	Treatment/medication code: bricanyl 250mcg inhaler (20003_1140862168)	binary	361141	822.0	360319.0	UK Biobank
579	20003_1140862236-Treatmentmedication_code_atrovent_20micrograms_inhaler	20003_1140862236	Treatment/medication code: atrovent 20micrograms inhaler	Treatment/medication code: atrovent 20micrograms inhaler (20003_1140862236)	binary	361141	362.0	360779.0	UK Biobank
580	20003_1140862266-Treatmentmedication_code_phyllocontin_continus_225mg_mr_tablet	20003_1140862266	Treatment/medication code: phyllocontin continus 225mg m/r tablet	Treatment/medication code: phyllocontin continus 225mg m/r tablet (20003_1140862266)	binary	361141	142.0	360999.0	UK Biobank
581	20003_1140862380-Treatmentmedication_code_becloforte_250micrograms_inhaler	20003_1140862380	Treatment/medication code: becloforte 250micrograms inhaler	Treatment/medication code: becloforte 250micrograms inhaler (20003_1140862380)	binary	361141	197.0	360944.0	UK Biobank
582	20003_1140862382-Treatmentmedication_code_becotide_50_inhaler	20003_1140862382	Treatment/medication code: becotide 50 inhaler	Treatment/medication code: becotide 50 inhaler (20003_1140862382)	binary	361141	2206.0	358935.0	UK Biobank
583	20003_1140862438-Treatmentmedication_code_uniphyllin_continus_200mg_mr_tablet	20003_1140862438	Treatment/medication code: uniphyllin continus 200mg m/r tablet	Treatment/medication code: uniphyllin continus 200mg m/r tablet (20003_1140862438)	binary	361141	186.0	360955.0	UK Biobank
584	20003_1140862476-Treatmentmedication_code_beclazone_50_inhaler	20003_1140862476	Treatment/medication code: beclazone 50 inhaler	Treatment/medication code: beclazone 50 inhaler (20003_1140862476)	binary	361141	1043.0	360098.0	UK Biobank
585	20003_1140862526-Treatmentmedication_code_sodium_cromoglycate	20003_1140862526	Treatment/medication code: sodium cromoglycate	Treatment/medication code: sodium cromoglycate (20003_1140862526)	binary	361141	114.0	361027.0	UK Biobank
586	20003_1140862572-Treatmentmedication_code_budesonide	20003_1140862572	Treatment/medication code: budesonide	Treatment/medication code: budesonide (20003_1140862572)	binary	361141	761.0	360380.0	UK Biobank
587	20003_1140862574-Treatmentmedication_code_pulmicort_ls_50micrograms_inhaler	20003_1140862574	Treatment/medication code: pulmicort ls 50micrograms inhaler	Treatment/medication code: pulmicort ls 50micrograms inhaler (20003_1140862574)	binary	361141	551.0	360590.0	UK Biobank
588	20003_1140862628-Treatmentmedication_code_piriton_4mg_tablet	20003_1140862628	Treatment/medication code: piriton 4mg tablet	Treatment/medication code: piriton 4mg tablet (20003_1140862628)	binary	361141	568.0	360573.0	UK Biobank
589	20003_1140862770-Treatmentmedication_code_zirtek_10mg_tablet	20003_1140862770	Treatment/medication code: zirtek 10mg tablet	Treatment/medication code: zirtek 10mg tablet (20003_1140862770)	binary	361141	102.0	361039.0	UK Biobank
590	20003_1140862772-Treatmentmedication_code_loratadine	20003_1140862772	Treatment/medication code: loratadine	Treatment/medication code: loratadine (20003_1140862772)	binary	361141	2624.0	358517.0	UK Biobank
591	20003_1140862776-Treatmentmedication_code_clarityn_10mg_tablet	20003_1140862776	Treatment/medication code: clarityn 10mg tablet	Treatment/medication code: clarityn 10mg tablet (20003_1140862776)	binary	361141	328.0	360813.0	UK Biobank
592	20003_1140862944-Treatmentmedication_code_carbocisteine	20003_1140862944	Treatment/medication code: carbocisteine	Treatment/medication code: carbocisteine (20003_1140862944)	binary	361141	193.0	360948.0	UK Biobank
593	20003_1140862952-Treatmentmedication_code_mucodyne_375mg_capsule	20003_1140862952	Treatment/medication code: mucodyne 375mg capsule	Treatment/medication code: mucodyne 375mg capsule (20003_1140862952)	binary	361141	134.0	361007.0	UK Biobank
594	20003_1140863144-Treatmentmedication_code_zopiclone	20003_1140863144	Treatment/medication code: zopiclone	Treatment/medication code: zopiclone (20003_1140863144)	binary	361141	1265.0	359876.0	UK Biobank
595	20003_1140863152-Treatmentmedication_code_diazepam	20003_1140863152	Treatment/medication code: diazepam	Treatment/medication code: diazepam (20003_1140863152)	binary	361141	987.0	360154.0	UK Biobank
596	20003_1140863182-Treatmentmedication_code_nitrazepam	20003_1140863182	Treatment/medication code: nitrazepam	Treatment/medication code: nitrazepam (20003_1140863182)	binary	361141	226.0	360915.0	UK Biobank
597	20003_1140863202-Treatmentmedication_code_temazepam	20003_1140863202	Treatment/medication code: temazepam	Treatment/medication code: temazepam (20003_1140863202)	binary	361141	759.0	360382.0	UK Biobank
598	20003_1140863302-Treatmentmedication_code_lorazepam	20003_1140863302	Treatment/medication code: lorazepam	Treatment/medication code: lorazepam (20003_1140863302)	binary	361141	138.0	361003.0	UK Biobank
599	20003_1140864070-Treatmentmedication_code_kapake_tablet	20003_1140864070	Treatment/medication code: kapake tablet	Treatment/medication code: kapake tablet (20003_1140864070)	binary	361141	104.0	361037.0	UK Biobank
600	20003_1140864184-Treatmentmedication_code_dovonex_50microgramsg_cream	20003_1140864184	Treatment/medication code: dovonex 50micrograms/g cream	Treatment/medication code: dovonex 50micrograms/g cream (20003_1140864184)	binary	361141	222.0	360919.0	UK Biobank
601	20003_1140864286-Treatmentmedication_code_flixotide_25micrograms_inhaler	20003_1140864286	Treatment/medication code: flixotide 25micrograms inhaler	Treatment/medication code: flixotide 25micrograms inhaler (20003_1140864286)	binary	361141	607.0	360534.0	UK Biobank
602	20003_1140864734-Treatmentmedication_code_combivent_inhaler	20003_1140864734	Treatment/medication code: combivent inhaler	Treatment/medication code: combivent inhaler (20003_1140864734)	binary	361141	159.0	360982.0	UK Biobank
603	20003_1140864752-Treatmentmedication_code_lansoprazole	20003_1140864752	Treatment/medication code: lansoprazole	Treatment/medication code: lansoprazole (20003_1140864752)	binary	361141	12832.0	348309.0	UK Biobank
604	20003_1140864950-Treatmentmedication_code_bisoprolol_fumaratehydrochlorothiazide_10mg625mg_tablet	20003_1140864950	Treatment/medication code: bisoprolol fumarate+hydrochlorothiazide 10mg/6.25mg tablet	Treatment/medication code: bisoprolol fumarate+hydrochlorothiazide 10mg/6.25mg tablet (20003_1140864950)	binary	361141	234.0	360907.0	UK Biobank
605	20003_1140864952-Treatmentmedication_code_lisinoprilhydrochlorothiazide_10mg125mg_tablet	20003_1140864952	Treatment/medication code: lisinopril+hydrochlorothiazide 10mg/12.5mg tablet	Treatment/medication code: lisinopril+hydrochlorothiazide 10mg/12.5mg tablet (20003_1140864952)	binary	361141	125.0	361016.0	UK Biobank
606	20003_1140864992-Treatmentmedication_code_tramadol	20003_1140864992	Treatment/medication code: tramadol	Treatment/medication code: tramadol (20003_1140864992)	binary	361141	4011.0	357130.0	UK Biobank
607	20003_1140865000-Treatmentmedication_code_zydol_50mg_capsule	20003_1140865000	Treatment/medication code: zydol 50mg capsule	Treatment/medication code: zydol 50mg capsule (20003_1140865000)	binary	361141	113.0	361028.0	UK Biobank
608	20003_1140865010-Treatmentmedication_code_viscotears_liquid_eye_gel	20003_1140865010	Treatment/medication code: viscotears liquid eye gel	Treatment/medication code: viscotears liquid eye gel (20003_1140865010)	binary	361141	841.0	360300.0	UK Biobank
609	20003_1140865016-Treatmentmedication_code_zolpidem	20003_1140865016	Treatment/medication code: zolpidem	Treatment/medication code: zolpidem (20003_1140865016)	binary	361141	268.0	360873.0	UK Biobank
610	20003_1140865336-Treatmentmedication_code_spasmonal_60mg_capsule	20003_1140865336	Treatment/medication code: spasmonal 60mg capsule	Treatment/medication code: spasmonal 60mg capsule (20003_1140865336)	binary	361141	263.0	360878.0	UK Biobank
611	20003_1140865350-Treatmentmedication_code_fybogel_mebeverine_sachet	20003_1140865350	Treatment/medication code: fybogel mebeverine sachet	Treatment/medication code: fybogel mebeverine sachet (20003_1140865350)	binary	361141	524.0	360617.0	UK Biobank
612	20003_1140865354-Treatmentmedication_code_gaviscon_liquid	20003_1140865354	Treatment/medication code: gaviscon liquid	Treatment/medication code: gaviscon liquid (20003_1140865354)	binary	361141	1886.0	359255.0	UK Biobank
613	20003_1140865382-Treatmentmedication_code_merbentyl_10mg_tablet	20003_1140865382	Treatment/medication code: merbentyl 10mg tablet	Treatment/medication code: merbentyl 10mg tablet (20003_1140865382)	binary	361141	115.0	361026.0	UK Biobank
614	20003_1140865394-Treatmentmedication_code_hyoscine_butylbromide	20003_1140865394	Treatment/medication code: hyoscine butylbromide	Treatment/medication code: hyoscine butylbromide (20003_1140865394)	binary	361141	103.0	361038.0	UK Biobank
615	20003_1140865396-Treatmentmedication_code_buscopan_10mg_tablet	20003_1140865396	Treatment/medication code: buscopan 10mg tablet	Treatment/medication code: buscopan 10mg tablet (20003_1140865396)	binary	361141	338.0	360803.0	UK Biobank
616	20003_1140865414-Treatmentmedication_code_peppermint_oil_product	20003_1140865414	Treatment/medication code: peppermint oil product	Treatment/medication code: peppermint oil product (20003_1140865414)	binary	361141	189.0	360952.0	UK Biobank
617	20003_1140865416-Treatmentmedication_code_colpermin_02ml_mr_gel_ec_capsule	20003_1140865416	Treatment/medication code: colpermin 0.2ml m/r gel e/c capsule	Treatment/medication code: colpermin 0.2ml m/r gel e/c capsule (20003_1140865416)	binary	361141	329.0	360812.0	UK Biobank
618	20003_1140865426-Treatmentmedication_code_cimetidine	20003_1140865426	Treatment/medication code: cimetidine	Treatment/medication code: cimetidine (20003_1140865426)	binary	361141	293.0	360848.0	UK Biobank
619	20003_1140865564-Treatmentmedication_code_imodium_2mg_capsule	20003_1140865564	Treatment/medication code: imodium 2mg capsule	Treatment/medication code: imodium 2mg capsule (20003_1140865564)	binary	361141	199.0	360942.0	UK Biobank
620	20003_1140865578-Treatmentmedication_code_mesalazine	20003_1140865578	Treatment/medication code: mesalazine	Treatment/medication code: mesalazine (20003_1140865578)	binary	361141	510.0	360631.0	UK Biobank
621	20003_1140865580-Treatmentmedication_code_asacol_400mg_ec_tablet	20003_1140865580	Treatment/medication code: asacol 400mg e/c tablet	Treatment/medication code: asacol 400mg e/c tablet (20003_1140865580)	binary	361141	486.0	360655.0	UK Biobank
622	20003_1140865588-Treatmentmedication_code_pentasa_sr_250mg_mr_tablet	20003_1140865588	Treatment/medication code: pentasa sr 250mg m/r tablet	Treatment/medication code: pentasa sr 250mg m/r tablet (20003_1140865588)	binary	361141	249.0	360892.0	UK Biobank
623	20003_1140865634-Treatmentmedication_code_omeprazole	20003_1140865634	Treatment/medication code: omeprazole	Treatment/medication code: omeprazole (20003_1140865634)	binary	361141	21119.0	340022.0	UK Biobank
624	20003_1140865654-Treatmentmedication_code_codeine_phosphatekaolin_10mg3g10ml_mixture	20003_1140865654	Treatment/medication code: codeine phosphate+kaolin 10mg/3g/10ml mixture	Treatment/medication code: codeine phosphate+kaolin 10mg/3g/10ml mixture (20003_1140865654)	binary	361141	130.0	361011.0	UK Biobank
625	20003_1140865668-Treatmentmedication_code_sulphasalazine	20003_1140865668	Treatment/medication code: sulphasalazine	Treatment/medication code: sulphasalazine (20003_1140865668)	binary	361141	197.0	360944.0	UK Biobank
626	20003_1140865670-Treatmentmedication_code_salazopyrin_500mg_tablet	20003_1140865670	Treatment/medication code: salazopyrin 500mg tablet	Treatment/medication code: salazopyrin 500mg tablet (20003_1140865670)	binary	361141	233.0	360908.0	UK Biobank
627	20003_1140865716-Treatmentmedication_code_senna	20003_1140865716	Treatment/medication code: senna	Treatment/medication code: senna (20003_1140865716)	binary	361141	698.0	360443.0	UK Biobank
628	20003_1140865752-Treatmentmedication_code_ispaghula_husk	20003_1140865752	Treatment/medication code: ispaghula husk	Treatment/medication code: ispaghula husk (20003_1140865752)	binary	361141	327.0	360814.0	UK Biobank
629	20003_1140865786-Treatmentmedication_code_bisacodyl	20003_1140865786	Treatment/medication code: bisacodyl	Treatment/medication code: bisacodyl (20003_1140865786)	binary	361141	140.0	361001.0	UK Biobank
630	20003_1140865800-Treatmentmedication_code_lactulose_product	20003_1140865800	Treatment/medication code: lactulose product	Treatment/medication code: lactulose product (20003_1140865800)	binary	361141	954.0	360187.0	UK Biobank
631	20003_1140865872-Treatmentmedication_code_magnesium_citrate	20003_1140865872	Treatment/medication code: magnesium citrate	Treatment/medication code: magnesium citrate (20003_1140865872)	binary	361141	137.0	361004.0	UK Biobank
632	20003_1140866026-Treatmentmedication_code_creon_ec_granules_in_capsule	20003_1140866026	Treatment/medication code: creon e/c granules in capsule	Treatment/medication code: creon e/c granules in capsule (20003_1140866026)	binary	361141	204.0	360937.0	UK Biobank
633	20003_1140866078-Treatmentmedication_code_indapamide	20003_1140866078	Treatment/medication code: indapamide	Treatment/medication code: indapamide (20003_1140866078)	binary	361141	1152.0	359989.0	UK Biobank
634	20003_1140866116-Treatmentmedication_code_frusemide	20003_1140866116	Treatment/medication code: frusemide	Treatment/medication code: frusemide (20003_1140866116)	binary	361141	624.0	360517.0	UK Biobank
635	20003_1140866122-Treatmentmedication_code_bendrofluazide	20003_1140866122	Treatment/medication code: bendrofluazide	Treatment/medication code: bendrofluazide (20003_1140866122)	binary	361141	1922.0	359219.0	UK Biobank
636	20003_1140866236-Treatmentmedication_code_spironolactone	20003_1140866236	Treatment/medication code: spironolactone	Treatment/medication code: spironolactone (20003_1140866236)	binary	361141	662.0	360479.0	UK Biobank
637	20003_1140866280-Treatmentmedication_code_bumetanide	20003_1140866280	Treatment/medication code: bumetanide	Treatment/medication code: bumetanide (20003_1140866280)	binary	361141	300.0	360841.0	UK Biobank
638	20003_1140866466-Treatmentmedication_code_securon_40mg_tablet	20003_1140866466	Treatment/medication code: securon 40mg tablet	Treatment/medication code: securon 40mg tablet (20003_1140866466)	binary	361141	108.0	361033.0	UK Biobank
639	20003_1140866738-Treatmentmedication_code_atenolol	20003_1140866738	Treatment/medication code: atenolol	Treatment/medication code: atenolol (20003_1140866738)	binary	361141	13951.0	347190.0	UK Biobank
640	20003_1140866800-Treatmentmedication_code_halfinderal_la_80mg_mr_capsule	20003_1140866800	Treatment/medication code: half-inderal la 80mg m/r capsule	Treatment/medication code: half-inderal la 80mg m/r capsule (20003_1140866800)	binary	361141	148.0	360993.0	UK Biobank
641	20003_1140866804-Treatmentmedication_code_inderal_10mg_tablet	20003_1140866804	Treatment/medication code: inderal 10mg tablet	Treatment/medication code: inderal 10mg tablet (20003_1140866804)	binary	361141	105.0	361036.0	UK Biobank
642	20003_1140867444-Treatmentmedication_code_risperidone	20003_1140867444	Treatment/medication code: risperidone	Treatment/medication code: risperidone (20003_1140867444)	binary	361141	197.0	360944.0	UK Biobank
643	20003_1140867490-Treatmentmedication_code_lithium_product	20003_1140867490	Treatment/medication code: lithium product	Treatment/medication code: lithium product (20003_1140867490)	binary	361141	350.0	360791.0	UK Biobank
644	20003_1140867504-Treatmentmedication_code_priadel_200mg_mr_tablet	20003_1140867504	Treatment/medication code: priadel 200mg m/r tablet	Treatment/medication code: priadel 200mg m/r tablet (20003_1140867504)	binary	361141	248.0	360893.0	UK Biobank
645	20003_1140867726-Treatmentmedication_code_lofepramine	20003_1140867726	Treatment/medication code: lofepramine	Treatment/medication code: lofepramine (20003_1140867726)	binary	361141	282.0	360859.0	UK Biobank
646	20003_1140867818-Treatmentmedication_code_nortriptyline	20003_1140867818	Treatment/medication code: nortriptyline	Treatment/medication code: nortriptyline (20003_1140867818)	binary	361141	224.0	360917.0	UK Biobank
647	20003_1140867876-Treatmentmedication_code_prozac_20mg_capsule	20003_1140867876	Treatment/medication code: prozac 20mg capsule	Treatment/medication code: prozac 20mg capsule (20003_1140867876)	binary	361141	491.0	360650.0	UK Biobank
648	20003_1140867878-Treatmentmedication_code_sertraline	20003_1140867878	Treatment/medication code: sertraline	Treatment/medication code: sertraline (20003_1140867878)	binary	361141	1531.0	359610.0	UK Biobank
649	20003_1140867888-Treatmentmedication_code_paroxetine	20003_1140867888	Treatment/medication code: paroxetine	Treatment/medication code: paroxetine (20003_1140867888)	binary	361141	1204.0	359937.0	UK Biobank
650	20003_1140867998-Treatmentmedication_code_motilium_10mg_tablet	20003_1140867998	Treatment/medication code: motilium 10mg tablet	Treatment/medication code: motilium 10mg tablet (20003_1140867998)	binary	361141	126.0	361015.0	UK Biobank
651	20003_1140868064-Treatmentmedication_code_serc8_tablet	20003_1140868064	Treatment/medication code: serc-8 tablet	Treatment/medication code: serc-8 tablet (20003_1140868064)	binary	361141	110.0	361031.0	UK Biobank
652	20003_1140868080-Treatmentmedication_code_cyclizine	20003_1140868080	Treatment/medication code: cyclizine	Treatment/medication code: cyclizine (20003_1140868080)	binary	361141	136.0	361005.0	UK Biobank
653	20003_1140868170-Treatmentmedication_code_prochlorperazine	20003_1140868170	Treatment/medication code: prochlorperazine	Treatment/medication code: prochlorperazine (20003_1140868170)	binary	361141	521.0	360620.0	UK Biobank
654	20003_1140868172-Treatmentmedication_code_stemetil_5mg_tablet	20003_1140868172	Treatment/medication code: stemetil 5mg tablet	Treatment/medication code: stemetil 5mg tablet (20003_1140868172)	binary	361141	231.0	360910.0	UK Biobank
655	20003_1140868226-Treatmentmedication_code_aspirin	20003_1140868226	Treatment/medication code: aspirin	Treatment/medication code: aspirin (20003_1140868226)	binary	361141	48081.0	313060.0	UK Biobank
656	20003_1140868364-Treatmentmedication_code_prednisone	20003_1140868364	Treatment/medication code: prednisone	Treatment/medication code: prednisone (20003_1140868364)	binary	361141	228.0	360913.0	UK Biobank
657	20003_1140868426-Treatmentmedication_code_triamcinolone	20003_1140868426	Treatment/medication code: triamcinolone	Treatment/medication code: triamcinolone (20003_1140868426)	binary	361141	145.0	360996.0	UK Biobank
658	20003_1140868772-Treatmentmedication_code_didronel_200mg_tablet	20003_1140868772	Treatment/medication code: didronel 200mg tablet	Treatment/medication code: didronel 200mg tablet (20003_1140868772)	binary	361141	128.0	361013.0	UK Biobank
659	20003_1140869848-Treatmentmedication_code_methotrexate	20003_1140869848	Treatment/medication code: methotrexate	Treatment/medication code: methotrexate (20003_1140869848)	binary	361141	1918.0	359223.0	UK Biobank
660	20003_1140869930-Treatmentmedication_code_azathioprine	20003_1140869930	Treatment/medication code: azathioprine	Treatment/medication code: azathioprine (20003_1140869930)	binary	361141	772.0	360369.0	UK Biobank
661	20003_1140870306-Treatmentmedication_code_ironfolic_acid	20003_1140870306	Treatment/medication code: iron+folic acid	Treatment/medication code: iron+folic acid (20003_1140870306)	binary	361141	184.0	360957.0	UK Biobank
662	20003_1140870390-Treatmentmedication_code_ferrous_sulphate	20003_1140870390	Treatment/medication code: ferrous sulphate	Treatment/medication code: ferrous sulphate (20003_1140870390)	binary	361141	1760.0	359381.0	UK Biobank
663	20003_1140870422-Treatmentmedication_code_folic_acid_product	20003_1140870422	Treatment/medication code: folic acid product	Treatment/medication code: folic acid product (20003_1140870422)	binary	361141	3024.0	358117.0	UK Biobank
664	20003_1140870488-Treatmentmedication_code_forceval_capsule	20003_1140870488	Treatment/medication code: forceval capsule	Treatment/medication code: forceval capsule (20003_1140870488)	binary	361141	104.0	361037.0	UK Biobank
665	20003_1140870570-Treatmentmedication_code_vitamin_b12_preparation	20003_1140870570	Treatment/medication code: vitamin b12 preparation	Treatment/medication code: vitamin b12 preparation (20003_1140870570)	binary	361141	1117.0	360024.0	UK Biobank
666	20003_1140870788-Treatmentmedication_code_calcium_salts	20003_1140870788	Treatment/medication code: calcium salts	Treatment/medication code: calcium salts (20003_1140870788)	binary	361141	2208.0	358933.0	UK Biobank
667	20003_1140870856-Treatmentmedication_code_calcichew_125g_chewable_tablet	20003_1140870856	Treatment/medication code: calcichew 1.25g chewable tablet	Treatment/medication code: calcichew 1.25g chewable tablet (20003_1140870856)	binary	361141	772.0	360369.0	UK Biobank
668	20003_1140870862-Treatmentmedication_code_calcichew_forte_25g_chewable_tablet	20003_1140870862	Treatment/medication code: calcichew forte 2.5g chewable tablet	Treatment/medication code: calcichew forte 2.5g chewable tablet (20003_1140870862)	binary	361141	357.0	360784.0	UK Biobank
669	20003_1140870954-Treatmentmedication_code_vitamin_d_product	20003_1140870954	Treatment/medication code: vitamin d product	Treatment/medication code: vitamin d product (20003_1140870954)	binary	361141	1014.0	360127.0	UK Biobank
670	20003_1140870956-Treatmentmedication_code_alfacalcidol	20003_1140870956	Treatment/medication code: alfacalcidol	Treatment/medication code: alfacalcidol (20003_1140870956)	binary	361141	307.0	360834.0	UK Biobank
671	20003_1140871024-Treatmentmedication_code_vitamin_b_compound_tablet	20003_1140871024	Treatment/medication code: vitamin b compound tablet	Treatment/medication code: vitamin b compound tablet (20003_1140871024)	binary	361141	2619.0	358522.0	UK Biobank
672	20003_1140871050-Treatmentmedication_code_calcichew_d3_tablet	20003_1140871050	Treatment/medication code: calcichew d3 tablet	Treatment/medication code: calcichew d3 tablet (20003_1140871050)	binary	361141	3423.0	357718.0	UK Biobank
673	20003_1140871052-Treatmentmedication_code_calcium_carbonatecholecalciferol_125g5micrograms_tablet	20003_1140871052	Treatment/medication code: calcium carbonate+cholecalciferol 1.25g/5micrograms tablet	Treatment/medication code: calcium carbonate+cholecalciferol 1.25g/5micrograms tablet (20003_1140871052)	binary	361141	152.0	360989.0	UK Biobank
674	20003_1140871112-Treatmentmedication_code_vitamin_e_product	20003_1140871112	Treatment/medication code: vitamin e product	Treatment/medication code: vitamin e product (20003_1140871112)	binary	361141	1364.0	359777.0	UK Biobank
675	20003_1140871168-Treatmentmedication_code_voltarol_25mg_ec_tablet	20003_1140871168	Treatment/medication code: voltarol 25mg e/c tablet	Treatment/medication code: voltarol 25mg e/c tablet (20003_1140871168)	binary	361141	406.0	360735.0	UK Biobank
676	20003_1140871188-Treatmentmedication_code_etodolac	20003_1140871188	Treatment/medication code: etodolac	Treatment/medication code: etodolac (20003_1140871188)	binary	361141	277.0	360864.0	UK Biobank
677	20003_1140871196-Treatmentmedication_code_lodine_200mg_tablet	20003_1140871196	Treatment/medication code: lodine 200mg tablet	Treatment/medication code: lodine 200mg tablet (20003_1140871196)	binary	361141	164.0	360977.0	UK Biobank
678	20003_1140871266-Treatmentmedication_code_arthrotec_tablet	20003_1140871266	Treatment/medication code: arthrotec tablet	Treatment/medication code: arthrotec tablet (20003_1140871266)	binary	361141	518.0	360623.0	UK Biobank
679	20003_1140871310-Treatmentmedication_code_ibuprofen	20003_1140871310	Treatment/medication code: ibuprofen	Treatment/medication code: ibuprofen (20003_1140871310)	binary	361141	45005.0	316136.0	UK Biobank
680	20003_1140871336-Treatmentmedication_code_indomethacin	20003_1140871336	Treatment/medication code: indomethacin	Treatment/medication code: indomethacin (20003_1140871336)	binary	361141	241.0	360900.0	UK Biobank
681	20003_1140871462-Treatmentmedication_code_naproxen	20003_1140871462	Treatment/medication code: naproxen	Treatment/medication code: naproxen (20003_1140871462)	binary	361141	2338.0	358803.0	UK Biobank
682	20003_1140871472-Treatmentmedication_code_naprosyn_250mg_tablet	20003_1140871472	Treatment/medication code: naprosyn 250mg tablet	Treatment/medication code: naprosyn 250mg tablet (20003_1140871472)	binary	361141	242.0	360899.0	UK Biobank
683	20003_1140871506-Treatmentmedication_code_ketoprofen	20003_1140871506	Treatment/medication code: ketoprofen	Treatment/medication code: ketoprofen (20003_1140871506)	binary	361141	122.0	361019.0	UK Biobank
684	20003_1140871542-Treatmentmedication_code_mefenamic_acid	20003_1140871542	Treatment/medication code: mefenamic acid	Treatment/medication code: mefenamic acid (20003_1140871542)	binary	361141	388.0	360753.0	UK Biobank
685	20003_1140871666-Treatmentmedication_code_piroxicam	20003_1140871666	Treatment/medication code: piroxicam	Treatment/medication code: piroxicam (20003_1140871666)	binary	361141	139.0	361002.0	UK Biobank
686	20003_1140871680-Treatmentmedication_code_tylex_capsule	20003_1140871680	Treatment/medication code: tylex capsule	Treatment/medication code: tylex capsule (20003_1140871680)	binary	361141	175.0	360966.0	UK Biobank
687	20003_1140871688-Treatmentmedication_code_solpadol_caplet	20003_1140871688	Treatment/medication code: solpadol caplet	Treatment/medication code: solpadol caplet (20003_1140871688)	binary	361141	300.0	360841.0	UK Biobank
688	20003_1140871692-Treatmentmedication_code_morphine	20003_1140871692	Treatment/medication code: morphine	Treatment/medication code: morphine (20003_1140871692)	binary	361141	213.0	360928.0	UK Biobank
689	20003_1140871732-Treatmentmedication_code_buprenorphine	20003_1140871732	Treatment/medication code: buprenorphine	Treatment/medication code: buprenorphine (20003_1140871732)	binary	361141	240.0	360901.0	UK Biobank
690	20003_1140872036-Treatmentmedication_code_paramax_tablet	20003_1140872036	Treatment/medication code: paramax tablet	Treatment/medication code: paramax tablet (20003_1140872036)	binary	361141	129.0	361012.0	UK Biobank
691	20003_1140872072-Treatmentmedication_code_tegretol_100mg_tablet	20003_1140872072	Treatment/medication code: tegretol 100mg tablet	Treatment/medication code: tegretol 100mg tablet (20003_1140872072)	binary	361141	813.0	360328.0	UK Biobank
692	20003_1140872112-Treatmentmedication_code_epanutin_25mg_capsule	20003_1140872112	Treatment/medication code: epanutin 25mg capsule	Treatment/medication code: epanutin 25mg capsule (20003_1140872112)	binary	361141	269.0	360872.0	UK Biobank
693	20003_1140872150-Treatmentmedication_code_clonazepam	20003_1140872150	Treatment/medication code: clonazepam	Treatment/medication code: clonazepam (20003_1140872150)	binary	361141	259.0	360882.0	UK Biobank
694	20003_1140872198-Treatmentmedication_code_sodium_valproate	20003_1140872198	Treatment/medication code: sodium valproate	Treatment/medication code: sodium valproate (20003_1140872198)	binary	361141	350.0	360791.0	UK Biobank
695	20003_1140872200-Treatmentmedication_code_epilim_100mg_crushable_tablet	20003_1140872200	Treatment/medication code: epilim 100mg crushable tablet	Treatment/medication code: epilim 100mg crushable tablet (20003_1140872200)	binary	361141	612.0	360529.0	UK Biobank
696	20003_1140872228-Treatmentmedication_code_gabapentin	20003_1140872228	Treatment/medication code: gabapentin	Treatment/medication code: gabapentin (20003_1140872228)	binary	361141	1674.0	359467.0	UK Biobank
697	20003_1140872290-Treatmentmedication_code_lamotrigine	20003_1140872290	Treatment/medication code: lamotrigine	Treatment/medication code: lamotrigine (20003_1140872290)	binary	361141	447.0	360694.0	UK Biobank
698	20003_1140872338-Treatmentmedication_code_madopar_625_capsule	20003_1140872338	Treatment/medication code: madopar 62.5 capsule	Treatment/medication code: madopar 62.5 capsule (20003_1140872338)	binary	361141	112.0	361029.0	UK Biobank
699	20003_1140872492-Treatmentmedication_code_nicotine_product	20003_1140872492	Treatment/medication code: nicotine product	Treatment/medication code: nicotine product (20003_1140872492)	binary	361141	144.0	360997.0	UK Biobank
700	20003_1140872694-Treatmentmedication_code_flucloxacillin	20003_1140872694	Treatment/medication code: flucloxacillin	Treatment/medication code: flucloxacillin (20003_1140872694)	binary	361141	126.0	361015.0	UK Biobank
701	20003_1140873394-Treatmentmedication_code_doxycycline	20003_1140873394	Treatment/medication code: doxycycline	Treatment/medication code: doxycycline (20003_1140873394)	binary	361141	324.0	360817.0	UK Biobank
702	20003_1140873450-Treatmentmedication_code_tetracycline	20003_1140873450	Treatment/medication code: tetracycline	Treatment/medication code: tetracycline (20003_1140873450)	binary	361141	105.0	361036.0	UK Biobank
703	20003_1140873474-Treatmentmedication_code_lymecycline	20003_1140873474	Treatment/medication code: lymecycline	Treatment/medication code: lymecycline (20003_1140873474)	binary	361141	183.0	360958.0	UK Biobank
704	20003_1140873476-Treatmentmedication_code_tetralysal_300_capsule	20003_1140873476	Treatment/medication code: tetralysal 300 capsule	Treatment/medication code: tetralysal 300 capsule (20003_1140873476)	binary	361141	146.0	360995.0	UK Biobank
705	20003_1140873480-Treatmentmedication_code_minocycline	20003_1140873480	Treatment/medication code: minocycline	Treatment/medication code: minocycline (20003_1140873480)	binary	361141	161.0	360980.0	UK Biobank
706	20003_1140873548-Treatmentmedication_code_oxytetracycline	20003_1140873548	Treatment/medication code: oxytetracycline	Treatment/medication code: oxytetracycline (20003_1140873548)	binary	361141	1075.0	360066.0	UK Biobank
707	20003_1140873608-Treatmentmedication_code_erythromycin	20003_1140873608	Treatment/medication code: erythromycin	Treatment/medication code: erythromycin (20003_1140873608)	binary	361141	284.0	360857.0	UK Biobank
708	20003_1140873966-Treatmentmedication_code_trimethoprim	20003_1140873966	Treatment/medication code: trimethoprim	Treatment/medication code: trimethoprim (20003_1140873966)	binary	361141	375.0	360766.0	UK Biobank
709	20003_1140874014-Treatmentmedication_code_metronidazole	20003_1140874014	Treatment/medication code: metronidazole	Treatment/medication code: metronidazole (20003_1140874014)	binary	361141	138.0	361003.0	UK Biobank
710	20003_1140874126-Treatmentmedication_code_nitrofurantoin	20003_1140874126	Treatment/medication code: nitrofurantoin	Treatment/medication code: nitrofurantoin (20003_1140874126)	binary	361141	224.0	360917.0	UK Biobank
711	20003_1140874138-Treatmentmedication_code_ciprofloxacin	20003_1140874138	Treatment/medication code: ciprofloxacin	Treatment/medication code: ciprofloxacin (20003_1140874138)	binary	361141	141.0	361000.0	UK Biobank
712	20003_1140874370-Treatmentmedication_code_aciclovir	20003_1140874370	Treatment/medication code: aciclovir	Treatment/medication code: aciclovir (20003_1140874370)	binary	361141	286.0	360855.0	UK Biobank
713	20003_1140874420-Treatmentmedication_code_quinine	20003_1140874420	Treatment/medication code: quinine	Treatment/medication code: quinine (20003_1140874420)	binary	361141	2429.0	358712.0	UK Biobank
714	20003_1140874686-Treatmentmedication_code_glucophage_500mg_tablet	20003_1140874686	Treatment/medication code: glucophage 500mg tablet	Treatment/medication code: glucophage 500mg tablet (20003_1140874686)	binary	361141	328.0	360813.0	UK Biobank
715	20003_1140874744-Treatmentmedication_code_gliclazide	20003_1140874744	Treatment/medication code: gliclazide	Treatment/medication code: gliclazide (20003_1140874744)	binary	361141	3007.0	358134.0	UK Biobank
716	20003_1140874790-Treatmentmedication_code_betamethasone	20003_1140874790	Treatment/medication code: betamethasone	Treatment/medication code: betamethasone (20003_1140874790)	binary	361141	563.0	360578.0	UK Biobank
717	20003_1140874852-Treatmentmedication_code_thyroxine_sodium	20003_1140874852	Treatment/medication code: thyroxine sodium	Treatment/medication code: thyroxine sodium (20003_1140874852)	binary	361141	1012.0	360129.0	UK Biobank
718	20003_1140874866-Treatmentmedication_code_carbimazole	20003_1140874866	Treatment/medication code: carbimazole	Treatment/medication code: carbimazole (20003_1140874866)	binary	361141	289.0	360852.0	UK Biobank
719	20003_1140874896-Treatmentmedication_code_hydrocortisone	20003_1140874896	Treatment/medication code: hydrocortisone	Treatment/medication code: hydrocortisone (20003_1140874896)	binary	361141	666.0	360475.0	UK Biobank
720	20003_1140874930-Treatmentmedication_code_prednisolone	20003_1140874930	Treatment/medication code: prednisolone	Treatment/medication code: prednisolone (20003_1140874930)	binary	361141	2103.0	359038.0	UK Biobank
721	20003_1140875336-Treatmentmedication_code_nabumetone	20003_1140875336	Treatment/medication code: nabumetone	Treatment/medication code: nabumetone (20003_1140875336)	binary	361141	180.0	360961.0	UK Biobank
722	20003_1140875392-Treatmentmedication_code_plaquenil_200mg_tablet	20003_1140875392	Treatment/medication code: plaquenil 200mg tablet	Treatment/medication code: plaquenil 200mg tablet (20003_1140875392)	binary	361141	164.0	360977.0	UK Biobank
723	20003_1140875408-Treatmentmedication_code_allopurinol	20003_1140875408	Treatment/medication code: allopurinol	Treatment/medication code: allopurinol (20003_1140875408)	binary	361141	4108.0	357033.0	UK Biobank
724	20003_1140875420-Treatmentmedication_code_baclofen	20003_1140875420	Treatment/medication code: baclofen	Treatment/medication code: baclofen (20003_1140875420)	binary	361141	396.0	360745.0	UK Biobank
725	20003_1140875486-Treatmentmedication_code_colchicine	20003_1140875486	Treatment/medication code: colchicine	Treatment/medication code: colchicine (20003_1140875486)	binary	361141	190.0	360951.0	UK Biobank
726	20003_1140875632-Treatmentmedication_code_movelat_gel	20003_1140875632	Treatment/medication code: movelat gel	Treatment/medication code: movelat gel (20003_1140875632)	binary	361141	130.0	361011.0	UK Biobank
727	20003_1140875840-Treatmentmedication_code_timolol_025_eye_drops	20003_1140875840	Treatment/medication code: timolol 0.25% eye drops	Treatment/medication code: timolol 0.25% eye drops (20003_1140875840)	binary	361141	270.0	360871.0	UK Biobank
728	20003_1140875990-Treatmentmedication_code_hypromellose	20003_1140875990	Treatment/medication code: hypromellose	Treatment/medication code: hypromellose (20003_1140875990)	binary	361141	614.0	360527.0	UK Biobank
729	20003_1140876076-Treatmentmedication_code_flixonase_50micrograms_aqueous_nasal_spray	20003_1140876076	Treatment/medication code: flixonase 50micrograms aqueous nasal spray	Treatment/medication code: flixonase 50micrograms aqueous nasal spray (20003_1140876076)	binary	361141	1424.0	359717.0	UK Biobank
730	20003_1140876136-Treatmentmedication_code_beconase_50micrograms_nasal_spray	20003_1140876136	Treatment/medication code: beconase 50micrograms nasal spray	Treatment/medication code: beconase 50micrograms nasal spray (20003_1140876136)	binary	361141	2415.0	358726.0	UK Biobank
731	20003_1140876146-Treatmentmedication_code_rhinocort_50micrograms_nasal_spray	20003_1140876146	Treatment/medication code: rhinocort 50micrograms nasal spray	Treatment/medication code: rhinocort 50micrograms nasal spray (20003_1140876146)	binary	361141	160.0	360981.0	UK Biobank
732	20003_1140876404-Treatmentmedication_code_aqueous_cream_bp	20003_1140876404	Treatment/medication code: aqueous cream bp	Treatment/medication code: aqueous cream bp (20003_1140876404)	binary	361141	306.0	360835.0	UK Biobank
733	20003_1140876592-Treatmentmedication_code_multivitaminmineral_preparations	20003_1140876592	Treatment/medication code: multivitamin+mineral preparations	Treatment/medication code: multivitamin+mineral preparations (20003_1140876592)	binary	361141	4997.0	356144.0	UK Biobank
734	20003_1140877630-Treatmentmedication_code_calciumergocalciferol_tablet	20003_1140877630	Treatment/medication code: calcium+ergocalciferol tablet	Treatment/medication code: calcium+ergocalciferol tablet (20003_1140877630)	binary	361141	159.0	360982.0	UK Biobank
735	20003_1140877826-Treatmentmedication_code_sodium_bicarbonate	20003_1140877826	Treatment/medication code: sodium bicarbonate	Treatment/medication code: sodium bicarbonate (20003_1140877826)	binary	361141	107.0	361034.0	UK Biobank
736	20003_1140877892-Treatmentmedication_code_voltarol_emulgel	20003_1140877892	Treatment/medication code: voltarol emulgel	Treatment/medication code: voltarol emulgel (20003_1140877892)	binary	361141	223.0	360918.0	UK Biobank
737	20003_1140878036-Treatmentmedication_code_diclofenac_sodiummisoprostol	20003_1140878036	Treatment/medication code: diclofenac sodium+misoprostol	Treatment/medication code: diclofenac sodium+misoprostol (20003_1140878036)	binary	361141	251.0	360890.0	UK Biobank
738	20003_1140878172-Treatmentmedication_code_tears_naturale_eye_drops	20003_1140878172	Treatment/medication code: tears naturale eye drops	Treatment/medication code: tears naturale eye drops (20003_1140878172)	binary	361141	114.0	361027.0	UK Biobank
739	20003_1140878186-Treatmentmedication_code_liquifilm_tears_14_eye_drops	20003_1140878186	Treatment/medication code: liquifilm tears 1.4% eye drops	Treatment/medication code: liquifilm tears 1.4% eye drops (20003_1140878186)	binary	361141	152.0	360989.0	UK Biobank
740	20003_1140878226-Treatmentmedication_code_diprobase_cream	20003_1140878226	Treatment/medication code: diprobase cream	Treatment/medication code: diprobase cream (20003_1140878226)	binary	361141	586.0	360555.0	UK Biobank
741	20003_1140878304-Treatmentmedication_code_e45_cream	20003_1140878304	Treatment/medication code: e45 cream	Treatment/medication code: e45 cream (20003_1140878304)	binary	361141	246.0	360895.0	UK Biobank
742	20003_1140878324-Treatmentmedication_code_oilatum_cream	20003_1140878324	Treatment/medication code: oilatum cream	Treatment/medication code: oilatum cream (20003_1140878324)	binary	361141	156.0	360985.0	UK Biobank
743	20003_1140879392-Treatmentmedication_code_manevac_granules	20003_1140879392	Treatment/medication code: manevac granules	Treatment/medication code: manevac granules (20003_1140879392)	binary	361141	131.0	361010.0	UK Biobank
744	20003_1140879404-Treatmentmedication_code_docusate_sodium	20003_1140879404	Treatment/medication code: docusate sodium	Treatment/medication code: docusate sodium (20003_1140879404)	binary	361141	294.0	360847.0	UK Biobank
745	20003_1140879406-Treatmentmedication_code_ranitidine	20003_1140879406	Treatment/medication code: ranitidine	Treatment/medication code: ranitidine (20003_1140879406)	binary	361141	5935.0	355206.0	UK Biobank
746	20003_1140879424-Treatmentmedication_code_alverine	20003_1140879424	Treatment/medication code: alverine	Treatment/medication code: alverine (20003_1140879424)	binary	361141	223.0	360918.0	UK Biobank
747	20003_1140879428-Treatmentmedication_code_mebeverine	20003_1140879428	Treatment/medication code: mebeverine	Treatment/medication code: mebeverine (20003_1140879428)	binary	361141	1798.0	359343.0	UK Biobank
748	20003_1140879430-Treatmentmedication_code_domperidone	20003_1140879430	Treatment/medication code: domperidone	Treatment/medication code: domperidone (20003_1140879430)	binary	361141	722.0	360419.0	UK Biobank
749	20003_1140879464-Treatmentmedication_code_loperamide	20003_1140879464	Treatment/medication code: loperamide	Treatment/medication code: loperamide (20003_1140879464)	binary	361141	1203.0	359938.0	UK Biobank
750	20003_1140879494-Treatmentmedication_code_metoclopramide	20003_1140879494	Treatment/medication code: metoclopramide	Treatment/medication code: metoclopramide (20003_1140879494)	binary	361141	441.0	360700.0	UK Biobank
751	20003_1140879540-Treatmentmedication_code_fluoxetine	20003_1140879540	Treatment/medication code: fluoxetine	Treatment/medication code: fluoxetine (20003_1140879540)	binary	361141	4140.0	357001.0	UK Biobank
752	20003_1140879616-Treatmentmedication_code_amitriptyline	20003_1140879616	Treatment/medication code: amitriptyline	Treatment/medication code: amitriptyline (20003_1140879616)	binary	361141	6824.0	354317.0	UK Biobank
753	20003_1140879620-Treatmentmedication_code_clomipramine	20003_1140879620	Treatment/medication code: clomipramine	Treatment/medication code: clomipramine (20003_1140879620)	binary	361141	242.0	360899.0	UK Biobank
754	20003_1140879628-Treatmentmedication_code_dothiepin	20003_1140879628	Treatment/medication code: dothiepin	Treatment/medication code: dothiepin (20003_1140879628)	binary	361141	148.0	360993.0	UK Biobank
755	20003_1140879630-Treatmentmedication_code_imipramine	20003_1140879630	Treatment/medication code: imipramine	Treatment/medication code: imipramine (20003_1140879630)	binary	361141	202.0	360939.0	UK Biobank
756	20003_1140879634-Treatmentmedication_code_trazodone	20003_1140879634	Treatment/medication code: trazodone	Treatment/medication code: trazodone (20003_1140879634)	binary	361141	519.0	360622.0	UK Biobank
757	20003_1140879644-Treatmentmedication_code_amantadine	20003_1140879644	Treatment/medication code: amantadine	Treatment/medication code: amantadine (20003_1140879644)	binary	361141	113.0	361028.0	UK Biobank
758	20003_1140879658-Treatmentmedication_code_chlorpromazine	20003_1140879658	Treatment/medication code: chlorpromazine	Treatment/medication code: chlorpromazine (20003_1140879658)	binary	361141	117.0	361024.0	UK Biobank
759	20003_1140879760-Treatmentmedication_code_bisoprolol	20003_1140879760	Treatment/medication code: bisoprolol	Treatment/medication code: bisoprolol (20003_1140879760)	binary	361141	5304.0	355837.0	UK Biobank
760	20003_1140879762-Treatmentmedication_code_celiprolol	20003_1140879762	Treatment/medication code: celiprolol	Treatment/medication code: celiprolol (20003_1140879762)	binary	361141	101.0	361040.0	UK Biobank
761	20003_1140879778-Treatmentmedication_code_doxazosin	20003_1140879778	Treatment/medication code: doxazosin	Treatment/medication code: doxazosin (20003_1140879778)	binary	361141	4043.0	357098.0	UK Biobank
762	20003_1140879792-Treatmentmedication_code_terbutaline	20003_1140879792	Treatment/medication code: terbutaline	Treatment/medication code: terbutaline (20003_1140879792)	binary	361141	572.0	360569.0	UK Biobank
763	20003_1140879798-Treatmentmedication_code_terazosin	20003_1140879798	Treatment/medication code: terazosin	Treatment/medication code: terazosin (20003_1140879798)	binary	361141	127.0	361014.0	UK Biobank
764	20003_1140879802-Treatmentmedication_code_amlodipine	20003_1140879802	Treatment/medication code: amlodipine	Treatment/medication code: amlodipine (20003_1140879802)	binary	361141	14588.0	346553.0	UK Biobank
765	20003_1140879806-Treatmentmedication_code_diltiazem	20003_1140879806	Treatment/medication code: diltiazem	Treatment/medication code: diltiazem (20003_1140879806)	binary	361141	738.0	360403.0	UK Biobank
766	20003_1140879818-Treatmentmedication_code_metoprolol	20003_1140879818	Treatment/medication code: metoprolol	Treatment/medication code: metoprolol (20003_1140879818)	binary	361141	687.0	360454.0	UK Biobank
767	20003_1140879842-Treatmentmedication_code_propranolol	20003_1140879842	Treatment/medication code: propranolol	Treatment/medication code: propranolol (20003_1140879842)	binary	361141	2405.0	358736.0	UK Biobank
768	20003_1140879854-Treatmentmedication_code_sotalol	20003_1140879854	Treatment/medication code: sotalol	Treatment/medication code: sotalol (20003_1140879854)	binary	361141	581.0	360560.0	UK Biobank
769	20003_1140879866-Treatmentmedication_code_timolol	20003_1140879866	Treatment/medication code: timolol	Treatment/medication code: timolol (20003_1140879866)	binary	361141	279.0	360862.0	UK Biobank
770	20003_1140880072-Treatmentmedication_code_gamolenic_acid	20003_1140880072	Treatment/medication code: gamolenic acid	Treatment/medication code: gamolenic acid (20003_1140880072)	binary	361141	111.0	361030.0	UK Biobank
771	20003_1140880086-Treatmentmedication_code_calcipotriol	20003_1140880086	Treatment/medication code: calcipotriol	Treatment/medication code: calcipotriol (20003_1140880086)	binary	361141	219.0	360922.0	UK Biobank
772	20003_1140880956-Treatmentmedication_code_fentanyl	20003_1140880956	Treatment/medication code: fentanyl	Treatment/medication code: fentanyl (20003_1140880956)	binary	361141	106.0	361035.0	UK Biobank
773	20003_1140881320-Treatmentmedication_code_magnesium_carbonate	20003_1140881320	Treatment/medication code: magnesium carbonate	Treatment/medication code: magnesium carbonate (20003_1140881320)	binary	361141	129.0	361012.0	UK Biobank
774	20003_1140881446-Treatmentmedication_code_proctosedyl_ointment	20003_1140881446	Treatment/medication code: proctosedyl ointment	Treatment/medication code: proctosedyl ointment (20003_1140881446)	binary	361141	166.0	360975.0	UK Biobank
775	20003_1140881472-Treatmentmedication_code_lacrilube_eye_ointment	20003_1140881472	Treatment/medication code: lacri-lube eye ointment	Treatment/medication code: lacri-lube eye ointment (20003_1140881472)	binary	361141	511.0	360630.0	UK Biobank
776	20003_1140881474-Treatmentmedication_code_normacol_granules	20003_1140881474	Treatment/medication code: normacol granules	Treatment/medication code: normacol granules (20003_1140881474)	binary	361141	165.0	360976.0	UK Biobank
777	20003_1140881702-Treatmentmedication_code_adalate_10mg_capsule	20003_1140881702	Treatment/medication code: adalate 10mg capsule	Treatment/medication code: adalate 10mg capsule (20003_1140881702)	binary	361141	274.0	360867.0	UK Biobank
778	20003_1140881856-Treatmentmedication_code_salbutamol	20003_1140881856	Treatment/medication code: salbutamol	Treatment/medication code: salbutamol (20003_1140881856)	binary	361141	4305.0	356836.0	UK Biobank
779	20003_1140881882-Treatmentmedication_code_timoptol_025_eye_drops	20003_1140881882	Treatment/medication code: timoptol 0.25% eye drops	Treatment/medication code: timoptol 0.25% eye drops (20003_1140881882)	binary	361141	229.0	360912.0	UK Biobank
780	20003_1140882236-Treatmentmedication_code_seroxat_20mg_tablet	20003_1140882236	Treatment/medication code: seroxat 20mg tablet	Treatment/medication code: seroxat 20mg tablet (20003_1140882236)	binary	361141	499.0	360642.0	UK Biobank
781	20003_1140882272-Treatmentmedication_code_oramorph_10mg5ml_oral_solution	20003_1140882272	Treatment/medication code: oramorph 10mg/5ml oral solution	Treatment/medication code: oramorph 10mg/5ml oral solution (20003_1140882272)	binary	361141	114.0	361027.0	UK Biobank
782	20003_1140882394-Treatmentmedication_code_paracetamol_codeine	20003_1140882394	Treatment/medication code: paracetamol + codeine	Treatment/medication code: paracetamol + codeine (20003_1140882394)	binary	361141	308.0	360833.0	UK Biobank
783	20003_1140882498-Treatmentmedication_code_penicillin	20003_1140882498	Treatment/medication code: penicillin	Treatment/medication code: penicillin (20003_1140882498)	binary	361141	218.0	360923.0	UK Biobank
784	20003_1140882618-Treatmentmedication_code_diprosalic_ointment	20003_1140882618	Treatment/medication code: diprosalic ointment	Treatment/medication code: diprosalic ointment (20003_1140882618)	binary	361141	159.0	360982.0	UK Biobank
785	20003_1140882626-Treatmentmedication_code_betnesol_01_eyeearnose_drops	20003_1140882626	Treatment/medication code: betnesol 0.1% eye/ear/nose drops	Treatment/medication code: betnesol 0.1% eye/ear/nose drops (20003_1140882626)	binary	361141	122.0	361019.0	UK Biobank
786	20003_1140882694-Treatmentmedication_code_betnovate_cream	20003_1140882694	Treatment/medication code: betnovate cream	Treatment/medication code: betnovate cream (20003_1140882694)	binary	361141	1266.0	359875.0	UK Biobank
787	20003_1140882728-Treatmentmedication_code_otomize_ear_spray	20003_1140882728	Treatment/medication code: otomize ear spray	Treatment/medication code: otomize ear spray (20003_1140882728)	binary	361141	184.0	360957.0	UK Biobank
788	20003_1140882776-Treatmentmedication_code_fucibet_cream	20003_1140882776	Treatment/medication code: fucibet cream	Treatment/medication code: fucibet cream (20003_1140882776)	binary	361141	207.0	360934.0	UK Biobank
789	20003_1140882782-Treatmentmedication_code_dermovate_cream	20003_1140882782	Treatment/medication code: dermovate cream	Treatment/medication code: dermovate cream (20003_1140882782)	binary	361141	555.0	360586.0	UK Biobank
790	20003_1140882800-Treatmentmedication_code_eumovate_cream	20003_1140882800	Treatment/medication code: eumovate cream	Treatment/medication code: eumovate cream (20003_1140882800)	binary	361141	396.0	360745.0	UK Biobank
791	20003_1140882910-Treatmentmedication_code_daktacort_cream	20003_1140882910	Treatment/medication code: daktacort cream	Treatment/medication code: daktacort cream (20003_1140882910)	binary	361141	246.0	360895.0	UK Biobank
792	20003_1140883066-Treatmentmedication_code_insulin_product	20003_1140883066	Treatment/medication code: insulin product	Treatment/medication code: insulin product (20003_1140883066)	binary	361141	3545.0	357596.0	UK Biobank
793	20003_1140883468-Treatmentmedication_code_clonidine	20003_1140883468	Treatment/medication code: clonidine	Treatment/medication code: clonidine (20003_1140883468)	binary	361141	463.0	360678.0	UK Biobank
794	20003_1140883476-Treatmentmedication_code_procyclidine	20003_1140883476	Treatment/medication code: procyclidine	Treatment/medication code: procyclidine (20003_1140883476)	binary	361141	154.0	360987.0	UK Biobank
795	20003_1140883504-Treatmentmedication_code_cetirizine	20003_1140883504	Treatment/medication code: cetirizine	Treatment/medication code: cetirizine (20003_1140883504)	binary	361141	4070.0	357071.0	UK Biobank
796	20003_1140883524-Treatmentmedication_code_cinnarizine	20003_1140883524	Treatment/medication code: cinnarizine	Treatment/medication code: cinnarizine (20003_1140883524)	binary	361141	193.0	360948.0	UK Biobank
797	20003_1140883548-Treatmentmedication_code_ipratropium	20003_1140883548	Treatment/medication code: ipratropium	Treatment/medication code: ipratropium (20003_1140883548)	binary	361141	476.0	360665.0	UK Biobank
798	20003_1140883568-Treatmentmedication_code_oxybutynin	20003_1140883568	Treatment/medication code: oxybutynin	Treatment/medication code: oxybutynin (20003_1140883568)	binary	361141	827.0	360314.0	UK Biobank
799	20003_1140883656-Treatmentmedication_code_hydroxyzine	20003_1140883656	Treatment/medication code: hydroxyzine	Treatment/medication code: hydroxyzine (20003_1140883656)	binary	361141	124.0	361017.0	UK Biobank
800	20003_1140883664-Treatmentmedication_code_pizotifen	20003_1140883664	Treatment/medication code: pizotifen	Treatment/medication code: pizotifen (20003_1140883664)	binary	361141	565.0	360576.0	UK Biobank
801	20003_1140883748-Treatmentmedication_code_selenium_product	20003_1140883748	Treatment/medication code: selenium product	Treatment/medication code: selenium product (20003_1140883748)	binary	361141	1130.0	360011.0	UK Biobank
802	20003_1140883968-Treatmentmedication_code_carmellose	20003_1140883968	Treatment/medication code: carmellose	Treatment/medication code: carmellose (20003_1140883968)	binary	361141	156.0	360985.0	UK Biobank
803	20003_1140884308-Treatmentmedication_code_hydroxychloroquine	20003_1140884308	Treatment/medication code: hydroxychloroquine	Treatment/medication code: hydroxychloroquine (20003_1140884308)	binary	361141	517.0	360624.0	UK Biobank
804	20003_1140884412-Treatmentmedication_code_sumatriptan	20003_1140884412	Treatment/medication code: sumatriptan	Treatment/medication code: sumatriptan (20003_1140884412)	binary	361141	986.0	360155.0	UK Biobank
805	20003_1140884444-Treatmentmedication_code_codeine	20003_1140884444	Treatment/medication code: codeine	Treatment/medication code: codeine (20003_1140884444)	binary	361141	1870.0	359271.0	UK Biobank
806	20003_1140884464-Treatmentmedication_code_dihydrocodeine	20003_1140884464	Treatment/medication code: dihydrocodeine	Treatment/medication code: dihydrocodeine (20003_1140884464)	binary	361141	1290.0	359851.0	UK Biobank
807	20003_1140884488-Treatmentmedication_code_diclofenac	20003_1140884488	Treatment/medication code: diclofenac	Treatment/medication code: diclofenac (20003_1140884488)	binary	361141	7545.0	353596.0	UK Biobank
808	20003_1140884516-Treatmentmedication_code_thyroxine_product	20003_1140884516	Treatment/medication code: thyroxine product	Treatment/medication code: thyroxine product (20003_1140884516)	binary	361141	4246.0	356895.0	UK Biobank
809	20003_1140884600-Treatmentmedication_code_metformin	20003_1140884600	Treatment/medication code: metformin	Treatment/medication code: metformin (20003_1140884600)	binary	361141	8968.0	352173.0	UK Biobank
810	20003_1140884654-Treatmentmedication_code_beclomethasone	20003_1140884654	Treatment/medication code: beclomethasone	Treatment/medication code: beclomethasone (20003_1140884654)	binary	361141	1440.0	359701.0	UK Biobank
811	20003_1140884672-Treatmentmedication_code_fludrocortisone	20003_1140884672	Treatment/medication code: fludrocortisone	Treatment/medication code: fludrocortisone (20003_1140884672)	binary	361141	164.0	360977.0	UK Biobank
812	20003_1140884696-Treatmentmedication_code_clobetasone	20003_1140884696	Treatment/medication code: clobetasone	Treatment/medication code: clobetasone (20003_1140884696)	binary	361141	116.0	361025.0	UK Biobank
813	20003_1140884700-Treatmentmedication_code_trimovate_ointment	20003_1140884700	Treatment/medication code: trimovate ointment	Treatment/medication code: trimovate ointment (20003_1140884700)	binary	361141	238.0	360903.0	UK Biobank
814	20003_1140888092-Treatmentmedication_code_elocon_cream	20003_1140888092	Treatment/medication code: elocon cream	Treatment/medication code: elocon cream (20003_1140888092)	binary	361141	240.0	360901.0	UK Biobank
815	20003_1140888098-Treatmentmedication_code_fluticasone	20003_1140888098	Treatment/medication code: fluticasone	Treatment/medication code: fluticasone (20003_1140888098)	binary	361141	1578.0	359563.0	UK Biobank
816	20003_1140888172-Treatmentmedication_code_mometasone	20003_1140888172	Treatment/medication code: mometasone	Treatment/medication code: mometasone (20003_1140888172)	binary	361141	709.0	360432.0	UK Biobank
817	20003_1140888266-Treatmentmedication_code_warfarin	20003_1140888266	Treatment/medication code: warfarin	Treatment/medication code: warfarin (20003_1140888266)	binary	361141	3651.0	357490.0	UK Biobank
818	20003_1140888362-Treatmentmedication_code_pyridoxine_preparation	20003_1140888362	Treatment/medication code: pyridoxine preparation	Treatment/medication code: pyridoxine preparation (20003_1140888362)	binary	361141	118.0	361023.0	UK Biobank
819	20003_1140888366-Treatmentmedication_code_thiamine_preparation	20003_1140888366	Treatment/medication code: thiamine preparation	Treatment/medication code: thiamine preparation (20003_1140888366)	binary	361141	549.0	360592.0	UK Biobank
820	20003_1140888386-Treatmentmedication_code_iron_product	20003_1140888386	Treatment/medication code: iron product	Treatment/medication code: iron product (20003_1140888386)	binary	361141	1009.0	360132.0	UK Biobank
821	20003_1140888390-Treatmentmedication_code_ferrous_salt_product	20003_1140888390	Treatment/medication code: ferrous salt product	Treatment/medication code: ferrous salt product (20003_1140888390)	binary	361141	125.0	361016.0	UK Biobank
822	20003_1140888502-Treatmentmedication_code_amiodarone	20003_1140888502	Treatment/medication code: amiodarone	Treatment/medication code: amiodarone (20003_1140888502)	binary	361141	317.0	360824.0	UK Biobank
823	20003_1140888510-Treatmentmedication_code_verapamil	20003_1140888510	Treatment/medication code: verapamil	Treatment/medication code: verapamil (20003_1140888510)	binary	361141	627.0	360514.0	UK Biobank
824	20003_1140888512-Treatmentmedication_code_amiloride	20003_1140888512	Treatment/medication code: amiloride	Treatment/medication code: amiloride (20003_1140888512)	binary	361141	126.0	361015.0	UK Biobank
825	20003_1140888538-Treatmentmedication_code_zinc_product	20003_1140888538	Treatment/medication code: zinc product	Treatment/medication code: zinc product (20003_1140888538)	binary	361141	2420.0	358721.0	UK Biobank
826	20003_1140888552-Treatmentmedication_code_enalapril	20003_1140888552	Treatment/medication code: enalapril	Treatment/medication code: enalapril (20003_1140888552)	binary	361141	2803.0	358338.0	UK Biobank
827	20003_1140888556-Treatmentmedication_code_fosinopril	20003_1140888556	Treatment/medication code: fosinopril	Treatment/medication code: fosinopril (20003_1140888556)	binary	361141	186.0	360955.0	UK Biobank
828	20003_1140888560-Treatmentmedication_code_perindopril	20003_1140888560	Treatment/medication code: perindopril	Treatment/medication code: perindopril (20003_1140888560)	binary	361141	5157.0	355984.0	UK Biobank
829	20003_1140888570-Treatmentmedication_code_flecainide	20003_1140888570	Treatment/medication code: flecainide	Treatment/medication code: flecainide (20003_1140888570)	binary	361141	604.0	360537.0	UK Biobank
830	20003_1140888594-Treatmentmedication_code_fluvastatin	20003_1140888594	Treatment/medication code: fluvastatin	Treatment/medication code: fluvastatin (20003_1140888594)	binary	361141	174.0	360967.0	UK Biobank
831	20003_1140888646-Treatmentmedication_code_felodipine	20003_1140888646	Treatment/medication code: felodipine	Treatment/medication code: felodipine (20003_1140888646)	binary	361141	3090.0	358051.0	UK Biobank
832	20003_1140888648-Treatmentmedication_code_pravastatin	20003_1140888648	Treatment/medication code: pravastatin	Treatment/medication code: pravastatin (20003_1140888648)	binary	361141	1726.0	359415.0	UK Biobank
833	20003_1140888688-Treatmentmedication_code_betahistine	20003_1140888688	Treatment/medication code: betahistine	Treatment/medication code: betahistine (20003_1140888688)	binary	361141	1067.0	360074.0	UK Biobank
834	20003_1140888758-Treatmentmedication_code_penicillin_v	20003_1140888758	Treatment/medication code: penicillin v	Treatment/medication code: penicillin v (20003_1140888758)	binary	361141	181.0	360960.0	UK Biobank
835	20003_1140888762-Treatmentmedication_code_ismn_isosorbide_mononitrate	20003_1140888762	Treatment/medication code: ismn - isosorbide mononitrate	Treatment/medication code: ismn - isosorbide mononitrate (20003_1140888762)	binary	361141	205.0	360936.0	UK Biobank
836	20003_1140909368-Treatmentmedication_code_carvedilol	20003_1140909368	Treatment/medication code: carvedilol	Treatment/medication code: carvedilol (20003_1140909368)	binary	361141	248.0	360893.0	UK Biobank
837	20003_1140909482-Treatmentmedication_code_opticrom_allergy_eye_drops	20003_1140909482	Treatment/medication code: opticrom allergy eye drops	Treatment/medication code: opticrom allergy eye drops (20003_1140909482)	binary	361141	238.0	360903.0	UK Biobank
838	20003_1140909578-Treatmentmedication_code_losec_10mg_capsule	20003_1140909578	Treatment/medication code: losec 10mg capsule	Treatment/medication code: losec 10mg capsule (20003_1140909578)	binary	361141	272.0	360869.0	UK Biobank
839	20003_1140909674-Treatmentmedication_code_cod_liver_oil_capsule	20003_1140909674	Treatment/medication code: cod liver oil capsule	Treatment/medication code: cod liver oil capsule (20003_1140909674)	binary	361141	21034.0	340107.0	UK Biobank
840	20003_1140909702-Treatmentmedication_code_sulfasalazine	20003_1140909702	Treatment/medication code: sulfasalazine	Treatment/medication code: sulfasalazine (20003_1140909702)	binary	361141	710.0	360431.0	UK Biobank
841	20003_1140909708-Treatmentmedication_code_furosemide	20003_1140909708	Treatment/medication code: furosemide	Treatment/medication code: furosemide (20003_1140909708)	binary	361141	2714.0	358427.0	UK Biobank
842	20003_1140909726-Treatmentmedication_code_vitamin_c_product	20003_1140909726	Treatment/medication code: vitamin c product	Treatment/medication code: vitamin c product (20003_1140909726)	binary	361141	4547.0	356594.0	UK Biobank
843	20003_1140909766-Treatmentmedication_code_multivitamins_capsule	20003_1140909766	Treatment/medication code: multivitamins capsule	Treatment/medication code: multivitamins capsule (20003_1140909766)	binary	361141	288.0	360853.0	UK Biobank
844	20003_1140909786-Treatmentmedication_code_beclometasone	20003_1140909786	Treatment/medication code: beclometasone	Treatment/medication code: beclometasone (20003_1140909786)	binary	361141	3299.0	357842.0	UK Biobank
845	20003_1140909788-Treatmentmedication_code_sodium_cromoglicate	20003_1140909788	Treatment/medication code: sodium cromoglicate	Treatment/medication code: sodium cromoglicate (20003_1140909788)	binary	361141	310.0	360831.0	UK Biobank
846	20003_1140909790-Treatmentmedication_code_chlorphenamine	20003_1140909790	Treatment/medication code: chlorphenamine	Treatment/medication code: chlorphenamine (20003_1140909790)	binary	361141	217.0	360924.0	UK Biobank
847	20003_1140909806-Treatmentmedication_code_dosulepin	20003_1140909806	Treatment/medication code: dosulepin	Treatment/medication code: dosulepin (20003_1140909806)	binary	361141	1286.0	359855.0	UK Biobank
848	20003_1140909872-Treatmentmedication_code_vitamin_b1_preparation	20003_1140909872	Treatment/medication code: vitamin b1 preparation	Treatment/medication code: vitamin b1 preparation (20003_1140909872)	binary	361141	156.0	360985.0	UK Biobank
849	20003_1140909874-Treatmentmedication_code_vitamin_b6_preparation	20003_1140909874	Treatment/medication code: vitamin b6 preparation	Treatment/medication code: vitamin b6 preparation (20003_1140909874)	binary	361141	440.0	360701.0	UK Biobank
850	20003_1140909936-Treatmentmedication_code_indometacin	20003_1140909936	Treatment/medication code: indometacin	Treatment/medication code: indometacin (20003_1140909936)	binary	361141	249.0	360892.0	UK Biobank
851	20003_1140909954-Treatmentmedication_code_acyclovir	20003_1140909954	Treatment/medication code: acyclovir	Treatment/medication code: acyclovir (20003_1140909954)	binary	361141	116.0	361025.0	UK Biobank
852	20003_1140910494-Treatmentmedication_code_b12_hydroxocobalamin_prep	20003_1140910494	Treatment/medication code: b12 - hydroxocobalamin prep	Treatment/medication code: b12 - hydroxocobalamin prep (20003_1140910494)	binary	361141	291.0	360850.0	UK Biobank
853	20003_1140910498-Treatmentmedication_code_flu_influenza_vaccine	20003_1140910498	Treatment/medication code: flu - influenza vaccine	Treatment/medication code: flu - influenza vaccine (20003_1140910498)	binary	361141	142.0	360999.0	UK Biobank
854	20003_1140910512-Treatmentmedication_code_ismo_isosorbide_mononitrate	20003_1140910512	Treatment/medication code: ismo - isosorbide mononitrate	Treatment/medication code: ismo - isosorbide mononitrate (20003_1140910512)	binary	361141	126.0	361015.0	UK Biobank
855	20003_1140910548-Treatmentmedication_code_iron_sulphate	20003_1140910548	Treatment/medication code: iron sulphate	Treatment/medication code: iron sulphate (20003_1140910548)	binary	361141	170.0	360971.0	UK Biobank
856	20003_1140910640-Treatmentmedication_code_luteine	20003_1140910640	Treatment/medication code: luteine	Treatment/medication code: luteine (20003_1140910640)	binary	361141	278.0	360863.0	UK Biobank
857	20003_1140910698-Treatmentmedication_code_oil_of_peppermint	20003_1140910698	Treatment/medication code: oil of peppermint	Treatment/medication code: oil of peppermint (20003_1140910698)	binary	361141	128.0	361013.0	UK Biobank
858	20003_1140910766-Treatmentmedication_code_nicorandil	20003_1140910766	Treatment/medication code: nicorandil	Treatment/medication code: nicorandil (20003_1140910766)	binary	361141	1152.0	359989.0	UK Biobank
859	20003_1140910814-Treatmentmedication_code_sodium_thyroxine	20003_1140910814	Treatment/medication code: sodium thyroxine	Treatment/medication code: sodium thyroxine (20003_1140910814)	binary	361141	177.0	360964.0	UK Biobank
860	20003_1140910832-Treatmentmedication_code_sodium_warfarin	20003_1140910832	Treatment/medication code: sodium warfarin	Treatment/medication code: sodium warfarin (20003_1140910832)	binary	361141	314.0	360827.0	UK Biobank
861	20003_1140911638-Treatmentmedication_code_kelpgarlic_product	20003_1140911638	Treatment/medication code: kelp+garlic product	Treatment/medication code: kelp+garlic product (20003_1140911638)	binary	361141	200.0	360941.0	UK Biobank
862	20003_1140911640-Treatmentmedication_code_lecithin_product	20003_1140911640	Treatment/medication code: lecithin product	Treatment/medication code: lecithin product (20003_1140911640)	binary	361141	213.0	360928.0	UK Biobank
863	20003_1140911642-Treatmentmedication_code_tacrolimus	20003_1140911642	Treatment/medication code: tacrolimus	Treatment/medication code: tacrolimus (20003_1140911642)	binary	361141	180.0	360961.0	UK Biobank
864	20003_1140911658-Treatmentmedication_code_imigran_50mg_tablet	20003_1140911658	Treatment/medication code: imigran 50mg tablet	Treatment/medication code: imigran 50mg tablet (20003_1140911658)	binary	361141	590.0	360551.0	UK Biobank
865	20003_1140911682-Treatmentmedication_code_selenium_ace_tablet	20003_1140911682	Treatment/medication code: selenium ace tablet	Treatment/medication code: selenium ace tablet (20003_1140911682)	binary	361141	503.0	360638.0	UK Biobank
866	20003_1140911698-Treatmentmedication_code_slozem_120mg_mr_capsule	20003_1140911698	Treatment/medication code: slozem 120mg m/r capsule	Treatment/medication code: slozem 120mg m/r capsule (20003_1140911698)	binary	361141	145.0	360996.0	UK Biobank
867	20003_1140911730-Treatmentmedication_code_flax_oil_tablet	20003_1140911730	Treatment/medication code: flax oil tablet	Treatment/medication code: flax oil tablet (20003_1140911730)	binary	361141	598.0	360543.0	UK Biobank
868	20003_1140911732-Treatmentmedication_code_garlic_product	20003_1140911732	Treatment/medication code: garlic product	Treatment/medication code: garlic product (20003_1140911732)	binary	361141	4869.0	356272.0	UK Biobank
869	20003_1140911734-Treatmentmedication_code_ginkgo_forte_tablet	20003_1140911734	Treatment/medication code: ginkgo forte tablet	Treatment/medication code: ginkgo forte tablet (20003_1140911734)	binary	361141	2073.0	359068.0	UK Biobank
870	20003_1140911736-Treatmentmedication_code_ginseng_product	20003_1140911736	Treatment/medication code: ginseng product	Treatment/medication code: ginseng product (20003_1140911736)	binary	361141	541.0	360600.0	UK Biobank
871	20003_1140911754-Treatmentmedication_code_anadin_tablet	20003_1140911754	Treatment/medication code: anadin tablet	Treatment/medication code: anadin tablet (20003_1140911754)	binary	361141	268.0	360873.0	UK Biobank
872	20003_1140913292-Treatmentmedication_code_synalar_110_cream	20003_1140913292	Treatment/medication code: synalar 1:10 cream	Treatment/medication code: synalar 1:10 cream (20003_1140913292)	binary	361141	101.0	361040.0	UK Biobank
873	20003_1140916282-Treatmentmedication_code_venlafaxine	20003_1140916282	Treatment/medication code: venlafaxine	Treatment/medication code: venlafaxine (20003_1140916282)	binary	361141	1533.0	359608.0	UK Biobank
874	20003_1140916288-Treatmentmedication_code_efexor_375mg_tablet	20003_1140916288	Treatment/medication code: efexor 37.5mg tablet	Treatment/medication code: efexor 37.5mg tablet (20003_1140916288)	binary	361141	190.0	360951.0	UK Biobank
875	20003_1140916356-Treatmentmedication_code_losartan	20003_1140916356	Treatment/medication code: losartan	Treatment/medication code: losartan (20003_1140916356)	binary	361141	3268.0	357873.0	UK Biobank
876	20003_1140916682-Treatmentmedication_code_evening_primrose_oil	20003_1140916682	Treatment/medication code: evening primrose oil	Treatment/medication code: evening primrose oil (20003_1140916682)	binary	361141	5730.0	355411.0	UK Biobank
877	20003_1140916980-Treatmentmedication_code_zantac_75_tablet	20003_1140916980	Treatment/medication code: zantac 75 tablet	Treatment/medication code: zantac 75 tablet (20003_1140916980)	binary	361141	201.0	360940.0	UK Biobank
878	20003_1140917034-Treatmentmedication_code_airomir_100micrograms_cfcfree_inhaler	20003_1140917034	Treatment/medication code: airomir 100micrograms cfc-free inhaler	Treatment/medication code: airomir 100micrograms cfc-free inhaler (20003_1140917034)	binary	361141	165.0	360976.0	UK Biobank
879	20003_1140917428-Treatmentmedication_code_angitil_sr_90_mr_capsule	20003_1140917428	Treatment/medication code: angitil sr 90 m/r capsule	Treatment/medication code: angitil sr 90 m/r capsule (20003_1140917428)	binary	361141	125.0	361016.0	UK Biobank
880	20003_1140921600-Treatmentmedication_code_citalopram	20003_1140921600	Treatment/medication code: citalopram	Treatment/medication code: citalopram (20003_1140921600)	binary	361141	6185.0	354956.0	UK Biobank
881	20003_1140921828-Treatmentmedication_code_dicloflex_25mg_ec_tablet	20003_1140921828	Treatment/medication code: dicloflex 25mg e/c tablet	Treatment/medication code: dicloflex 25mg e/c tablet (20003_1140921828)	binary	361141	430.0	360711.0	UK Biobank
882	20003_1140922174-Treatmentmedication_code_alendronate_sodium	20003_1140922174	Treatment/medication code: alendronate sodium	Treatment/medication code: alendronate sodium (20003_1140922174)	binary	361141	4103.0	357038.0	UK Biobank
883	20003_1140922714-Treatmentmedication_code_dorzolamide	20003_1140922714	Treatment/medication code: dorzolamide	Treatment/medication code: dorzolamide (20003_1140922714)	binary	361141	102.0	361039.0	UK Biobank
884	20003_1140923276-Treatmentmedication_code_coamilozide	20003_1140923276	Treatment/medication code: co-amilozide	Treatment/medication code: co-amilozide (20003_1140923276)	binary	361141	214.0	360927.0	UK Biobank
885	20003_1140923336-Treatmentmedication_code_cotenidone	20003_1140923336	Treatment/medication code: co-tenidone	Treatment/medication code: co-tenidone (20003_1140923336)	binary	361141	532.0	360609.0	UK Biobank
886	20003_1140923346-Treatmentmedication_code_cocodamol	20003_1140923346	Treatment/medication code: co-codamol	Treatment/medication code: co-codamol (20003_1140923346)	binary	361141	8384.0	352757.0	UK Biobank
887	20003_1140923348-Treatmentmedication_code_coproxamol	20003_1140923348	Treatment/medication code: co-proxamol	Treatment/medication code: co-proxamol (20003_1140923348)	binary	361141	290.0	360851.0	UK Biobank
888	20003_1140923350-Treatmentmedication_code_codydramol	20003_1140923350	Treatment/medication code: co-dydramol	Treatment/medication code: co-dydramol (20003_1140923350)	binary	361141	2260.0	358881.0	UK Biobank
889	20003_1140923402-Treatmentmedication_code_coamilofruse	20003_1140923402	Treatment/medication code: co-amilofruse	Treatment/medication code: co-amilofruse (20003_1140923402)	binary	361141	357.0	360784.0	UK Biobank
890	20003_1140923484-Treatmentmedication_code_topiramate	20003_1140923484	Treatment/medication code: topiramate	Treatment/medication code: topiramate (20003_1140923484)	binary	361141	209.0	360932.0	UK Biobank
891	20003_1140923572-Treatmentmedication_code_adipine_mr_10_mr_tablet	20003_1140923572	Treatment/medication code: adipine mr 10 m/r tablet	Treatment/medication code: adipine mr 10 m/r tablet (20003_1140923572)	binary	361141	134.0	361007.0	UK Biobank
892	20003_1140923670-Treatmentmedication_code_gtn_glyceryl_trinitrate	20003_1140923670	Treatment/medication code: gtn - glyceryl trinitrate	Treatment/medication code: gtn - glyceryl trinitrate (20003_1140923670)	binary	361141	621.0	360520.0	UK Biobank
893	20003_1140923688-Treatmentmedication_code_zoton_15mg_capsule	20003_1140923688	Treatment/medication code: zoton 15mg capsule	Treatment/medication code: zoton 15mg capsule (20003_1140923688)	binary	361141	264.0	360877.0	UK Biobank
894	20003_1140925800-Treatmentmedication_code_movicol_oral_powder	20003_1140925800	Treatment/medication code: movicol oral powder	Treatment/medication code: movicol oral powder (20003_1140925800)	binary	361141	1131.0	360010.0	UK Biobank
895	20003_1140925978-Treatmentmedication_code_mycophenolate	20003_1140925978	Treatment/medication code: mycophenolate	Treatment/medication code: mycophenolate (20003_1140925978)	binary	361141	161.0	360980.0	UK Biobank
896	20003_1140926606-Treatmentmedication_code_salbutamol_100micrograms_spacehaler	20003_1140926606	Treatment/medication code: salbutamol 100micrograms spacehaler	Treatment/medication code: salbutamol 100micrograms spacehaler (20003_1140926606)	binary	361141	2267.0	358874.0	UK Biobank
897	20003_1140926732-Treatmentmedication_code_meloxicam	20003_1140926732	Treatment/medication code: meloxicam	Treatment/medication code: meloxicam (20003_1140926732)	binary	361141	1038.0	360103.0	UK Biobank
898	20003_1140926780-Treatmentmedication_code_adizemxl_plus_mr_capsule	20003_1140926780	Treatment/medication code: adizem-xl plus m/r capsule	Treatment/medication code: adizem-xl plus m/r capsule (20003_1140926780)	binary	361141	261.0	360880.0	UK Biobank
899	20003_1140926922-Treatmentmedication_code_antihistamine_60mg_tablet	20003_1140926922	Treatment/medication code: antihistamine 60mg tablet	Treatment/medication code: antihistamine 60mg tablet (20003_1140926922)	binary	361141	258.0	360883.0	UK Biobank
900	20003_1140927086-Treatmentmedication_code_arthrotec_50_tablet	20003_1140927086	Treatment/medication code: arthrotec 50 tablet	Treatment/medication code: arthrotec 50 tablet (20003_1140927086)	binary	361141	308.0	360833.0	UK Biobank
901	20003_1140927320-Treatmentmedication_code_dermol_500_lotion	20003_1140927320	Treatment/medication code: dermol 500 lotion	Treatment/medication code: dermol 500 lotion (20003_1140927320)	binary	361141	116.0	361025.0	UK Biobank
902	20003_1140927328-Treatmentmedication_code_terbinafine	20003_1140927328	Treatment/medication code: terbinafine	Treatment/medication code: terbinafine (20003_1140927328)	binary	361141	700.0	360441.0	UK Biobank
903	20003_1140927730-Treatmentmedication_code_epaderm_ointment	20003_1140927730	Treatment/medication code: epaderm ointment	Treatment/medication code: epaderm ointment (20003_1140927730)	binary	361141	222.0	360919.0	UK Biobank
904	20003_1140928004-Treatmentmedication_code_zimovane_ls_375mg_tablet	20003_1140928004	Treatment/medication code: zimovane ls 3.75mg tablet	Treatment/medication code: zimovane ls 3.75mg tablet (20003_1140928004)	binary	361141	133.0	361008.0	UK Biobank
905	20003_1140928274-Treatmentmedication_code_ropinirole	20003_1140928274	Treatment/medication code: ropinirole	Treatment/medication code: ropinirole (20003_1140928274)	binary	361141	265.0	360876.0	UK Biobank
906	20003_1140928284-Treatmentmedication_code_moxonidine	20003_1140928284	Treatment/medication code: moxonidine	Treatment/medication code: moxonidine (20003_1140928284)	binary	361141	311.0	360830.0	UK Biobank
907	20003_1140928916-Treatmentmedication_code_olanzapine	20003_1140928916	Treatment/medication code: olanzapine	Treatment/medication code: olanzapine (20003_1140928916)	binary	361141	405.0	360736.0	UK Biobank
908	20003_1140929012-Treatmentmedication_code_pantoprazole	20003_1140929012	Treatment/medication code: pantoprazole	Treatment/medication code: pantoprazole (20003_1140929012)	binary	361141	659.0	360482.0	UK Biobank
909	20003_1141145630-Treatmentmedication_code_nitromin_400micrograms_cfcfree_spray	20003_1141145630	Treatment/medication code: nitromin 400micrograms cfc-free spray	Treatment/medication code: nitromin 400micrograms cfc-free spray (20003_1141145630)	binary	361141	105.0	361036.0	UK Biobank
910	20003_1141145638-Treatmentmedication_code_nasobec_aqueous_50micrograms_nasal_spray	20003_1141145638	Treatment/medication code: nasobec aqueous 50micrograms nasal spray	Treatment/medication code: nasobec aqueous 50micrograms nasal spray (20003_1141145638)	binary	361141	155.0	360986.0	UK Biobank
911	20003_1141145660-Treatmentmedication_code_valsartan	20003_1141145660	Treatment/medication code: valsartan	Treatment/medication code: valsartan (20003_1141145660)	binary	361141	1707.0	359434.0	UK Biobank
912	20003_1141145668-Treatmentmedication_code_diovan_40mg_capsule	20003_1141145668	Treatment/medication code: diovan 40mg capsule	Treatment/medication code: diovan 40mg capsule (20003_1141145668)	binary	361141	361.0	360780.0	UK Biobank
913	20003_1141145812-Treatmentmedication_code_minerals_magnesium	20003_1141145812	Treatment/medication code: minerals - magnesium	Treatment/medication code: minerals - magnesium (20003_1141145812)	binary	361141	774.0	360367.0	UK Biobank
914	20003_1141146138-Treatmentmedication_code_lipitor_10mg_tablet	20003_1141146138	Treatment/medication code: lipitor 10mg tablet	Treatment/medication code: lipitor 10mg tablet (20003_1141146138)	binary	361141	2584.0	358557.0	UK Biobank
915	20003_1141146188-Treatmentmedication_code_latanoprost	20003_1141146188	Treatment/medication code: latanoprost	Treatment/medication code: latanoprost (20003_1141146188)	binary	361141	725.0	360416.0	UK Biobank
916	20003_1141146198-Treatmentmedication_code_xalatan_0005_eye_drops	20003_1141146198	Treatment/medication code: xalatan 0.005% eye drops	Treatment/medication code: xalatan 0.005% eye drops (20003_1141146198)	binary	361141	1034.0	360107.0	UK Biobank
917	20003_1141146234-Treatmentmedication_code_atorvastatin	20003_1141146234	Treatment/medication code: atorvastatin	Treatment/medication code: atorvastatin (20003_1141146234)	binary	361141	10805.0	350336.0	UK Biobank
918	20003_1141146428-Treatmentmedication_code_fexofenadine	20003_1141146428	Treatment/medication code: fexofenadine	Treatment/medication code: fexofenadine (20003_1141146428)	binary	361141	1145.0	359996.0	UK Biobank
919	20003_1141146508-Treatmentmedication_code_nasacort_55micrograms_aqueous_nasal_spray	20003_1141146508	Treatment/medication code: nasacort 55micrograms aqueous nasal spray	Treatment/medication code: nasacort 55micrograms aqueous nasal spray (20003_1141146508)	binary	361141	176.0	360965.0	UK Biobank
920	20003_1141146606-Treatmentmedication_code_calcium_carbonatecholecalciferol_125g200iu_tablet	20003_1141146606	Treatment/medication code: calcium carbonate+cholecalciferol 1.25g/200iu tablet	Treatment/medication code: calcium carbonate+cholecalciferol 1.25g/200iu tablet (20003_1141146606)	binary	361141	557.0	360584.0	UK Biobank
921	20003_1141146612-Treatmentmedication_code_calceos_chewable_tablet	20003_1141146612	Treatment/medication code: calceos chewable tablet	Treatment/medication code: calceos chewable tablet (20003_1141146612)	binary	361141	203.0	360938.0	UK Biobank
922	20003_1141150620-Treatmentmedication_code_zolmitriptan	20003_1141150620	Treatment/medication code: zolmitriptan	Treatment/medication code: zolmitriptan (20003_1141150620)	binary	361141	345.0	360796.0	UK Biobank
923	20003_1141150624-Treatmentmedication_code_zomig_25mg_tablet	20003_1141150624	Treatment/medication code: zomig 2.5mg tablet	Treatment/medication code: zomig 2.5mg tablet (20003_1141150624)	binary	361141	349.0	360792.0	UK Biobank
924	20003_1141150750-Treatmentmedication_code_brimonidine_tartrate	20003_1141150750	Treatment/medication code: brimonidine tartrate	Treatment/medication code: brimonidine tartrate (20003_1141150750)	binary	361141	103.0	361038.0	UK Biobank
925	20003_1141150944-Treatmentmedication_code_nasonex_005_aqueous_nasal_spray	20003_1141150944	Treatment/medication code: nasonex 0.05% aqueous nasal spray	Treatment/medication code: nasonex 0.05% aqueous nasal spray (20003_1141150944)	binary	361141	1826.0	359315.0	UK Biobank
926	20003_1141151016-Treatmentmedication_code_losartan_potassiumhydrochlorothiazide_50mg125mg_tablet	20003_1141151016	Treatment/medication code: losartan potassium+hydrochlorothiazide 50mg/12.5mg tablet	Treatment/medication code: losartan potassium+hydrochlorothiazide 50mg/12.5mg tablet (20003_1141151016)	binary	361141	300.0	360841.0	UK Biobank
927	20003_1141151284-Treatmentmedication_code_naratriptan	20003_1141151284	Treatment/medication code: naratriptan	Treatment/medication code: naratriptan (20003_1141151284)	binary	361141	274.0	360867.0	UK Biobank
928	20003_1141151288-Treatmentmedication_code_naramig_25mg_tablet	20003_1141151288	Treatment/medication code: naramig 2.5mg tablet	Treatment/medication code: naramig 2.5mg tablet (20003_1141151288)	binary	361141	263.0	360878.0	UK Biobank
929	20003_1141151946-Treatmentmedication_code_cipramil_10mg_tablet	20003_1141151946	Treatment/medication code: cipramil 10mg tablet	Treatment/medication code: cipramil 10mg tablet (20003_1141151946)	binary	361141	124.0	361017.0	UK Biobank
930	20003_1141152590-Treatmentmedication_code_glimepiride	20003_1141152590	Treatment/medication code: glimepiride	Treatment/medication code: glimepiride (20003_1141152590)	binary	361141	319.0	360822.0	UK Biobank
931	20003_1141152732-Treatmentmedication_code_mirtazapine	20003_1141152732	Treatment/medication code: mirtazapine	Treatment/medication code: mirtazapine (20003_1141152732)	binary	361141	983.0	360158.0	UK Biobank
932	20003_1141152848-Treatmentmedication_code_quetiapine	20003_1141152848	Treatment/medication code: quetiapine	Treatment/medication code: quetiapine (20003_1141152848)	binary	361141	227.0	360914.0	UK Biobank
933	20003_1141152998-Treatmentmedication_code_irbesartan	20003_1141152998	Treatment/medication code: irbesartan	Treatment/medication code: irbesartan (20003_1141152998)	binary	361141	2574.0	358567.0	UK Biobank
934	20003_1141153006-Treatmentmedication_code_aprovel_75mg_tablet	20003_1141153006	Treatment/medication code: aprovel 75mg tablet	Treatment/medication code: aprovel 75mg tablet (20003_1141153006)	binary	361141	311.0	360830.0	UK Biobank
935	20003_1141153026-Treatmentmedication_code_lercanidipine	20003_1141153026	Treatment/medication code: lercanidipine	Treatment/medication code: lercanidipine (20003_1141153026)	binary	361141	873.0	360268.0	UK Biobank
936	20003_1141153032-Treatmentmedication_code_zanidip_10mg_tablet	20003_1141153032	Treatment/medication code: zanidip 10mg tablet	Treatment/medication code: zanidip 10mg tablet (20003_1141153032)	binary	361141	172.0	360969.0	UK Biobank
937	20003_1141153242-Treatmentmedication_code_balsalazide_disodium	20003_1141153242	Treatment/medication code: balsalazide disodium	Treatment/medication code: balsalazide disodium (20003_1141153242)	binary	361141	104.0	361037.0	UK Biobank
938	20003_1141156836-Treatmentmedication_code_candesartan_cilexetil	20003_1141156836	Treatment/medication code: candesartan cilexetil	Treatment/medication code: candesartan cilexetil (20003_1141156836)	binary	361141	3875.0	357266.0	UK Biobank
939	20003_1141156846-Treatmentmedication_code_amias_2mg_tablet	20003_1141156846	Treatment/medication code: amias 2mg tablet	Treatment/medication code: amias 2mg tablet (20003_1141156846)	binary	361141	388.0	360753.0	UK Biobank
940	20003_1141157126-Treatmentmedication_code_montelukast_product	20003_1141157126	Treatment/medication code: montelukast product	Treatment/medication code: montelukast product (20003_1141157126)	binary	361141	672.0	360469.0	UK Biobank
941	20003_1141157132-Treatmentmedication_code_singulair_10mg_tablet	20003_1141157132	Treatment/medication code: singulair 10mg tablet	Treatment/medication code: singulair 10mg tablet (20003_1141157132)	binary	361141	276.0	360865.0	UK Biobank
942	20003_1141157178-Treatmentmedication_code_senna_product	20003_1141157178	Treatment/medication code: senna product	Treatment/medication code: senna product (20003_1141157178)	binary	361141	134.0	361007.0	UK Biobank
943	20003_1141157252-Treatmentmedication_code_glyceryl_trinitrate_product	20003_1141157252	Treatment/medication code: glyceryl trinitrate product	Treatment/medication code: glyceryl trinitrate product (20003_1141157252)	binary	361141	338.0	360803.0	UK Biobank
944	20003_1141157264-Treatmentmedication_code_salmeterol_product	20003_1141157264	Treatment/medication code: salmeterol product	Treatment/medication code: salmeterol product (20003_1141157264)	binary	361141	224.0	360917.0	UK Biobank
945	20003_1141157294-Treatmentmedication_code_hydrocortisone_product	20003_1141157294	Treatment/medication code: hydrocortisone product	Treatment/medication code: hydrocortisone product (20003_1141157294)	binary	361141	257.0	360884.0	UK Biobank
946	20003_1141157402-Treatmentmedication_code_prednisolone_product	20003_1141157402	Treatment/medication code: prednisolone product	Treatment/medication code: prednisolone product (20003_1141157402)	binary	361141	139.0	361002.0	UK Biobank
947	20003_1141157418-Treatmentmedication_code_budesonide_product	20003_1141157418	Treatment/medication code: budesonide product	Treatment/medication code: budesonide product (20003_1141157418)	binary	361141	104.0	361037.0	UK Biobank
948	20003_1141157458-Treatmentmedication_code_hypromellose_product	20003_1141157458	Treatment/medication code: hypromellose product	Treatment/medication code: hypromellose product (20003_1141157458)	binary	361141	210.0	360931.0	UK Biobank
949	20003_1141157486-Treatmentmedication_code_salbutamol_product	20003_1141157486	Treatment/medication code: salbutamol product	Treatment/medication code: salbutamol product (20003_1141157486)	binary	361141	566.0	360575.0	UK Biobank
950	20003_1141157494-Treatmentmedication_code_ispaghula_husk_product	20003_1141157494	Treatment/medication code: ispaghula husk product	Treatment/medication code: ispaghula husk product (20003_1141157494)	binary	361141	126.0	361015.0	UK Biobank
951	20003_1141162764-Treatmentmedication_code_tolterodine_ltartrate	20003_1141162764	Treatment/medication code: tolterodine l-tartrate	Treatment/medication code: tolterodine l-tartrate (20003_1141162764)	binary	361141	720.0	360421.0	UK Biobank
952	20003_1141162824-Treatmentmedication_code_detrusitol_1mg_tablet	20003_1141162824	Treatment/medication code: detrusitol 1mg tablet	Treatment/medication code: detrusitol 1mg tablet (20003_1141162824)	binary	361141	551.0	360590.0	UK Biobank
953	20003_1141164060-Treatmentmedication_code_pramipexole	20003_1141164060	Treatment/medication code: pramipexole	Treatment/medication code: pramipexole (20003_1141164060)	binary	361141	180.0	360961.0	UK Biobank
954	20003_1141164086-Treatmentmedication_code_salmeterolfluticasone_propionate	20003_1141164086	Treatment/medication code: salmeterol+fluticasone propionate	Treatment/medication code: salmeterol+fluticasone propionate (20003_1141164086)	binary	361141	656.0	360485.0	UK Biobank
955	20003_1141164276-Treatmentmedication_code_nebivolol	20003_1141164276	Treatment/medication code: nebivolol	Treatment/medication code: nebivolol (20003_1141164276)	binary	361141	300.0	360841.0	UK Biobank
956	20003_1141164828-Treatmentmedication_code_adcald3_15g10micrograms_chewable_tablet	20003_1141164828	Treatment/medication code: adcal-d3 1.5g/10micrograms chewable tablet	Treatment/medication code: adcal-d3 1.5g/10micrograms chewable tablet (20003_1141164828)	binary	361141	2435.0	358706.0	UK Biobank
957	20003_1141164872-Treatmentmedication_code_sinemet625_tablet	20003_1141164872	Treatment/medication code: sinemet-62.5 tablet	Treatment/medication code: sinemet-62.5 tablet (20003_1141164872)	binary	361141	121.0	361020.0	UK Biobank
958	20003_1141166006-Treatmentmedication_code_telmisartan	20003_1141166006	Treatment/medication code: telmisartan	Treatment/medication code: telmisartan (20003_1141166006)	binary	361141	582.0	360559.0	UK Biobank
959	20003_1141166086-Treatmentmedication_code_rennie_duo_oral_suspension	20003_1141166086	Treatment/medication code: rennie duo oral suspension	Treatment/medication code: rennie duo oral suspension (20003_1141166086)	binary	361141	124.0	361017.0	UK Biobank
960	20003_1141166294-Treatmentmedication_code_leflunomide	20003_1141166294	Treatment/medication code: leflunomide	Treatment/medication code: leflunomide (20003_1141166294)	binary	361141	162.0	360979.0	UK Biobank
961	20003_1141167334-Treatmentmedication_code_colofac100_tablet	20003_1141167334	Treatment/medication code: colofac-100 tablet	Treatment/medication code: colofac-100 tablet (20003_1141167334)	binary	361141	462.0	360679.0	UK Biobank
962	20003_1141167594-Treatmentmedication_code_qvar_50_inhaler	20003_1141167594	Treatment/medication code: qvar 50 inhaler	Treatment/medication code: qvar 50 inhaler (20003_1141167594)	binary	361141	1362.0	359779.0	UK Biobank
963	20003_1141167708-Treatmentmedication_code_beclomist_50micrograms_nasal_spray	20003_1141167708	Treatment/medication code: beclomist 50micrograms nasal spray	Treatment/medication code: beclomist 50micrograms nasal spray (20003_1141167708)	binary	361141	121.0	361020.0	UK Biobank
964	20003_1141167932-Treatmentmedication_code_rizatriptan	20003_1141167932	Treatment/medication code: rizatriptan	Treatment/medication code: rizatriptan (20003_1141167932)	binary	361141	292.0	360849.0	UK Biobank
965	20003_1141167940-Treatmentmedication_code_maxalt_5mg_tablet	20003_1141167940	Treatment/medication code: maxalt 5mg tablet	Treatment/medication code: maxalt 5mg tablet (20003_1141167940)	binary	361141	201.0	360940.0	UK Biobank
966	20003_1141168108-Treatmentmedication_code_isotard_25xl_mr_tablet	20003_1141168108	Treatment/medication code: isotard 25xl m/r tablet	Treatment/medication code: isotard 25xl m/r tablet (20003_1141168108)	binary	361141	156.0	360985.0	UK Biobank
967	20003_1141168122-Treatmentmedication_code_solpadol_capsule	20003_1141168122	Treatment/medication code: solpadol capsule	Treatment/medication code: solpadol capsule (20003_1141168122)	binary	361141	213.0	360928.0	UK Biobank
968	20003_1141168318-Treatmentmedication_code_clopidogrel	20003_1141168318	Treatment/medication code: clopidogrel	Treatment/medication code: clopidogrel (20003_1141168318)	binary	361141	2290.0	358851.0	UK Biobank
969	20003_1141168322-Treatmentmedication_code_plavix_75mg_tablet	20003_1141168322	Treatment/medication code: plavix 75mg tablet	Treatment/medication code: plavix 75mg tablet (20003_1141168322)	binary	361141	182.0	360959.0	UK Biobank
970	20003_1141168554-Treatmentmedication_code_migraleve_tablet	20003_1141168554	Treatment/medication code: migraleve tablet	Treatment/medication code: migraleve tablet (20003_1141168554)	binary	361141	485.0	360656.0	UK Biobank
971	20003_1141168584-Treatmentmedication_code_rabeprazole_sodium	20003_1141168584	Treatment/medication code: rabeprazole sodium	Treatment/medication code: rabeprazole sodium (20003_1141168584)	binary	361141	667.0	360474.0	UK Biobank
972	20003_1141168590-Treatmentmedication_code_pariet_10mg_ec_tablet	20003_1141168590	Treatment/medication code: pariet 10mg e/c tablet	Treatment/medication code: pariet 10mg e/c tablet (20003_1141168590)	binary	361141	239.0	360902.0	UK Biobank
973	20003_1141168680-Treatmentmedication_code_orlistat	20003_1141168680	Treatment/medication code: orlistat	Treatment/medication code: orlistat (20003_1141168680)	binary	361141	414.0	360727.0	UK Biobank
974	20003_1141168684-Treatmentmedication_code_xenical_120mg_capsule	20003_1141168684	Treatment/medication code: xenical 120mg capsule	Treatment/medication code: xenical 120mg capsule (20003_1141168684)	binary	361141	324.0	360817.0	UK Biobank
975	20003_1141168752-Treatmentmedication_code_peptac_liquid	20003_1141168752	Treatment/medication code: peptac liquid	Treatment/medication code: peptac liquid (20003_1141168752)	binary	361141	352.0	360789.0	UK Biobank
976	20003_1141169520-Treatmentmedication_code_cosopt_205_eye_drops	20003_1141169520	Treatment/medication code: cosopt 2%/0.5% eye drops	Treatment/medication code: cosopt 2%/0.5% eye drops (20003_1141169520)	binary	361141	327.0	360814.0	UK Biobank
977	20003_1141169844-Treatmentmedication_code_dexamethasonehypromellose_0105_eye_drops	20003_1141169844	Treatment/medication code: dexamethasone+hypromellose 0.1%/0.5% eye drops	Treatment/medication code: dexamethasone+hypromellose 0.1%/0.5% eye drops (20003_1141169844)	binary	361141	150.0	360991.0	UK Biobank
978	20003_1141171038-Treatmentmedication_code_oxycodone_hydrochloride	20003_1141171038	Treatment/medication code: oxycodone hydrochloride	Treatment/medication code: oxycodone hydrochloride (20003_1141171038)	binary	361141	102.0	361039.0	UK Biobank
979	20003_1141171152-Treatmentmedication_code_cardicor_125mg_tablet	20003_1141171152	Treatment/medication code: cardicor 1.25mg tablet	Treatment/medication code: cardicor 1.25mg tablet (20003_1141171152)	binary	361141	341.0	360800.0	UK Biobank
980	20003_1141171336-Treatmentmedication_code_eprosartan	20003_1141171336	Treatment/medication code: eprosartan	Treatment/medication code: eprosartan (20003_1141171336)	binary	361141	229.0	360912.0	UK Biobank
981	20003_1141171496-Treatmentmedication_code_trospium	20003_1141171496	Treatment/medication code: trospium	Treatment/medication code: trospium (20003_1141171496)	binary	361141	182.0	360959.0	UK Biobank
982	20003_1141171646-Treatmentmedication_code_pioglitazone	20003_1141171646	Treatment/medication code: pioglitazone	Treatment/medication code: pioglitazone (20003_1141171646)	binary	361141	744.0	360397.0	UK Biobank
983	20003_1141171932-Treatmentmedication_code_levetiracetam	20003_1141171932	Treatment/medication code: levetiracetam	Treatment/medication code: levetiracetam (20003_1141171932)	binary	361141	168.0	360973.0	UK Biobank
984	20003_1141171940-Treatmentmedication_code_keppra_250mg_tablet	20003_1141171940	Treatment/medication code: keppra 250mg tablet	Treatment/medication code: keppra 250mg tablet (20003_1141171940)	binary	361141	117.0	361024.0	UK Biobank
985	20003_1141171948-Treatmentmedication_code_adcal_600mg_chewable_tablet	20003_1141171948	Treatment/medication code: adcal 600mg chewable tablet	Treatment/medication code: adcal 600mg chewable tablet (20003_1141171948)	binary	361141	1051.0	360090.0	UK Biobank
986	20003_1141172492-Treatmentmedication_code_micardis_20mg_tablet	20003_1141172492	Treatment/medication code: micardis 20mg tablet	Treatment/medication code: micardis 20mg tablet (20003_1141172492)	binary	361141	109.0	361032.0	UK Biobank
987	20003_1141172698-Treatmentmedication_code_monomax_xl_60mg_mr_tablet	20003_1141172698	Treatment/medication code: monomax xl 60mg m/r tablet	Treatment/medication code: monomax xl 60mg m/r tablet (20003_1141172698)	binary	361141	110.0	361031.0	UK Biobank
988	20003_1141172838-Treatmentmedication_code_depakote_250mg_ec_tablet	20003_1141172838	Treatment/medication code: depakote 250mg e/c tablet	Treatment/medication code: depakote 250mg e/c tablet (20003_1141172838)	binary	361141	108.0	361033.0	UK Biobank
989	20003_1141172918-Treatmentmedication_code_celluvisc_1_singleuse_eye_drops	20003_1141172918	Treatment/medication code: celluvisc 1% single-use eye drops	Treatment/medication code: celluvisc 1% single-use eye drops (20003_1141172918)	binary	361141	273.0	360868.0	UK Biobank
990	20003_1141172924-Treatmentmedication_code_desloratadine	20003_1141172924	Treatment/medication code: desloratadine	Treatment/medication code: desloratadine (20003_1141172924)	binary	361141	479.0	360662.0	UK Biobank
991	20003_1141172928-Treatmentmedication_code_neoclarityn_5mg_tablet	20003_1141172928	Treatment/medication code: neoclarityn 5mg tablet	Treatment/medication code: neoclarityn 5mg tablet (20003_1141172928)	binary	361141	434.0	360707.0	UK Biobank
992	20003_1141173328-Treatmentmedication_code_ursodeoxycholic_acid	20003_1141173328	Treatment/medication code: ursodeoxycholic acid	Treatment/medication code: ursodeoxycholic acid (20003_1141173328)	binary	361141	128.0	361013.0	UK Biobank
993	20003_1141173348-Treatmentmedication_code_hydroxocobalamin	20003_1141173348	Treatment/medication code: hydroxocobalamin	Treatment/medication code: hydroxocobalamin (20003_1141173348)	binary	361141	312.0	360829.0	UK Biobank
994	20003_1141174032-Treatmentmedication_code_doublebase_gel	20003_1141174032	Treatment/medication code: doublebase gel	Treatment/medication code: doublebase gel (20003_1141174032)	binary	361141	187.0	360954.0	UK Biobank
995	20003_1141174508-Treatmentmedication_code_reductil_10mg_capsule	20003_1141174508	Treatment/medication code: reductil 10mg capsule	Treatment/medication code: reductil 10mg capsule (20003_1141174508)	binary	361141	116.0	361025.0	UK Biobank
996	20003_1141174520-Treatmentmedication_code_symbicort_1006_turbohaler	20003_1141174520	Treatment/medication code: symbicort 100/6 turbohaler	Treatment/medication code: symbicort 100/6 turbohaler (20003_1141174520)	binary	361141	2249.0	358892.0	UK Biobank
997	20003_1141175684-Treatmentmedication_code_risedronate_sodium	20003_1141175684	Treatment/medication code: risedronate sodium	Treatment/medication code: risedronate sodium (20003_1141175684)	binary	361141	718.0	360423.0	UK Biobank
998	20003_1141175690-Treatmentmedication_code_actonel_5mg_tablet	20003_1141175690	Treatment/medication code: actonel 5mg tablet	Treatment/medication code: actonel 5mg tablet (20003_1141175690)	binary	361141	301.0	360840.0	UK Biobank
999	20003_1141176284-Treatmentmedication_code_brinzolamide	20003_1141176284	Treatment/medication code: brinzolamide	Treatment/medication code: brinzolamide (20003_1141176284)	binary	361141	135.0	361006.0	UK Biobank
1000	20003_1141176288-Treatmentmedication_code_azopt_10mgml_eye_drops	20003_1141176288	Treatment/medication code: azopt 10mg/ml eye drops	Treatment/medication code: azopt 10mg/ml eye drops (20003_1141176288)	binary	361141	160.0	360981.0	UK Biobank
1001	20003_1141176570-Treatmentmedication_code_fosamax_5mg_tablet	20003_1141176570	Treatment/medication code: fosamax 5mg tablet	Treatment/medication code: fosamax 5mg tablet (20003_1141176570)	binary	361141	440.0	360701.0	UK Biobank
1002	20003_1141176662-Treatmentmedication_code_celecoxib	20003_1141176662	Treatment/medication code: celecoxib	Treatment/medication code: celecoxib (20003_1141176662)	binary	361141	386.0	360755.0	UK Biobank
1003	20003_1141176668-Treatmentmedication_code_celebrex_100mg_capsule	20003_1141176668	Treatment/medication code: celebrex 100mg capsule	Treatment/medication code: celebrex 100mg capsule (20003_1141176668)	binary	361141	287.0	360854.0	UK Biobank
1004	20003_1141176670-Treatmentmedication_code_celebrex_200mg_capsule	20003_1141176670	Treatment/medication code: celebrex 200mg capsule	Treatment/medication code: celebrex 200mg capsule (20003_1141176670)	binary	361141	140.0	361001.0	UK Biobank
1005	20003_1141176732-Treatmentmedication_code_carbomers	20003_1141176732	Treatment/medication code: carbomers	Treatment/medication code: carbomers (20003_1141176732)	binary	361141	274.0	360867.0	UK Biobank
1006	20003_1141176832-Treatmentmedication_code_seretide_50_evohaler	20003_1141176832	Treatment/medication code: seretide 50 evohaler	Treatment/medication code: seretide 50 evohaler (20003_1141176832)	binary	361141	4269.0	356872.0	UK Biobank
1007	20003_1141177526-Treatmentmedication_code_esomeprazole	20003_1141177526	Treatment/medication code: esomeprazole	Treatment/medication code: esomeprazole (20003_1141177526)	binary	361141	1204.0	359937.0	UK Biobank
1008	20003_1141177532-Treatmentmedication_code_nexium_20mg_tablet	20003_1141177532	Treatment/medication code: nexium 20mg tablet	Treatment/medication code: nexium 20mg tablet (20003_1141177532)	binary	361141	641.0	360500.0	UK Biobank
1009	20003_1141177600-Treatmentmedication_code_rosiglitazone	20003_1141177600	Treatment/medication code: rosiglitazone	Treatment/medication code: rosiglitazone (20003_1141177600)	binary	361141	531.0	360610.0	UK Biobank
1010	20003_1141178052-Treatmentmedication_code_zapain_caplet	20003_1141178052	Treatment/medication code: zapain caplet	Treatment/medication code: zapain caplet (20003_1141178052)	binary	361141	133.0	361008.0	UK Biobank
1011	20003_1141179764-Treatmentmedication_code_tenofovir	20003_1141179764	Treatment/medication code: tenofovir	Treatment/medication code: tenofovir (20003_1141179764)	binary	361141	104.0	361037.0	UK Biobank
1012	20003_1141179914-Treatmentmedication_code_bimatoprost	20003_1141179914	Treatment/medication code: bimatoprost	Treatment/medication code: bimatoprost (20003_1141179914)	binary	361141	220.0	360921.0	UK Biobank
1013	20003_1141179920-Treatmentmedication_code_lumigan_03mgml_eye_drops	20003_1141179920	Treatment/medication code: lumigan 0.3mg/ml eye drops	Treatment/medication code: lumigan 0.3mg/ml eye drops (20003_1141179920)	binary	361141	248.0	360893.0	UK Biobank
1014	20003_1141179974-Treatmentmedication_code_cozaar_25mg_tablet	20003_1141179974	Treatment/medication code: cozaar 25mg tablet	Treatment/medication code: cozaar 25mg tablet (20003_1141179974)	binary	361141	414.0	360727.0	UK Biobank
1015	20003_1141179992-Treatmentmedication_code_dovobet_ointment	20003_1141179992	Treatment/medication code: dovobet ointment	Treatment/medication code: dovobet ointment (20003_1141179992)	binary	361141	421.0	360720.0	UK Biobank
1016	20003_1141180036-Treatmentmedication_code_fybogel_orange_sf_granules	20003_1141180036	Treatment/medication code: fybogel orange s/f granules	Treatment/medication code: fybogel orange s/f granules (20003_1141180036)	binary	361141	735.0	360406.0	UK Biobank
1017	20003_1141180140-Treatmentmedication_code_etoricoxib	20003_1141180140	Treatment/medication code: etoricoxib	Treatment/medication code: etoricoxib (20003_1141180140)	binary	361141	322.0	360819.0	UK Biobank
1018	20003_1141180148-Treatmentmedication_code_arcoxia_60mg_tablet	20003_1141180148	Treatment/medication code: arcoxia 60mg tablet	Treatment/medication code: arcoxia 60mg tablet (20003_1141180148)	binary	361141	132.0	361009.0	UK Biobank
1019	20003_1141180150-Treatmentmedication_code_arcoxia_90mg_tablet	20003_1141180150	Treatment/medication code: arcoxia 90mg tablet	Treatment/medication code: arcoxia 90mg tablet (20003_1141180150)	binary	361141	102.0	361039.0	UK Biobank
1020	20003_1141180212-Treatmentmedication_code_escitalopram	20003_1141180212	Treatment/medication code: escitalopram	Treatment/medication code: escitalopram (20003_1141180212)	binary	361141	653.0	360488.0	UK Biobank
1021	20003_1141180226-Treatmentmedication_code_amoxicillin	20003_1141180226	Treatment/medication code: amoxicillin	Treatment/medication code: amoxicillin (20003_1141180226)	binary	361141	293.0	360848.0	UK Biobank
1022	20003_1141180314-Treatmentmedication_code_ibandronic_acid	20003_1141180314	Treatment/medication code: ibandronic acid	Treatment/medication code: ibandronic acid (20003_1141180314)	binary	361141	332.0	360809.0	UK Biobank
1023	20003_1141180342-Treatmentmedication_code_beclometasone_dipropionatesalbutamol	20003_1141180342	Treatment/medication code: beclometasone dipropionate+salbutamol	Treatment/medication code: beclometasone dipropionate+salbutamol (20003_1141180342)	binary	361141	231.0	360910.0	UK Biobank
1024	20003_1141180392-Treatmentmedication_code_cefalexin	20003_1141180392	Treatment/medication code: cefalexin	Treatment/medication code: cefalexin (20003_1141180392)	binary	361141	207.0	360934.0	UK Biobank
1025	20003_1141180662-Treatmentmedication_code_zirtek_allergy_10mg_tablet	20003_1141180662	Treatment/medication code: zirtek allergy 10mg tablet	Treatment/medication code: zirtek allergy 10mg tablet (20003_1141180662)	binary	361141	110.0	361031.0	UK Biobank
1026	20003_1141180936-Treatmentmedication_code_calcium_carbonatecolecalciferol_125g5micrograms_tablet	20003_1141180936	Treatment/medication code: calcium carbonate+colecalciferol 1.25g/5micrograms tablet	Treatment/medication code: calcium carbonate+colecalciferol 1.25g/5micrograms tablet (20003_1141180936)	binary	361141	159.0	360982.0	UK Biobank
1027	20003_1141181868-Treatmentmedication_code_omacor_1g_capsule	20003_1141181868	Treatment/medication code: omacor 1g capsule	Treatment/medication code: omacor 1g capsule (20003_1141181868)	binary	361141	460.0	360681.0	UK Biobank
1028	20003_1141182628-Treatmentmedication_code_tiotropium	20003_1141182628	Treatment/medication code: tiotropium	Treatment/medication code: tiotropium (20003_1141182628)	binary	361141	922.0	360219.0	UK Biobank
1029	20003_1141182632-Treatmentmedication_code_spiriva_18micrograms_inhalation_capsule	20003_1141182632	Treatment/medication code: spiriva 18micrograms inhalation capsule	Treatment/medication code: spiriva 18micrograms inhalation capsule (20003_1141182632)	binary	361141	539.0	360602.0	UK Biobank
1030	20003_1141184726-Treatmentmedication_code_xalacom_000505_eye_drops	20003_1141184726	Treatment/medication code: xalacom 0.005%/0.5% eye drops	Treatment/medication code: xalacom 0.005%/0.5% eye drops (20003_1141184726)	binary	361141	210.0	360931.0	UK Biobank
1031	20003_1141184748-Treatmentmedication_code_levocetirizine	20003_1141184748	Treatment/medication code: levocetirizine	Treatment/medication code: levocetirizine (20003_1141184748)	binary	361141	231.0	360910.0	UK Biobank
1032	20003_1141185316-Treatmentmedication_code_travoprost	20003_1141185316	Treatment/medication code: travoprost	Treatment/medication code: travoprost (20003_1141185316)	binary	361141	141.0	361000.0	UK Biobank
1033	20003_1141185326-Treatmentmedication_code_travatan_40microgramsml_eye_drops	20003_1141185326	Treatment/medication code: travatan 40micrograms/ml eye drops	Treatment/medication code: travatan 40micrograms/ml eye drops (20003_1141185326)	binary	361141	251.0	360890.0	UK Biobank
1034	20003_1141187230-Treatmentmedication_code_care_cetirizine_hayfever_relief_10mg_tablet	20003_1141187230	Treatment/medication code: care cetirizine hayfever relief 10mg tablet	Treatment/medication code: care cetirizine hayfever relief 10mg tablet (20003_1141187230)	binary	361141	105.0	361036.0	UK Biobank
1035	20003_1141187776-Treatmentmedication_code_nurofen_200mg_tablet	20003_1141187776	Treatment/medication code: nurofen 200mg tablet	Treatment/medication code: nurofen 200mg tablet (20003_1141187776)	binary	361141	217.0	360924.0	UK Biobank
1036	20003_1141188146-Treatmentmedication_code_simvador_10mg_tablet	20003_1141188146	Treatment/medication code: simvador 10mg tablet	Treatment/medication code: simvador 10mg tablet (20003_1141188146)	binary	361141	517.0	360624.0	UK Biobank
1037	20003_1141188442-Treatmentmedication_code_glucosamine_product	20003_1141188442	Treatment/medication code: glucosamine product	Treatment/medication code: glucosamine product (20003_1141188442)	binary	361141	24213.0	336928.0	UK Biobank
1038	20003_1141188594-Treatmentmedication_code_humira_40mg_injection_solution_08ml_prefilled_syringe	20003_1141188594	Treatment/medication code: humira 40mg injection solution 0.8ml prefilled syringe	Treatment/medication code: humira 40mg injection solution 0.8ml prefilled syringe (20003_1141188594)	binary	361141	104.0	361037.0	UK Biobank
1039	20003_1141188658-Treatmentmedication_code_asacol_mr_400mg_ec_tablet	20003_1141188658	Treatment/medication code: asacol mr 400mg e/c tablet	Treatment/medication code: asacol mr 400mg e/c tablet (20003_1141188658)	binary	361141	154.0	360987.0	UK Biobank
1040	20003_1141189090-Treatmentmedication_code_rosiglitazone_1mg_metformin_500mg_tablet	20003_1141189090	Treatment/medication code: rosiglitazone 1mg / metformin 500mg tablet	Treatment/medication code: rosiglitazone 1mg / metformin 500mg tablet (20003_1141189090)	binary	361141	152.0	360989.0	UK Biobank
1041	20003_1141189094-Treatmentmedication_code_avandamet_1mg_500mg_tablet	20003_1141189094	Treatment/medication code: avandamet 1mg / 500mg tablet	Treatment/medication code: avandamet 1mg / 500mg tablet (20003_1141189094)	binary	361141	139.0	361002.0	UK Biobank
1042	20003_1141190158-Treatmentmedication_code_cipralex_5mg_tablet	20003_1141190158	Treatment/medication code: cipralex 5mg tablet	Treatment/medication code: cipralex 5mg tablet (20003_1141190158)	binary	361141	322.0	360819.0	UK Biobank
1043	20003_1141190160-Treatmentmedication_code_vascalpha_5mg_mr_tablet	20003_1141190160	Treatment/medication code: vascalpha 5mg m/r tablet	Treatment/medication code: vascalpha 5mg m/r tablet (20003_1141190160)	binary	361141	121.0	361020.0	UK Biobank
1044	20003_1141190960-Treatmentmedication_code_tramacet_325mg375mg_tablet	20003_1141190960	Treatment/medication code: tramacet 325mg/37.5mg tablet	Treatment/medication code: tramacet 325mg/37.5mg tablet (20003_1141190960)	binary	361141	124.0	361017.0	UK Biobank
1045	20003_1141191044-Treatmentmedication_code_levothyroxine_sodium	20003_1141191044	Treatment/medication code: levothyroxine sodium	Treatment/medication code: levothyroxine sodium (20003_1141191044)	binary	361141	14689.0	346452.0	UK Biobank
1046	20003_1141191748-Treatmentmedication_code_respiratory_mometasone	20003_1141191748	Treatment/medication code: respiratory mometasone	Treatment/medication code: respiratory mometasone (20003_1141191748)	binary	361141	216.0	360925.0	UK Biobank
1047	20003_1141192410-Treatmentmedication_code_rosuvastatin	20003_1141192410	Treatment/medication code: rosuvastatin	Treatment/medication code: rosuvastatin (20003_1141192410)	binary	361141	2227.0	358914.0	UK Biobank
1048	20003_1141192414-Treatmentmedication_code_crestor_10mg_tablet	20003_1141192414	Treatment/medication code: crestor 10mg tablet	Treatment/medication code: crestor 10mg tablet (20003_1141192414)	binary	361141	236.0	360905.0	UK Biobank
1049	20003_1141192736-Treatmentmedication_code_ezetimibe	20003_1141192736	Treatment/medication code: ezetimibe	Treatment/medication code: ezetimibe (20003_1141192736)	binary	361141	2132.0	359009.0	UK Biobank
1050	20003_1141192740-Treatmentmedication_code_ezetrol_10mg_tablet	20003_1141192740	Treatment/medication code: ezetrol 10mg tablet	Treatment/medication code: ezetrol 10mg tablet (20003_1141192740)	binary	361141	665.0	360476.0	UK Biobank
1051	20003_1141192916-Treatmentmedication_code_rino_clenil_50micrograms_nasal_spray	20003_1141192916	Treatment/medication code: rino clenil 50micrograms nasal spray	Treatment/medication code: rino clenil 50micrograms nasal spray (20003_1141192916)	binary	361141	698.0	360443.0	UK Biobank
1052	20003_1141193282-Treatmentmedication_code_olmesartan	20003_1141193282	Treatment/medication code: olmesartan	Treatment/medication code: olmesartan (20003_1141193282)	binary	361141	454.0	360687.0	UK Biobank
1053	20003_1141193346-Treatmentmedication_code_olmetec_10mg_tablet	20003_1141193346	Treatment/medication code: olmetec 10mg tablet	Treatment/medication code: olmetec 10mg tablet (20003_1141193346)	binary	361141	215.0	360926.0	UK Biobank
1054	20003_1141194224-Treatmentmedication_code_allergy_relief_antihistamine_4mg_tablet	20003_1141194224	Treatment/medication code: allergy relief antihistamine 4mg tablet	Treatment/medication code: allergy relief antihistamine 4mg tablet (20003_1141194224)	binary	361141	150.0	360991.0	UK Biobank
1055	20003_1141194386-Treatmentmedication_code_telfast_30_tablet	20003_1141194386	Treatment/medication code: telfast 30 tablet	Treatment/medication code: telfast 30 tablet (20003_1141194386)	binary	361141	267.0	360874.0	UK Biobank
1056	20003_1141194794-Treatmentmedication_code_bendroflumethiazide	20003_1141194794	Treatment/medication code: bendroflumethiazide	Treatment/medication code: bendroflumethiazide (20003_1141194794)	binary	361141	20196.0	340945.0	UK Biobank
1057	20003_1141195044-Treatmentmedication_code_hydroxycarbamide	20003_1141195044	Treatment/medication code: hydroxycarbamide	Treatment/medication code: hydroxycarbamide (20003_1141195044)	binary	361141	161.0	360980.0	UK Biobank
1058	20003_1141195224-Treatmentmedication_code_formoterol	20003_1141195224	Treatment/medication code: formoterol	Treatment/medication code: formoterol (20003_1141195224)	binary	361141	106.0	361035.0	UK Biobank
1059	20003_1141195232-Treatmentmedication_code_budesonideformoterol	20003_1141195232	Treatment/medication code: budesonide+formoterol	Treatment/medication code: budesonide+formoterol (20003_1141195232)	binary	361141	257.0	360884.0	UK Biobank
1060	20003_1141199858-Treatmentmedication_code_cardioplen_xl_5mg_mr_tablet	20003_1141199858	Treatment/medication code: cardioplen xl 5mg m/r tablet	Treatment/medication code: cardioplen xl 5mg m/r tablet (20003_1141199858)	binary	361141	213.0	360928.0	UK Biobank
1061	20003_1141200004-Treatmentmedication_code_pregabalin	20003_1141200004	Treatment/medication code: pregabalin	Treatment/medication code: pregabalin (20003_1141200004)	binary	361141	760.0	360381.0	UK Biobank
1062	20003_1141200072-Treatmentmedication_code_lyrica_25mg_capsule	20003_1141200072	Treatment/medication code: lyrica 25mg capsule	Treatment/medication code: lyrica 25mg capsule (20003_1141200072)	binary	361141	116.0	361025.0	UK Biobank
1063	20003_1141200108-Treatmentmedication_code_cymalon_cranberry_15g5ml_liquid	20003_1141200108	Treatment/medication code: cymalon cranberry 1.5g/5ml liquid	Treatment/medication code: cymalon cranberry 1.5g/5ml liquid (20003_1141200108)	binary	361141	131.0	361010.0	UK Biobank
1064	20003_1141200322-Treatmentmedication_code_solifenacin	20003_1141200322	Treatment/medication code: solifenacin	Treatment/medication code: solifenacin (20003_1141200322)	binary	361141	571.0	360570.0	UK Biobank
1065	20003_1141200384-Treatmentmedication_code_vesicare_5mg_tablet	20003_1141200384	Treatment/medication code: vesicare 5mg tablet	Treatment/medication code: vesicare 5mg tablet (20003_1141200384)	binary	361141	355.0	360786.0	UK Biobank
1066	20003_1141200564-Treatmentmedication_code_duloxetine	20003_1141200564	Treatment/medication code: duloxetine	Treatment/medication code: duloxetine (20003_1141200564)	binary	361141	328.0	360813.0	UK Biobank
1067	20003_1141200708-Treatmentmedication_code_strontium_product	20003_1141200708	Treatment/medication code: strontium product	Treatment/medication code: strontium product (20003_1141200708)	binary	361141	121.0	361020.0	UK Biobank
1068	20003_1141200768-Treatmentmedication_code_protelos_2g_sachets	20003_1141200768	Treatment/medication code: protelos 2g sachets	Treatment/medication code: protelos 2g sachets (20003_1141200768)	binary	361141	104.0	361037.0	UK Biobank
1069	20003_1187-Treatmentmedication_code_chondroitin_product	20003_1187	Treatment/medication code: chondroitin product	Treatment/medication code: chondroitin product (20003_1187)	binary	361141	4663.0	356478.0	UK Biobank
1070	20003_1189-Treatmentmedication_code_coenzyme_q10ubiquinonebioquinonecoenzyme_q10	20003_1189	Treatment/medication code: co-enzyme q10/ubiquinone/bio-quinone/coenzyme q10	Treatment/medication code: co-enzyme q10/ubiquinone/bio-quinone/coenzyme q10 (20003_1189)	binary	361141	1226.0	359915.0	UK Biobank
1071	20003_1193-Treatmentmedication_code_omega3fish_oil_supplement	20003_1193	Treatment/medication code: omega-3/fish oil supplement	Treatment/medication code: omega-3/fish oil supplement (20003_1193)	binary	361141	13689.0	347452.0	UK Biobank
1072	20003_1195-Treatmentmedication_code_vitamin_c_product	20003_1195	Treatment/medication code: vitamin c product	Treatment/medication code: vitamin c product (20003_1195)	binary	361141	972.0	360169.0	UK Biobank
1073	20003_1197-Treatmentmedication_code_evening_primrose_oil_product	20003_1197	Treatment/medication code: evening primrose oil product	Treatment/medication code: evening primrose oil product (20003_1197)	binary	361141	814.0	360327.0	UK Biobank
1074	20003_1199-Treatmentmedication_code_food_supplementplantherbal_extract	20003_1199	Treatment/medication code: food supplement/plant/herbal extract	Treatment/medication code: food supplement/plant/herbal extract (20003_1199)	binary	361141	1326.0	359815.0	UK Biobank
1075	20003_1201-Treatmentmedication_code_st_johns_worthypericum_ctsu	20003_1201	Treatment/medication code: st john's wort/hypericum [ctsu]	Treatment/medication code: st john's wort/hypericum [ctsu] (20003_1201)	binary	361141	667.0	360474.0	UK Biobank
1076	20003_1203-Treatmentmedication_code_aloe_vera_product	20003_1203	Treatment/medication code: aloe vera product	Treatment/medication code: aloe vera product (20003_1203)	binary	361141	362.0	360779.0	UK Biobank
1077	20003_2038459704-Treatmentmedication_code_carbamazepine	20003_2038459704	Treatment/medication code: carbamazepine	Treatment/medication code: carbamazepine (20003_2038459704)	binary	361141	551.0	360590.0	UK Biobank
1078	20003_2038459814-Treatmentmedication_code_digoxin	20003_2038459814	Treatment/medication code: digoxin	Treatment/medication code: digoxin (20003_2038459814)	binary	361141	921.0	360220.0	UK Biobank
1079	20003_2038460068-Treatmentmedication_code_phenobarbitone	20003_2038460068	Treatment/medication code: phenobarbitone	Treatment/medication code: phenobarbitone (20003_2038460068)	binary	361141	105.0	361036.0	UK Biobank
1080	20003_2038460076-Treatmentmedication_code_phenytoin	20003_2038460076	Treatment/medication code: phenytoin	Treatment/medication code: phenytoin (20003_2038460076)	binary	361141	344.0	360797.0	UK Biobank
1081	20003_2038460150-Treatmentmedication_code_paracetamol	20003_2038460150	Treatment/medication code: paracetamol	Treatment/medication code: paracetamol (20003_2038460150)	binary	361141	66347.0	294794.0	UK Biobank
1082	20003_99999-Treatmentmedication_code_Freetext_entry_unable_to_be_coded	20003_99999	Treatment/medication code: Free-text entry, unable to be coded	Treatment/medication code: Free-text entry, unable to be coded (20003_99999)	binary	361141	12249.0	348892.0	UK Biobank
1083	20007_raw-Interpolated_Age_of_participant_when_cancer_first_diagnosed	20007_raw	Interpolated Age of participant when cancer first diagnosed	Interpolated Age of participant when cancer first diagnosed	continuous_raw	30871			UK Biobank
1084	20015_raw-Sitting_height	20015_raw	Sitting height	Sitting height	continuous_raw	360066			UK Biobank
1085	20016_raw-Fluid_intelligence_score	20016_raw	Fluid intelligence score	Fluid intelligence score	continuous_raw	117131			UK Biobank
1086	20018-Prospective_memory_result	20018	Prospective memory result	Prospective memory result	ordinal	119729			UK Biobank
1087	20019_raw-Speechreceptionthreshold_SRT_estimate_left	20019_raw	Speech-reception-threshold (SRT) estimate (left)	Speech-reception-threshold (SRT) estimate (left)	continuous_raw	114811			UK Biobank
1088	20021_raw-Speechreceptionthreshold_SRT_estimate_right	20021_raw	Speech-reception-threshold (SRT) estimate (right)	Speech-reception-threshold (SRT) estimate (right)	continuous_raw	114720			UK Biobank
1089	20022_raw-Birth_weight	20022_raw	Birth weight	Birth weight	continuous_raw	205475			UK Biobank
1090	20023_raw-Mean_time_to_correctly_identify_matches	20023_raw	Mean time to correctly identify matches	Mean time to correctly identify matches	continuous_raw	358695			UK Biobank
1091	20024_1121-Job_code_deduced_Production_works_and_maintenance_managers	20024_1121	Job code - deduced: Production, works and maintenance managers	Job code - deduced: Production, works and maintenance managers	binary	9907	251.0	9656.0	UK Biobank
1092	20024_1132-Job_code_deduced_Marketing_and_sales_managers	20024_1132	Job code - deduced: Marketing and sales managers	Job code - deduced: Marketing and sales managers	binary	9907	203.0	9704.0	UK Biobank
1093	20024_1136-Job_code_deduced_Information_and_communication_technology_managers	20024_1136	Job code - deduced: Information and communication technology managers	Job code - deduced: Information and communication technology managers	binary	9907	115.0	9792.0	UK Biobank
1094	20024_1163-Job_code_deduced_Retail_and_wholesale_managers	20024_1163	Job code - deduced: Retail and wholesale managers	Job code - deduced: Retail and wholesale managers	binary	9907	239.0	9668.0	UK Biobank
1095	20024_1239-Job_code_deduced_Managers_and_proprietors_in_other_services_nec	20024_1239	Job code - deduced: Managers and proprietors in other services n.e.c.	Job code - deduced: Managers and proprietors in other services n.e.c.	binary	9907	128.0	9779.0	UK Biobank
1096	20024_2211-Job_code_deduced_Medical_practitioners	20024_2211	Job code - deduced: Medical practitioners	Job code - deduced: Medical practitioners	binary	9907	117.0	9790.0	UK Biobank
1097	20024_2315-Job_code_deduced_Primary_and_nursery_education_teaching_professionals	20024_2315	Job code - deduced: Primary and nursery education teaching professionals	Job code - deduced: Primary and nursery education teaching professionals	binary	9907	205.0	9702.0	UK Biobank
1098	20024_2319-Job_code_deduced_Teaching_professionals_nec	20024_2319	Job code - deduced: Teaching professionals n.e.c.	Job code - deduced: Teaching professionals n.e.c.	binary	9907	101.0	9806.0	UK Biobank
1099	20024_3119-Job_code_deduced_Science_and_engineering_technicians_nec	20024_3119	Job code - deduced: Science and engineering technicians n.e.c.	Job code - deduced: Science and engineering technicians n.e.c.	binary	9907	114.0	9793.0	UK Biobank
1100	20024_3211-Job_code_deduced_Nurses	20024_3211	Job code - deduced: Nurses	Job code - deduced: Nurses	binary	9907	572.0	9335.0	UK Biobank
1101	20024_3232-Job_code_deduced_Housing_and_welfare_officers	20024_3232	Job code - deduced: Housing and welfare officers	Job code - deduced: Housing and welfare officers	binary	9907	254.0	9653.0	UK Biobank
1102	20024_3563-Job_code_deduced_Vocational_and_industrial_trainers_and_instructors	20024_3563	Job code - deduced: Vocational and industrial trainers and instructors	Job code - deduced: Vocational and industrial trainers and instructors	binary	9907	130.0	9777.0	UK Biobank
1103	20024_4112-Job_code_deduced_Civil_Service_administrative_officers_and_assistants	20024_4112	Job code - deduced: Civil Service administrative officers and assistants	Job code - deduced: Civil Service administrative officers and assistants	binary	9907	240.0	9667.0	UK Biobank
1104	20024_4113-Job_code_deduced_Local_government_clerical_officers_and_assistants	20024_4113	Job code - deduced: Local government clerical officers and assistants	Job code - deduced: Local government clerical officers and assistants	binary	9907	116.0	9791.0	UK Biobank
1105	20024_4122-Job_code_deduced_Accounts_and_wages_clerks_bookkeepers_other_financial_clerks	20024_4122	Job code - deduced: Accounts and wages clerks, book-keepers, other financial clerks	Job code - deduced: Accounts and wages clerks, book-keepers, other financial clerks	binary	9907	125.0	9782.0	UK Biobank
1106	20024_4150-Job_code_deduced_General_office_assistantsclerks	20024_4150	Job code - deduced: General office assistants/clerks	Job code - deduced: General office assistants/clerks	binary	9907	312.0	9595.0	UK Biobank
1107	20024_6115-Job_code_deduced_Care_assistants_and_home_carers	20024_6115	Job code - deduced: Care assistants and home carers	Job code - deduced: Care assistants and home carers	binary	9907	276.0	9631.0	UK Biobank
1108	20024_7111-Job_code_deduced_Sales_and_retail_assistants	20024_7111	Job code - deduced: Sales and retail assistants	Job code - deduced: Sales and retail assistants	binary	9907	103.0	9804.0	UK Biobank
1109	20074_raw-Home_location_at_assessment_east_coordinate_rounded	20074_raw	Home location at assessment - east co-ordinate (rounded)	Home location at assessment - east co-ordinate (rounded)	continuous_raw	357793			UK Biobank
1110	20075_raw-Home_location_at_assessment_north_coordinate_rounded	20075_raw	Home location at assessment - north co-ordinate (rounded)	Home location at assessment - north co-ordinate (rounded)	continuous_raw	357793			UK Biobank
1111	20077-Number_of_diet_questionnaires_completed	20077	Number of diet questionnaires completed	Number of diet questionnaires completed	ordinal	156401			UK Biobank
1112	20079_1-Dayofweek_questionnaire_completion_requested_Monday	20079_1	Day-of-week questionnaire completion requested: Monday	Day-of-week questionnaire completion requested: Monday	binary	51427	8041.0	43386.0	UK Biobank
1113	20079_2-Dayofweek_questionnaire_completion_requested_Tuesday	20079_2	Day-of-week questionnaire completion requested: Tuesday	Day-of-week questionnaire completion requested: Tuesday	binary	51427	8286.0	43141.0	UK Biobank
1114	20079_3-Dayofweek_questionnaire_completion_requested_Wednesday	20079_3	Day-of-week questionnaire completion requested: Wednesday	Day-of-week questionnaire completion requested: Wednesday	binary	51427	8603.0	42824.0	UK Biobank
1115	20079_4-Dayofweek_questionnaire_completion_requested_Thursday	20079_4	Day-of-week questionnaire completion requested: Thursday	Day-of-week questionnaire completion requested: Thursday	binary	51427	8689.0	42738.0	UK Biobank
1116	20079_5-Dayofweek_questionnaire_completion_requested_Friday	20079_5	Day-of-week questionnaire completion requested: Friday	Day-of-week questionnaire completion requested: Friday	binary	51427	8840.0	42587.0	UK Biobank
1117	20079_6-Dayofweek_questionnaire_completion_requested_Saturday	20079_6	Day-of-week questionnaire completion requested: Saturday	Day-of-week questionnaire completion requested: Saturday	binary	51427	8844.0	42583.0	UK Biobank
1118	20079_7-Dayofweek_questionnaire_completion_requested_Sunday	20079_7	Day-of-week questionnaire completion requested: Sunday	Day-of-week questionnaire completion requested: Sunday	binary	51427	124.0	51303.0	UK Biobank
1119	20084_468-Vitamin_andor_mineral_supplement_use_Multivitamin_	20084_468	Vitamin and/or mineral supplement use: Multivitamin	Vitamin and/or mineral supplement use: Multivitamin	binary	51427	3842.0	47585.0	UK Biobank
1120	20084_469-Vitamin_andor_mineral_supplement_use_Multivitamin_with_iron_	20084_469	Vitamin and/or mineral supplement use: Multivitamin with iron	Vitamin and/or mineral supplement use: Multivitamin with iron	binary	51427	1316.0	50111.0	UK Biobank
1121	20084_470-Vitamin_andor_mineral_supplement_use_Multivitamin_with_calcium_	20084_470	Vitamin and/or mineral supplement use: Multivitamin with calcium	Vitamin and/or mineral supplement use: Multivitamin with calcium	binary	51427	301.0	51126.0	UK Biobank
1122	20084_471-Vitamin_andor_mineral_supplement_use_Multivitamin_with_multimineral_	20084_471	Vitamin and/or mineral supplement use: Multivitamin with multimineral	Vitamin and/or mineral supplement use: Multivitamin with multimineral	binary	51427	2992.0	48435.0	UK Biobank
1123	20084_472-Vitamin_andor_mineral_supplement_use_Fish_oil_	20084_472	Vitamin and/or mineral supplement use: Fish oil	Vitamin and/or mineral supplement use: Fish oil	binary	51427	12462.0	38965.0	UK Biobank
1124	20084_473-Vitamin_andor_mineral_supplement_use_Glucosaminechondroitin_	20084_473	Vitamin and/or mineral supplement use: Glucosamine/chondroitin	Vitamin and/or mineral supplement use: Glucosamine/chondroitin	binary	51427	7922.0	43505.0	UK Biobank
1125	20084_474-Vitamin_andor_mineral_supplement_use_Evening_primrose_	20084_474	Vitamin and/or mineral supplement use: Evening primrose	Vitamin and/or mineral supplement use: Evening primrose	binary	51427	2374.0	49053.0	UK Biobank
1126	20084_475-Vitamin_andor_mineral_supplement_use_Vitamin_A_	20084_475	Vitamin and/or mineral supplement use: Vitamin A	Vitamin and/or mineral supplement use: Vitamin A	binary	51427	496.0	50931.0	UK Biobank
1127	20084_476-Vitamin_andor_mineral_supplement_use_Vitamin_B6_	20084_476	Vitamin and/or mineral supplement use: Vitamin B6	Vitamin and/or mineral supplement use: Vitamin B6	binary	51427	1154.0	50273.0	UK Biobank
1128	20084_477-Vitamin_andor_mineral_supplement_use_Vitamin_B12_	20084_477	Vitamin and/or mineral supplement use: Vitamin B12	Vitamin and/or mineral supplement use: Vitamin B12	binary	51427	1053.0	50374.0	UK Biobank
1129	20084_478-Vitamin_andor_mineral_supplement_use_Vitamin_C_	20084_478	Vitamin and/or mineral supplement use: Vitamin C	Vitamin and/or mineral supplement use: Vitamin C	binary	51427	3291.0	48136.0	UK Biobank
1130	20084_479-Vitamin_andor_mineral_supplement_use_Vitamin_D_	20084_479	Vitamin and/or mineral supplement use: Vitamin D	Vitamin and/or mineral supplement use: Vitamin D	binary	51427	1638.0	49789.0	UK Biobank
1131	20084_480-Vitamin_andor_mineral_supplement_use_Vitamin_E_	20084_480	Vitamin and/or mineral supplement use: Vitamin E	Vitamin and/or mineral supplement use: Vitamin E	binary	51427	961.0	50466.0	UK Biobank
1132	20084_481-Vitamin_andor_mineral_supplement_use_Folic_acid_	20084_481	Vitamin and/or mineral supplement use: Folic acid	Vitamin and/or mineral supplement use: Folic acid	binary	51427	646.0	50781.0	UK Biobank
1133	20084_482-Vitamin_andor_mineral_supplement_use_Chromium_	20084_482	Vitamin and/or mineral supplement use: Chromium	Vitamin and/or mineral supplement use: Chromium	binary	51427	223.0	51204.0	UK Biobank
1134	20084_483-Vitamin_andor_mineral_supplement_use_Magnesium_	20084_483	Vitamin and/or mineral supplement use: Magnesium	Vitamin and/or mineral supplement use: Magnesium	binary	51427	810.0	50617.0	UK Biobank
1135	20084_484-Vitamin_andor_mineral_supplement_use_Selenium_	20084_484	Vitamin and/or mineral supplement use: Selenium	Vitamin and/or mineral supplement use: Selenium	binary	51427	804.0	50623.0	UK Biobank
1136	20084_485-Vitamin_andor_mineral_supplement_use_Calcium_	20084_485	Vitamin and/or mineral supplement use: Calcium	Vitamin and/or mineral supplement use: Calcium	binary	51427	2894.0	48533.0	UK Biobank
1137	20084_486-Vitamin_andor_mineral_supplement_use_Iron_	20084_486	Vitamin and/or mineral supplement use: Iron	Vitamin and/or mineral supplement use: Iron	binary	51427	716.0	50711.0	UK Biobank
1138	20084_487-Vitamin_andor_mineral_supplement_use_Zinc_	20084_487	Vitamin and/or mineral supplement use: Zinc	Vitamin and/or mineral supplement use: Zinc	binary	51427	1539.0	49888.0	UK Biobank
1139	20084_488-Vitamin_andor_mineral_supplement_use_Other_vitamin_	20084_488	Vitamin and/or mineral supplement use: Other vitamin	Vitamin and/or mineral supplement use: Other vitamin	binary	51427	1937.0	49490.0	UK Biobank
1140	20086_10-Type_of_special_diet_followed_Low_calorie	20086_10	Type of special diet followed: Low calorie	Type of special diet followed: Low calorie	binary	51427	6077.0	45350.0	UK Biobank
1141	20086_11-Type_of_special_diet_followed_Vegetarian	20086_11	Type of special diet followed: Vegetarian	Type of special diet followed: Vegetarian	binary	51427	1716.0	49711.0	UK Biobank
1142	20086_12-Type_of_special_diet_followed_Vegan	20086_12	Type of special diet followed: Vegan	Type of special diet followed: Vegan	binary	51427	124.0	51303.0	UK Biobank
1143	20086_13-Type_of_special_diet_followed_Other	20086_13	Type of special diet followed: Other	Type of special diet followed: Other	binary	51427	1755.0	49672.0	UK Biobank
1144	20086_8-Type_of_special_diet_followed_Glutenfree	20086_8	Type of special diet followed: Gluten-free	Type of special diet followed: Gluten-free	binary	51427	1061.0	50366.0	UK Biobank
1145	20086_9-Type_of_special_diet_followed_Lactosefree	20086_9	Type of special diet followed: Lactose-free	Type of special diet followed: Lactose-free	binary	51427	684.0	50743.0	UK Biobank
1146	20089_461-Type_of_meals_eaten_Takeaway_meals	20089_461	Type of meals eaten: Takeaway meals	Type of meals eaten: Takeaway meals	binary	51427	2090.0	49337.0	UK Biobank
1147	20089_462-Type_of_meals_eaten_Restaurant_meals	20089_462	Type of meals eaten: Restaurant meals	Type of meals eaten: Restaurant meals	binary	51427	7829.0	43598.0	UK Biobank
1148	20089_463-Type_of_meals_eaten_Bought_sandwiches	20089_463	Type of meals eaten: Bought sandwiches	Type of meals eaten: Bought sandwiches	binary	51427	4671.0	46756.0	UK Biobank
1149	20089_464-Type_of_meals_eaten_Ready_meals	20089_464	Type of meals eaten: Ready meals	Type of meals eaten: Ready meals	binary	51427	4060.0	47367.0	UK Biobank
1150	20089_465-Type_of_meals_eaten_Home_cooked_meals	20089_465	Type of meals eaten: Home cooked meals	Type of meals eaten: Home cooked meals	binary	51427	41042.0	10385.0	UK Biobank
1151	20090_352-Type_of_fatoil_used_in_cooking_Cooking_fat_unknown	20090_352	Type of fat/oil used in cooking: Cooking fat unknown	Type of fat/oil used in cooking: Cooking fat unknown	binary	51427	9059.0	42368.0	UK Biobank
1152	20090_353-Type_of_fatoil_used_in_cooking_Olive_oil	20090_353	Type of fat/oil used in cooking: Olive oil	Type of fat/oil used in cooking: Olive oil	binary	51427	18019.0	33408.0	UK Biobank
1153	20090_354-Type_of_fatoil_used_in_cooking_Sunflower_oil	20090_354	Type of fat/oil used in cooking: Sunflower oil	Type of fat/oil used in cooking: Sunflower oil	binary	51427	6226.0	45201.0	UK Biobank
1154	20090_355-Type_of_fatoil_used_in_cooking_Vegetable_oil	20090_355	Type of fat/oil used in cooking: Vegetable oil	Type of fat/oil used in cooking: Vegetable oil	binary	51427	3958.0	47469.0	UK Biobank
1155	20090_356-Type_of_fatoil_used_in_cooking_Rapeseed_oil	20090_356	Type of fat/oil used in cooking: Rapeseed oil	Type of fat/oil used in cooking: Rapeseed oil	binary	51427	1193.0	50234.0	UK Biobank
1156	20090_357-Type_of_fatoil_used_in_cooking_Other_oil	20090_357	Type of fat/oil used in cooking: Other oil	Type of fat/oil used in cooking: Other oil	binary	51427	551.0	50876.0	UK Biobank
1157	20090_359-Type_of_fatoil_used_in_cooking_Butter	20090_359	Type of fat/oil used in cooking: Butter	Type of fat/oil used in cooking: Butter	binary	51427	6547.0	44880.0	UK Biobank
1158	20090_360-Type_of_fatoil_used_in_cooking_Spreadable_butter	20090_360	Type of fat/oil used in cooking: Spreadable butter	Type of fat/oil used in cooking: Spreadable butter	binary	51427	2033.0	49394.0	UK Biobank
1159	20090_361-Type_of_fatoil_used_in_cooking_Low_fat_butter	20090_361	Type of fat/oil used in cooking: Low fat butter	Type of fat/oil used in cooking: Low fat butter	binary	51427	535.0	50892.0	UK Biobank
1160	20090_362-Type_of_fatoil_used_in_cooking_Normal_fat_butter	20090_362	Type of fat/oil used in cooking: Normal fat butter	Type of fat/oil used in cooking: Normal fat butter	binary	51427	3670.0	47757.0	UK Biobank
1161	20090_363-Type_of_fatoil_used_in_cooking_Unknown_fat_butter	20090_363	Type of fat/oil used in cooking: Unknown fat butter	Type of fat/oil used in cooking: Unknown fat butter	binary	51427	187.0	51240.0	UK Biobank
1162	20090_364-Type_of_fatoil_used_in_cooking_Lard	20090_364	Type of fat/oil used in cooking: Lard	Type of fat/oil used in cooking: Lard	binary	51427	538.0	50889.0	UK Biobank
1163	20090_365-Type_of_fatoil_used_in_cooking_Olive_spread	20090_365	Type of fat/oil used in cooking: Olive spread	Type of fat/oil used in cooking: Olive spread	binary	51427	2677.0	48750.0	UK Biobank
1164	20090_366-Type_of_fatoil_used_in_cooking_Very_low_fat_olive_spread	20090_366	Type of fat/oil used in cooking: Very low fat olive spread	Type of fat/oil used in cooking: Very low fat olive spread	binary	51427	141.0	51286.0	UK Biobank
1165	20090_367-Type_of_fatoil_used_in_cooking_Low_fat_olive_spread_for	20090_367	Type of fat/oil used in cooking: Low fat olive spread for	Type of fat/oil used in cooking: Low fat olive spread for	binary	51427	1149.0	50278.0	UK Biobank
1166	20090_368-Type_of_fatoil_used_in_cooking_Normal_fat_olive_spread	20090_368	Type of fat/oil used in cooking: Normal fat olive spread	Type of fat/oil used in cooking: Normal fat olive spread	binary	51427	792.0	50635.0	UK Biobank
1167	20090_369-Type_of_fatoil_used_in_cooking_Cholesterol_lowering_olive_spread	20090_369	Type of fat/oil used in cooking: Cholesterol lowering olive spread	Type of fat/oil used in cooking: Cholesterol lowering olive spread	binary	51427	239.0	51188.0	UK Biobank
1168	20090_370-Type_of_fatoil_used_in_cooking_Unknown_olive_spread	20090_370	Type of fat/oil used in cooking: Unknown olive spread	Type of fat/oil used in cooking: Unknown olive spread	binary	51427	172.0	51255.0	UK Biobank
1169	20090_371-Type_of_fatoil_used_in_cooking_Polyunsaturated_margarine	20090_371	Type of fat/oil used in cooking: Polyunsaturated margarine	Type of fat/oil used in cooking: Polyunsaturated margarine	binary	51427	4194.0	47233.0	UK Biobank
1170	20090_372-Type_of_fatoil_used_in_cooking_Very_low_fat_polyunsaturated_margarine	20090_372	Type of fat/oil used in cooking: Very low fat polyunsaturated margarine	Type of fat/oil used in cooking: Very low fat polyunsaturated margarine	binary	51427	299.0	51128.0	UK Biobank
1171	20090_373-Type_of_fatoil_used_in_cooking_Low_fat_polyunsaturated_margarine	20090_373	Type of fat/oil used in cooking: Low fat polyunsaturated margarine	Type of fat/oil used in cooking: Low fat polyunsaturated margarine	binary	51427	1895.0	49532.0	UK Biobank
1172	20090_374-Type_of_fatoil_used_in_cooking_Normal_fat_polyunsaturated_margarine	20090_374	Type of fat/oil used in cooking: Normal fat polyunsaturated margarine	Type of fat/oil used in cooking: Normal fat polyunsaturated margarine	binary	51427	741.0	50686.0	UK Biobank
1173	20090_375-Type_of_fatoil_used_in_cooking_Cholesterol_lowering_polyunsaturated_margarine	20090_375	Type of fat/oil used in cooking: Cholesterol lowering polyunsaturated margarine	Type of fat/oil used in cooking: Cholesterol lowering polyunsaturated margarine	binary	51427	821.0	50606.0	UK Biobank
1174	20090_376-Type_of_fatoil_used_in_cooking_Unknown_polyunsaturated_margarine	20090_376	Type of fat/oil used in cooking: Unknown polyunsaturated margarine	Type of fat/oil used in cooking: Unknown polyunsaturated margarine	binary	51427	140.0	51287.0	UK Biobank
1175	20090_377-Type_of_fatoil_used_in_cooking_Dairy_spread	20090_377	Type of fat/oil used in cooking: Dairy spread	Type of fat/oil used in cooking: Dairy spread	binary	51427	1291.0	50136.0	UK Biobank
1176	20090_379-Type_of_fatoil_used_in_cooking_Low_fat_dairy_spread	20090_379	Type of fat/oil used in cooking: Low fat dairy spread	Type of fat/oil used in cooking: Low fat dairy spread	binary	51427	530.0	50897.0	UK Biobank
1177	20090_380-Type_of_fatoil_used_in_cooking_Normal_fat_dairy_spread	20090_380	Type of fat/oil used in cooking: Normal fat dairy spread	Type of fat/oil used in cooking: Normal fat dairy spread	binary	51427	518.0	50909.0	UK Biobank
1178	20090_383-Type_of_fatoil_used_in_cooking_Soya_margarine	20090_383	Type of fat/oil used in cooking: Soya margarine	Type of fat/oil used in cooking: Soya margarine	binary	51427	477.0	50950.0	UK Biobank
1179	20090_385-Type_of_fatoil_used_in_cooking_Low_fat_soya_margarine	20090_385	Type of fat/oil used in cooking: Low fat soya margarine	Type of fat/oil used in cooking: Low fat soya margarine	binary	51427	158.0	51269.0	UK Biobank
1180	20090_386-Type_of_fatoil_used_in_cooking_Normal_fat_soya_margarine	20090_386	Type of fat/oil used in cooking: Normal fat soya margarine	Type of fat/oil used in cooking: Normal fat soya margarine	binary	51427	144.0	51283.0	UK Biobank
1181	20090_389-Type_of_fatoil_used_in_cooking_Unknownother_soft_margarine	20090_389	Type of fat/oil used in cooking: Unknown/other soft margarine	Type of fat/oil used in cooking: Unknown/other soft margarine	binary	51427	774.0	50653.0	UK Biobank
1182	20090_391-Type_of_fatoil_used_in_cooking_Low_fat_soft_margarine	20090_391	Type of fat/oil used in cooking: Low fat soft margarine	Type of fat/oil used in cooking: Low fat soft margarine	binary	51427	203.0	51224.0	UK Biobank
1183	20090_392-Type_of_fatoil_used_in_cooking_Normal_fat_soft_margarine	20090_392	Type of fat/oil used in cooking: Normal fat soft margarine	Type of fat/oil used in cooking: Normal fat soft margarine	binary	51427	236.0	51191.0	UK Biobank
1184	20090_394-Type_of_fatoil_used_in_cooking_Unknown_soft_margarine	20090_394	Type of fat/oil used in cooking: Unknown soft margarine	Type of fat/oil used in cooking: Unknown soft margarine	binary	51427	210.0	51217.0	UK Biobank
1185	20090_395-Type_of_fatoil_used_in_cooking_Hard_margarine	20090_395	Type of fat/oil used in cooking: Hard margarine	Type of fat/oil used in cooking: Hard margarine	binary	51427	166.0	51261.0	UK Biobank
1186	20090_396-Type_of_fatoil_used_in_cooking_Other_type_fat	20090_396	Type of fat/oil used in cooking: Other type fat	Type of fat/oil used in cooking: Other type fat	binary	51427	416.0	51011.0	UK Biobank
1187	20095_1-Size_of_white_wine_glass_drunk_small_125ml	20095_1	Size of white wine glass drunk: small (125ml)	Size of white wine glass drunk: small (125ml)	binary	51427	2559.0	48868.0	UK Biobank
1188	20095_2-Size_of_white_wine_glass_drunk_medium_175ml	20095_2	Size of white wine glass drunk: medium (175ml)	Size of white wine glass drunk: medium (175ml)	binary	51427	3758.0	47669.0	UK Biobank
1189	20095_3-Size_of_white_wine_glass_drunk_large_250ml	20095_3	Size of white wine glass drunk: large (250ml)	Size of white wine glass drunk: large (250ml)	binary	51427	499.0	50928.0	UK Biobank
1190	20096_1-Size_of_red_wine_glass_drunk_small_125ml	20096_1	Size of red wine glass drunk: small (125ml)	Size of red wine glass drunk: small (125ml)	binary	51427	3078.0	48349.0	UK Biobank
1191	20096_2-Size_of_red_wine_glass_drunk_medium_175ml	20096_2	Size of red wine glass drunk: medium (175ml)	Size of red wine glass drunk: medium (175ml)	binary	51427	5131.0	46296.0	UK Biobank
1192	20096_3-Size_of_red_wine_glass_drunk_large_250ml	20096_3	Size of red wine glass drunk: large (250ml)	Size of red wine glass drunk: large (250ml)	binary	51427	735.0	50692.0	UK Biobank
1193	20097_1-Size_of_rose_wine_glass_drunk_small_125ml	20097_1	Size of rose wine glass drunk: small (125ml)	Size of rose wine glass drunk: small (125ml)	binary	51427	532.0	50895.0	UK Biobank
1194	20097_2-Size_of_rose_wine_glass_drunk_medium_175ml	20097_2	Size of rose wine glass drunk: medium (175ml)	Size of rose wine glass drunk: medium (175ml)	binary	51427	773.0	50654.0	UK Biobank
1195	20097_3-Size_of_rose_wine_glass_drunk_large_250ml	20097_3	Size of rose wine glass drunk: large (250ml)	Size of rose wine glass drunk: large (250ml)	binary	51427	147.0	51280.0	UK Biobank
1196	2010-Suffer_from_nerves	2010	Suffer from 'nerves'	Suffer from 'nerves'	binary	348082	73938.0	274144.0	UK Biobank
1197	20107_1-Illnesses_of_father_Heart_disease	20107_1	Illnesses of father: Heart disease	Illnesses of father: Heart disease	binary	318570	104110.0	214460.0	UK Biobank
1198	20107_10-Illnesses_of_father_Alzheimers_diseasedementia	20107_10	Illnesses of father: Alzheimer's disease/dementia	Illnesses of father: Alzheimer's disease/dementia	binary	312666	15022.0	297644.0	UK Biobank
1199	20107_100-Illnesses_of_father_None_of_the_above_group_1	20107_100	Illnesses of father: None of the above (group 1)	Illnesses of father: None of the above (group 1)	binary	314797	116736.0	198061.0	UK Biobank
1200	20107_101-Illnesses_of_father_None_of_the_above_group_2	20107_101	Illnesses of father: None of the above (group 2)	Illnesses of father: None of the above (group 2)	binary	318545	237674.0	80871.0	UK Biobank
1201	20107_11-Illnesses_of_father_Parkinsons_disease	20107_11	Illnesses of father: Parkinson's disease	Illnesses of father: Parkinson's disease	binary	312104	8043.0	304061.0	UK Biobank
1202	20107_12-Illnesses_of_father_Severe_depression	20107_12	Illnesses of father: Severe depression	Illnesses of father: Severe depression	binary	312437	11921.0	300516.0	UK Biobank
1203	20107_13-Illnesses_of_father_Prostate_cancer	20107_13	Illnesses of father: Prostate cancer	Illnesses of father: Prostate cancer	binary	312544	24207.0	288337.0	UK Biobank
1204	20107_2-Illnesses_of_father_Stroke	20107_2	Illnesses of father: Stroke	Illnesses of father: Stroke	binary	314801	49173.0	265628.0	UK Biobank
1205	20107_3-Illnesses_of_father_Lung_cancer	20107_3	Illnesses of father: Lung cancer	Illnesses of father: Lung cancer	binary	314072	29206.0	284866.0	UK Biobank
1206	20107_4-Illnesses_of_father_Bowel_cancer	20107_4	Illnesses of father: Bowel cancer	Illnesses of father: Bowel cancer	binary	312755	18690.0	294065.0	UK Biobank
1207	20107_6-Illnesses_of_father_Chronic_bronchitisemphysema	20107_6	Illnesses of father: Chronic bronchitis/emphysema	Illnesses of father: Chronic bronchitis/emphysema	binary	314680	36126.0	278554.0	UK Biobank
1208	20107_8-Illnesses_of_father_High_blood_pressure	20107_8	Illnesses of father: High blood pressure	Illnesses of father: High blood pressure	binary	315021	71136.0	243885.0	UK Biobank
1209	20107_9-Illnesses_of_father_Diabetes	20107_9	Illnesses of father: Diabetes	Illnesses of father: Diabetes	binary	313294	30010.0	283284.0	UK Biobank
1210	20110_1-Illnesses_of_mother_Heart_disease	20110_1	Illnesses of mother: Heart disease	Illnesses of mother: Heart disease	binary	332966	66343.0	266623.0	UK Biobank
1211	20110_10-Illnesses_of_mother_Alzheimers_diseasedementia	20110_10	Illnesses of mother: Alzheimer's disease/dementia	Illnesses of mother: Alzheimer's disease/dementia	binary	331041	28507.0	302534.0	UK Biobank
1212	20110_100-Illnesses_of_mother_None_of_the_above_group_1	20110_100	Illnesses of mother: None of the above (group 1)	Illnesses of mother: None of the above (group 1)	binary	332611	138291.0	194320.0	UK Biobank
1213	20110_101-Illnesses_of_mother_None_of_the_above_group_2	20110_101	Illnesses of mother: None of the above (group 2)	Illnesses of mother: None of the above (group 2)	binary	334401	257717.0	76684.0	UK Biobank
1214	20110_11-Illnesses_of_mother_Parkinsons_disease	20110_11	Illnesses of mother: Parkinson's disease	Illnesses of mother: Parkinson's disease	binary	330077	5443.0	324634.0	UK Biobank
1215	20110_12-Illnesses_of_mother_Severe_depression	20110_12	Illnesses of mother: Severe depression	Illnesses of mother: Severe depression	binary	330653	22004.0	308649.0	UK Biobank
1216	20110_2-Illnesses_of_mother_Stroke	20110_2	Illnesses of mother: Stroke	Illnesses of mother: Stroke	binary	331973	47485.0	284488.0	UK Biobank
1217	20110_3-Illnesses_of_mother_Lung_cancer	20110_3	Illnesses of mother: Lung cancer	Illnesses of mother: Lung cancer	binary	330689	13689.0	317000.0	UK Biobank
1218	20110_4-Illnesses_of_mother_Bowel_cancer	20110_4	Illnesses of mother: Bowel cancer	Illnesses of mother: Bowel cancer	binary	330592	17264.0	313328.0	UK Biobank
1219	20110_5-Illnesses_of_mother_Breast_cancer	20110_5	Illnesses of mother: Breast cancer	Illnesses of mother: Breast cancer	binary	330828	27622.0	303206.0	UK Biobank
1220	20110_6-Illnesses_of_mother_Chronic_bronchitisemphysema	20110_6	Illnesses of mother: Chronic bronchitis/emphysema	Illnesses of mother: Chronic bronchitis/emphysema	binary	331008	19637.0	311371.0	UK Biobank
1221	20110_8-Illnesses_of_mother_High_blood_pressure	20110_8	Illnesses of mother: High blood pressure	Illnesses of mother: High blood pressure	binary	333048	101688.0	231360.0	UK Biobank
1222	20110_9-Illnesses_of_mother_Diabetes	20110_9	Illnesses of mother: Diabetes	Illnesses of mother: Diabetes	binary	331142	30772.0	300370.0	UK Biobank
1223	20111_1-Illnesses_of_siblings_Heart_disease	20111_1	Illnesses of siblings: Heart disease	Illnesses of siblings: Heart disease	binary	280784	28696.0	252088.0	UK Biobank
1224	20111_10-Illnesses_of_siblings_Alzheimers_diseasedementia	20111_10	Illnesses of siblings: Alzheimer's disease/dementia	Illnesses of siblings: Alzheimer's disease/dementia	binary	279062	1609.0	277453.0	UK Biobank
1225	20111_100-Illnesses_of_siblings_None_of_the_above_group_1	20111_100	Illnesses of siblings: None of the above (group 1)	Illnesses of siblings: None of the above (group 1)	binary	281979	190969.0	91010.0	UK Biobank
1226	20111_101-Illnesses_of_siblings_None_of_the_above_group_2	20111_101	Illnesses of siblings: None of the above (group 2)	Illnesses of siblings: None of the above (group 2)	binary	284896	240056.0	44840.0	UK Biobank
1227	20111_11-Illnesses_of_siblings_Parkinsons_disease	20111_11	Illnesses of siblings: Parkinson's disease	Illnesses of siblings: Parkinson's disease	binary	279018	1464.0	277554.0	UK Biobank
1228	20111_12-Illnesses_of_siblings_Severe_depression	20111_12	Illnesses of siblings: Severe depression	Illnesses of siblings: Severe depression	binary	279858	20107.0	259751.0	UK Biobank
1229	20111_13-Illnesses_of_siblings_Prostate_cancer	20111_13	Illnesses of siblings: Prostate cancer	Illnesses of siblings: Prostate cancer	binary	279171	4518.0	274653.0	UK Biobank
1230	20111_2-Illnesses_of_siblings_Stroke	20111_2	Illnesses of siblings: Stroke	Illnesses of siblings: Stroke	binary	279577	9197.0	270380.0	UK Biobank
1231	20111_3-Illnesses_of_siblings_Lung_cancer	20111_3	Illnesses of siblings: Lung cancer	Illnesses of siblings: Lung cancer	binary	279301	6189.0	273112.0	UK Biobank
1232	20111_4-Illnesses_of_siblings_Bowel_cancer	20111_4	Illnesses of siblings: Bowel cancer	Illnesses of siblings: Bowel cancer	binary	279242	6727.0	272515.0	UK Biobank
1233	20111_5-Illnesses_of_siblings_Breast_cancer	20111_5	Illnesses of siblings: Breast cancer	Illnesses of siblings: Breast cancer	binary	279478	12445.0	267033.0	UK Biobank
1234	20111_6-Illnesses_of_siblings_Chronic_bronchitisemphysema	20111_6	Illnesses of siblings: Chronic bronchitis/emphysema	Illnesses of siblings: Chronic bronchitis/emphysema	binary	279496	7933.0	271563.0	UK Biobank
1235	20111_8-Illnesses_of_siblings_High_blood_pressure	20111_8	Illnesses of siblings: High blood pressure	Illnesses of siblings: High blood pressure	binary	281619	58495.0	223124.0	UK Biobank
1236	20111_9-Illnesses_of_siblings_Diabetes	20111_9	Illnesses of siblings: Diabetes	Illnesses of siblings: Diabetes	binary	280211	23446.0	256765.0	UK Biobank
1237	20112_1-Illnesses_of_adopted_father_Heart_disease	20112_1	Illnesses of adopted father: Heart disease	Illnesses of adopted father: Heart disease	binary	2681	889.0	1792.0	UK Biobank
1238	20112_10-Illnesses_of_adopted_father_Alzheimers_diseasedementia	20112_10	Illnesses of adopted father: Alzheimer's disease/dementia	Illnesses of adopted father: Alzheimer's disease/dementia	binary	2562	146.0	2416.0	UK Biobank
1239	20112_100-Illnesses_of_adopted_father_None_of_the_above_group_1	20112_100	Illnesses of adopted father: None of the above (group 1)	Illnesses of adopted father: None of the above (group 1)	binary	2590	972.0	1618.0	UK Biobank
1240	20112_101-Illnesses_of_adopted_father_None_of_the_above_group_2	20112_101	Illnesses of adopted father: None of the above (group 2)	Illnesses of adopted father: None of the above (group 2)	binary	2630	1936.0	694.0	UK Biobank
1241	20112_13-Illnesses_of_adopted_father_Prostate_cancer	20112_13	Illnesses of adopted father: Prostate cancer	Illnesses of adopted father: Prostate cancer	binary	2560	216.0	2344.0	UK Biobank
1242	20112_2-Illnesses_of_adopted_father_Stroke	20112_2	Illnesses of adopted father: Stroke	Illnesses of adopted father: Stroke	binary	2603	460.0	2143.0	UK Biobank
1243	20112_3-Illnesses_of_adopted_father_Lung_cancer	20112_3	Illnesses of adopted father: Lung cancer	Illnesses of adopted father: Lung cancer	binary	2588	281.0	2307.0	UK Biobank
1244	20112_4-Illnesses_of_adopted_father_Bowel_cancer	20112_4	Illnesses of adopted father: Bowel cancer	Illnesses of adopted father: Bowel cancer	binary	2560	174.0	2386.0	UK Biobank
1245	20112_6-Illnesses_of_adopted_father_Chronic_bronchitisemphysema	20112_6	Illnesses of adopted father: Chronic bronchitis/emphysema	Illnesses of adopted father: Chronic bronchitis/emphysema	binary	2622	453.0	2169.0	UK Biobank
1246	20112_8-Illnesses_of_adopted_father_High_blood_pressure	20112_8	Illnesses of adopted father: High blood pressure	Illnesses of adopted father: High blood pressure	binary	2615	566.0	2049.0	UK Biobank
1247	20112_9-Illnesses_of_adopted_father_Diabetes	20112_9	Illnesses of adopted father: Diabetes	Illnesses of adopted father: Diabetes	binary	2572	197.0	2375.0	UK Biobank
1248	20113_1-Illnesses_of_adopted_mother_Heart_disease	20113_1	Illnesses of adopted mother: Heart disease	Illnesses of adopted mother: Heart disease	binary	3004	697.0	2307.0	UK Biobank
1249	20113_10-Illnesses_of_adopted_mother_Alzheimers_diseasedementia	20113_10	Illnesses of adopted mother: Alzheimer's disease/dementia	Illnesses of adopted mother: Alzheimer's disease/dementia	binary	2935	281.0	2654.0	UK Biobank
1250	20113_100-Illnesses_of_adopted_mother_None_of_the_above_group_1	20113_100	Illnesses of adopted mother: None of the above (group 1)	Illnesses of adopted mother: None of the above (group 1)	binary	2953	1320.0	1633.0	UK Biobank
1251	20113_101-Illnesses_of_adopted_mother_None_of_the_above_group_2	20113_101	Illnesses of adopted mother: None of the above (group 2)	Illnesses of adopted mother: None of the above (group 2)	binary	2973	2203.0	770.0	UK Biobank
1252	20113_12-Illnesses_of_adopted_mother_Severe_depression	20113_12	Illnesses of adopted mother: Severe depression	Illnesses of adopted mother: Severe depression	binary	2922	242.0	2680.0	UK Biobank
1253	20113_2-Illnesses_of_adopted_mother_Stroke	20113_2	Illnesses of adopted mother: Stroke	Illnesses of adopted mother: Stroke	binary	2960	445.0	2515.0	UK Biobank
1254	20113_3-Illnesses_of_adopted_mother_Lung_cancer	20113_3	Illnesses of adopted mother: Lung cancer	Illnesses of adopted mother: Lung cancer	binary	2933	155.0	2778.0	UK Biobank
1255	20113_4-Illnesses_of_adopted_mother_Bowel_cancer	20113_4	Illnesses of adopted mother: Bowel cancer	Illnesses of adopted mother: Bowel cancer	binary	2930	183.0	2747.0	UK Biobank
1256	20113_5-Illnesses_of_adopted_mother_Breast_cancer	20113_5	Illnesses of adopted mother: Breast cancer	Illnesses of adopted mother: Breast cancer	binary	2942	308.0	2634.0	UK Biobank
1257	20113_6-Illnesses_of_adopted_mother_Chronic_bronchitisemphysema	20113_6	Illnesses of adopted mother: Chronic bronchitis/emphysema	Illnesses of adopted mother: Chronic bronchitis/emphysema	binary	2938	238.0	2700.0	UK Biobank
1258	20113_8-Illnesses_of_adopted_mother_High_blood_pressure	20113_8	Illnesses of adopted mother: High blood pressure	Illnesses of adopted mother: High blood pressure	binary	2990	783.0	2207.0	UK Biobank
1259	20113_9-Illnesses_of_adopted_mother_Diabetes	20113_9	Illnesses of adopted mother: Diabetes	Illnesses of adopted mother: Diabetes	binary	2942	272.0	2670.0	UK Biobank
1260	20114_1-Illnesses_of_adopted_siblings_Heart_disease	20114_1	Illnesses of adopted siblings: Heart disease	Illnesses of adopted siblings: Heart disease	binary	1860	202.0	1658.0	UK Biobank
1261	20114_100-Illnesses_of_adopted_siblings_None_of_the_above_group_1	20114_100	Illnesses of adopted siblings: None of the above (group 1)	Illnesses of adopted siblings: None of the above (group 1)	binary	1863	1371.0	492.0	UK Biobank
1262	20114_101-Illnesses_of_adopted_siblings_None_of_the_above_group_2	20114_101	Illnesses of adopted siblings: None of the above (group 2)	Illnesses of adopted siblings: None of the above (group 2)	binary	1869	1577.0	292.0	UK Biobank
1263	20114_12-Illnesses_of_adopted_siblings_Severe_depression	20114_12	Illnesses of adopted siblings: Severe depression	Illnesses of adopted siblings: Severe depression	binary	1819	147.0	1672.0	UK Biobank
1264	20114_8-Illnesses_of_adopted_siblings_High_blood_pressure	20114_8	Illnesses of adopted siblings: High blood pressure	Illnesses of adopted siblings: High blood pressure	binary	1850	320.0	1530.0	UK Biobank
1265	20114_9-Illnesses_of_adopted_siblings_Diabetes	20114_9	Illnesses of adopted siblings: Diabetes	Illnesses of adopted siblings: Diabetes	binary	1837	135.0	1702.0	UK Biobank
1266	20116_0-Smoking_status_Never	20116_0	Smoking status: Never	Smoking status: Never	binary	359706	195068.0	164638.0	UK Biobank
1267	20116_1-Smoking_status_Previous	20116_1	Smoking status: Previous	Smoking status: Previous	binary	359706	127550.0	232156.0	UK Biobank
1268	20116_2-Smoking_status_Current	20116_2	Smoking status: Current	Smoking status: Current	binary	359706	37088.0	322618.0	UK Biobank
1269	20117_0-Alcohol_drinker_status_Never	20117_0	Alcohol drinker status: Never	Alcohol drinker status: Never	binary	360726	11243.0	349483.0	UK Biobank
1270	20117_1-Alcohol_drinker_status_Previous	20117_1	Alcohol drinker status: Previous	Alcohol drinker status: Previous	binary	360726	12564.0	348162.0	UK Biobank
1271	20117_2-Alcohol_drinker_status_Current	20117_2	Alcohol drinker status: Current	Alcohol drinker status: Current	binary	360726	336919.0	23807.0	UK Biobank
1272	20118_11-Home_area_population_density_urban_or_rural_Scotland_Large_Urban_Area	20118_11	Home area population density - urban or rural: Scotland - Large Urban Area	Home area population density - urban or rural: Scotland - Large Urban Area	binary	357712	20931.0	336781.0	UK Biobank
1273	20118_12-Home_area_population_density_urban_or_rural_Scotland_Other_Urban_Area	20118_12	Home area population density - urban or rural: Scotland - Other Urban Area	Home area population density - urban or rural: Scotland - Other Urban Area	binary	357712	3998.0	353714.0	UK Biobank
1274	20118_13-Home_area_population_density_urban_or_rural_Scotland_Accessible_Small_Town	20118_13	Home area population density - urban or rural: Scotland - Accessible Small Town	Home area population density - urban or rural: Scotland - Accessible Small Town	binary	357712	1102.0	356610.0	UK Biobank
1275	20118_16-Home_area_population_density_urban_or_rural_Scotland_Accessible_Rural	20118_16	Home area population density - urban or rural: Scotland - Accessible Rural	Home area population density - urban or rural: Scotland - Accessible Rural	binary	357712	1230.0	356482.0	UK Biobank
1276	20118_5-Home_area_population_density_urban_or_rural_EnglandWales_Urban_less_sparse	20118_5	Home area population density - urban or rural: England/Wales - Urban - less sparse	Home area population density - urban or rural: England/Wales - Urban - less sparse	binary	357712	279000.0	78712.0	UK Biobank
1277	20118_6-Home_area_population_density_urban_or_rural_EnglandWales_Town_and_Fringe_less_sparse	20118_6	Home area population density - urban or rural: England/Wales - Town and Fringe - less sparse	Home area population density - urban or rural: England/Wales - Town and Fringe - less sparse	binary	357712	25328.0	332384.0	UK Biobank
1278	20118_7-Home_area_population_density_urban_or_rural_EnglandWales_Village_less_sparse	20118_7	Home area population density - urban or rural: England/Wales - Village - less sparse	Home area population density - urban or rural: England/Wales - Village - less sparse	binary	357712	18125.0	339587.0	UK Biobank
1279	20118_8-Home_area_population_density_urban_or_rural_EnglandWales_Hamlet_and_Isolated_Dwelling_less_sparse	20118_8	Home area population density - urban or rural: England/Wales - Hamlet and Isolated Dwelling - less sparse	Home area population density - urban or rural: England/Wales - Hamlet and Isolated Dwelling - less sparse	binary	357712	7954.0	349758.0	UK Biobank
1280	20121_raw-Cascot_confidence_score	20121_raw	Cascot confidence score	Cascot confidence score	continuous_raw	10509			UK Biobank
1281	20122-Bipolar_disorder_status	20122	Bipolar disorder status	Bipolar disorder status	binary	1064	556.0	508.0	UK Biobank
1282	20126_0-Bipolar_and_major_depression_status_No_Bipolar_or_Depression	20126_0	Bipolar and major depression status: No Bipolar or Depression	Bipolar and major depression status: No Bipolar or Depression	binary	86895	62825.0	24070.0	UK Biobank
1283	20126_1-Bipolar_and_major_depression_status_Bipolar_I_Disorder	20126_1	Bipolar and major depression status: Bipolar I Disorder	Bipolar and major depression status: Bipolar I Disorder	binary	86895	556.0	86339.0	UK Biobank
1284	20126_2-Bipolar_and_major_depression_status_Bipolar_II_Disorder	20126_2	Bipolar and major depression status: Bipolar II Disorder	Bipolar and major depression status: Bipolar II Disorder	binary	86895	508.0	86387.0	UK Biobank
1285	20126_3-Bipolar_and_major_depression_status_Probable_Recurrent_major_depression_severe	20126_3	Bipolar and major depression status: Probable Recurrent major depression (severe)	Bipolar and major depression status: Probable Recurrent major depression (severe)	binary	86895	6304.0	80591.0	UK Biobank
1286	20126_4-Bipolar_and_major_depression_status_Probable_Recurrent_major_depression_moderate	20126_4	Bipolar and major depression status: Probable Recurrent major depression (moderate)	Bipolar and major depression status: Probable Recurrent major depression (moderate)	binary	86895	10902.0	75993.0	UK Biobank
1287	20126_5-Bipolar_and_major_depression_status_Single_Probable_major_depression_episode	20126_5	Bipolar and major depression status: Single Probable major depression episode	Bipolar and major depression status: Single Probable major depression episode	binary	86895	5800.0	81095.0	UK Biobank
1288	20127_raw-Neuroticism_score	20127_raw	Neuroticism score	Neuroticism score	continuous_raw	293006			UK Biobank
1289	20128-Number_of_fluid_intelligence_questions_attempted_within_time_limit	20128	Number of fluid intelligence questions attempted within time limit	Number of fluid intelligence questions attempted within time limit	ordinal	117131			UK Biobank
1290	20150_raw-Forced_expiratory_volume_in_1second_FEV1_Best_measure	20150_raw	Forced expiratory volume in 1-second (FEV1), Best measure	Forced expiratory volume in 1-second (FEV1), Best measure	continuous_raw	272338			UK Biobank
1291	20151_raw-Forced_vital_capacity_FVC_Best_measure	20151_raw	Forced vital capacity (FVC), Best measure	Forced vital capacity (FVC), Best measure	continuous_raw	272338			UK Biobank
1292	20152-Reproduciblity_of_spirometry_measurement_using_ERSATS_criteria	20152	Reproduciblity of spirometry measurement using ERS/ATS criteria	Reproduciblity of spirometry measurement using ERS/ATS criteria	binary	272338	212530.0	59808.0	UK Biobank
1293	20153_raw-Forced_expiratory_volume_in_1second_FEV1_predicted	20153_raw	Forced expiratory volume in 1-second (FEV1), predicted	Forced expiratory volume in 1-second (FEV1), predicted	continuous_raw	117241			UK Biobank
1294	20154_raw-Forced_expiratory_volume_in_1second_FEV1_predicted_percentage	20154_raw	Forced expiratory volume in 1-second (FEV1), predicted percentage	Forced expiratory volume in 1-second (FEV1), predicted percentage	continuous_raw	117241			UK Biobank
1295	20160-Ever_smoked	20160	Ever smoked	Ever smoked	binary	359751	218191.0	141560.0	UK Biobank
1296	2020-Loneliness_isolation	2020	Loneliness, isolation	Loneliness, isolation	binary	355583	63508.0	292075.0	UK Biobank
1297	2030-Guilty_feelings	2030	Guilty feelings	Guilty feelings	binary	351907	100128.0	251779.0	UK Biobank
1298	2040-Risk_taking	2040	Risk taking	Risk taking	binary	348549	90500.0	258049.0	UK Biobank
1299	20401-Ever_addicted_to_any_substance_or_behaviour	20401	Ever addicted to any substance or behaviour	Ever addicted to any substance or behaviour	binary	116746	7023.0	109723.0	UK Biobank
1300	20403-Amount_of_alcohol_drunk_on_a_typical_drinking_day	20403	Amount of alcohol drunk on a typical drinking day	Amount of alcohol drunk on a typical drinking day	ordinal	108256			UK Biobank
1301	20404-Ever_physically_dependent_on_alcohol	20404	Ever physically dependent on alcohol	Ever physically dependent on alcohol	binary	2647	741.0	1906.0	UK Biobank
1302	20405_0-Ever_had_known_person_concerned_about_or_recommend_reduction_of_alcohol_consumption_No	20405_0	Ever had known person concerned about, or recommend reduction of, alcohol consumption: No	Ever had known person concerned about, or recommend reduction of, alcohol consumption: No	binary	117880	107474.0	10406.0	UK Biobank
1303	20405_1-Ever_had_known_person_concerned_about_or_recommend_reduction_of_alcohol_consumption_Yes_but_not_in_the_last_year	20405_1	Ever had known person concerned about, or recommend reduction of, alcohol consumption: Yes, but not in the last year	Ever had known person concerned about, or recommend reduction of, alcohol consumption: Yes, but not in the last year	binary	117880	5482.0	112398.0	UK Biobank
1304	20405_2-Ever_had_known_person_concerned_about_or_recommend_reduction_of_alcohol_consumption_Yes_during_the_last_year	20405_2	Ever had known person concerned about, or recommend reduction of, alcohol consumption: Yes, during the last year	Ever had known person concerned about, or recommend reduction of, alcohol consumption: Yes, during the last year	binary	117880	4924.0	112956.0	UK Biobank
1305	20406-Ever_addicted_to_alcohol	20406	Ever addicted to alcohol	Ever addicted to alcohol	binary	6514	2778.0	3736.0	UK Biobank
1306	20407-Frequency_of_failure_to_fulfil_normal_expectations_due_to_drinking_alcohol_in_last_year	20407	Frequency of failure to fulfil normal expectations due to drinking alcohol in last year	Frequency of failure to fulfil normal expectations due to drinking alcohol in last year	ordinal	65054			UK Biobank
1307	20408-Frequency_of_memory_loss_due_to_drinking_alcohol_in_last_year	20408	Frequency of memory loss due to drinking alcohol in last year	Frequency of memory loss due to drinking alcohol in last year	ordinal	65029			UK Biobank
1308	20409-Frequency_of_feeling_guilt_or_remorse_after_drinking_alcohol_in_last_year	20409	Frequency of feeling guilt or remorse after drinking alcohol in last year	Frequency of feeling guilt or remorse after drinking alcohol in last year	ordinal	65009			UK Biobank
1309	20411_0-Ever_been_injured_or_injured_someone_else_through_drinking_alcohol_No	20411_0	Ever been injured or injured someone else through drinking alcohol: No	Ever been injured or injured someone else through drinking alcohol: No	binary	118002	112909.0	5093.0	UK Biobank
1310	20411_1-Ever_been_injured_or_injured_someone_else_through_drinking_alcohol_Yes_but_not_in_the_last_year	20411_1	Ever been injured or injured someone else through drinking alcohol: Yes, but not in the last year	Ever been injured or injured someone else through drinking alcohol: Yes, but not in the last year	binary	118002	4541.0	113461.0	UK Biobank
1311	20411_2-Ever_been_injured_or_injured_someone_else_through_drinking_alcohol_Yes_during_the_last_year	20411_2	Ever been injured or injured someone else through drinking alcohol: Yes, during the last year	Ever been injured or injured someone else through drinking alcohol: Yes, during the last year	binary	118002	552.0	117450.0	UK Biobank
1312	20412-Frequency_of_needing_morning_drink_of_alcohol_after_heavy_drinking_session_in_last_year	20412	Frequency of needing morning drink of alcohol after heavy drinking session in last year	Frequency of needing morning drink of alcohol after heavy drinking session in last year	ordinal	65099			UK Biobank
1313	20413-Frequency_of_inability_to_cease_drinking_in_last_year	20413	Frequency of inability to cease drinking in last year	Frequency of inability to cease drinking in last year	ordinal	64973			UK Biobank
1314	20414-Frequency_of_drinking_alcohol	20414	Frequency of drinking alcohol	Frequency of drinking alcohol	ordinal	117914			UK Biobank
1315	20415-Ongoing_addiction_to_alcohol	20415	Ongoing addiction to alcohol	Ongoing addiction to alcohol	binary	2739	1184.0	1555.0	UK Biobank
1316	20416-Frequency_of_consuming_six_or_more_units_of_alcohol	20416	Frequency of consuming six or more units of alcohol	Frequency of consuming six or more units of alcohol	ordinal	108485			UK Biobank
1317	20417-Tense_sore_or_aching_muscles_during_worst_period_of_anxiety	20417	Tense, sore, or aching muscles during worst period of anxiety	Tense, sore, or aching muscles during worst period of anxiety	binary	33301	12996.0	20305.0	UK Biobank
1318	20418-Impact_on_normal_roles_during_worst_period_of_anxiety	20418	Impact on normal roles during worst period of anxiety	Impact on normal roles during worst period of anxiety	ordinal	36505			UK Biobank
1319	20419-Difficulty_concentrating_during_worst_period_of_anxiety	20419	Difficulty concentrating during worst period of anxiety	Difficulty concentrating during worst period of anxiety	binary	34879	26400.0	8479.0	UK Biobank
1320	20420_raw-Longest_period_spent_worried_or_anxious	20420_raw	Longest period spent worried or anxious	Longest period spent worried or anxious	continuous_raw	24738			UK Biobank
1321	20421-Ever_felt_worried_tense_or_anxious_for_most_of_a_month_or_longer	20421	Ever felt worried, tense, or anxious for most of a month or longer	Ever felt worried, tense, or anxious for most of a month or longer	binary	110315	29351.0	80964.0	UK Biobank
1322	20422-More_irritable_than_usual_during_worst_period_of_anxiety	20422	More irritable than usual during worst period of anxiety	More irritable than usual during worst period of anxiety	binary	33425	24014.0	9411.0	UK Biobank
1323	20423-Keyed_up_or_on_edge_during_worst_period_of_anxiety	20423	Keyed up or on edge during worst period of anxiety	Keyed up or on edge during worst period of anxiety	binary	34806	27777.0	7029.0	UK Biobank
1324	20425-Ever_worried_more_than_most_people_would_in_similar_situation	20425	Ever worried more than most people would in similar situation	Ever worried more than most people would in similar situation	binary	98990	25623.0	73367.0	UK Biobank
1325	20426-Restless_during_period_of_worst_anxiety	20426	Restless during period of worst anxiety	Restless during period of worst anxiety	binary	33864	20328.0	13536.0	UK Biobank
1326	20427-Frequent_trouble_falling_or_staying_asleep_during_worst_period_of_anxiety	20427	Frequent trouble falling or staying asleep during worst period of anxiety	Frequent trouble falling or staying asleep during worst period of anxiety	binary	35584	29129.0	6455.0	UK Biobank
1327	20428-Professional_informed_about_anxiety	20428	Professional informed about anxiety	Professional informed about anxiety	binary	36366	22238.0	14128.0	UK Biobank
1328	20429-Easily_tired_during_worst_period_of_anxiety	20429	Easily tired during worst period of anxiety	Easily tired during worst period of anxiety	binary	34121	24544.0	9577.0	UK Biobank
1329	20431-Ever_addicted_to_a_behaviour_or_miscellanous	20431	Ever addicted to a behaviour or miscellanous	Ever addicted to a behaviour or miscellanous	binary	6934	1625.0	5309.0	UK Biobank
1330	20432-Ongoing_behavioural_or_miscellanous_addiction	20432	Ongoing behavioural or miscellanous addiction	Ongoing behavioural or miscellanous addiction	binary	1588	762.0	826.0	UK Biobank
1331	20433_raw-Age_at_first_episode_of_depression	20433_raw	Age at first episode of depression	Age at first episode of depression	continuous_raw	61033			UK Biobank
1332	20434_raw-Age_at_last_episode_of_depression	20434_raw	Age at last episode of depression	Age at last episode of depression	continuous_raw	59260			UK Biobank
1333	20435-Difficulty_concentrating_during_worst_depression	20435	Difficulty concentrating during worst depression	Difficulty concentrating during worst depression	binary	58750	46278.0	12472.0	UK Biobank
1334	20436-Fraction_of_day_affected_during_worst_episode_of_depression	20436	Fraction of day affected during worst episode of depression	Fraction of day affected during worst episode of depression	ordinal	62464			UK Biobank
1335	20437-Thoughts_of_death_during_worst_depression	20437	Thoughts of death during worst depression	Thoughts of death during worst depression	binary	62648	32630.0	30018.0	UK Biobank
1336	20438-Duration_of_worst_depression	20438	Duration of worst depression	Duration of worst depression	ordinal	65546			UK Biobank
1337	20439-Frequency_of_depressed_days_during_worst_episode_of_depression	20439	Frequency of depressed days during worst episode of depression	Frequency of depressed days during worst episode of depression	ordinal	64524			UK Biobank
1338	20440-Impact_on_normal_roles_during_worst_period_of_depression	20440	Impact on normal roles during worst period of depression	Impact on normal roles during worst period of depression	ordinal	66429			UK Biobank
1339	20441-Ever_had_prolonged_loss_of_interest_in_normal_activities	20441	Ever had prolonged loss of interest in normal activities	Ever had prolonged loss of interest in normal activities	binary	117727	46330.0	71397.0	UK Biobank
1340	20442-Lifetime_number_of_depressed_periods	20442	Lifetime number of depressed periods	Lifetime number of depressed periods	ordinal	53691			UK Biobank
1341	20445-Depression_possibly_related_to_childbirth	20445	Depression possibly related to childbirth	Depression possibly related to childbirth	binary	38007	4834.0	33173.0	UK Biobank
1342	20446-Ever_had_prolonged_feelings_of_sadness_or_depression	20446	Ever had prolonged feelings of sadness or depression	Ever had prolonged feelings of sadness or depression	binary	117763	64374.0	53389.0	UK Biobank
1343	20447-Depression_possibly_related_to_stressful_or_traumatic_event	20447	Depression possibly related to stressful or traumatic event	Depression possibly related to stressful or traumatic event	binary	66334	48490.0	17844.0	UK Biobank
1344	20448-Professional_informed_about_depression	20448	Professional informed about depression	Professional informed about depression	binary	66302	42728.0	23574.0	UK Biobank
1345	20449-Feelings_of_tiredness_during_worst_episode_of_depression	20449	Feelings of tiredness during worst episode of depression	Feelings of tiredness during worst episode of depression	binary	59774	48952.0	10822.0	UK Biobank
1346	20450-Feelings_of_worthlessness_during_worst_period_of_depression	20450	Feelings of worthlessness during worst period of depression	Feelings of worthlessness during worst period of depression	binary	62128	31593.0	30535.0	UK Biobank
1347	20453-Ever_taken_cannabis	20453	Ever taken cannabis	Ever taken cannabis	ordinal	117911			UK Biobank
1348	20454-Maximum_frequency_of_taking_cannabis	20454	Maximum frequency of taking cannabis	Maximum frequency of taking cannabis	ordinal	24798			UK Biobank
1349	20455_raw-Age_when_last_took_cannabis	20455_raw	Age when last took cannabis	Age when last took cannabis	continuous_raw	25698			UK Biobank
1350	20456-Ever_addicted_to_illicit_or_recreational_drugs	20456	Ever addicted to illicit or recreational drugs	Ever addicted to illicit or recreational drugs	binary	6944	518.0	6426.0	UK Biobank
1351	20458-General_happiness	20458	General happiness	General happiness	ordinal	117442			UK Biobank
1352	20459-General_happiness_with_own_health	20459	General happiness with own health	General happiness with own health	ordinal	117753			UK Biobank
1353	20460-Belief_that_own_life_is_meaningful	20460	Belief that own life is meaningful	Belief that own life is meaningful	ordinal	115352			UK Biobank
1354	20462-Distress_caused_by_unusual_or_psychotic_experiences	20462	Distress caused by unusual or psychotic experiences	Distress caused by unusual or psychotic experiences	ordinal	5663			UK Biobank
1355	20463-Ever_heard_an_unreal_voice	20463	Ever heard an un-real voice	Ever heard an un-real voice	binary	117503	2009.0	115494.0	UK Biobank
1356	20466-Ever_prescribed_a_medication_for_unusual_or_psychotic_experiences	20466	Ever prescribed a medication for unusual or psychotic experiences	Ever prescribed a medication for unusual or psychotic experiences	binary	5777	642.0	5135.0	UK Biobank
1357	20467-Frequency_of_unusual_or_psychotic_experiences_in_past_year	20467	Frequency of unusual or psychotic experiences in past year	Frequency of unusual or psychotic experiences in past year	ordinal	5795			UK Biobank
1358	20468-Ever_believed_in_an_unreal_conspiracy_against_self	20468	Ever believed in an un-real conspiracy against self	Ever believed in an un-real conspiracy against self	binary	117794	932.0	116862.0	UK Biobank
1359	20471-Ever_seen_an_unreal_vision	20471	Ever seen an un-real vision	Ever seen an un-real vision	binary	116787	3768.0	113019.0	UK Biobank
1360	20474-Ever_believed_in_unreal_communications_or_signs	20474	Ever believed in un-real communications or signs	Ever believed in un-real communications or signs	binary	117731	822.0	116909.0	UK Biobank
1361	20477-Ever_talked_to_a_health_professional_about_unusual_or_psychotic_experiences	20477	Ever talked to a health professional about unusual or psychotic experiences	Ever talked to a health professional about unusual or psychotic experiences	binary	5788	1225.0	4563.0	UK Biobank
1362	20479-Ever_thought_that_life_not_worth_living	20479	Ever thought that life not worth living	Ever thought that life not worth living	ordinal	117291			UK Biobank
1363	20480-Ever_selfharmed	20480	Ever self-harmed	Ever self-harmed	binary	117733	5099.0	112634.0	UK Biobank
1364	20481-Selfharmed_in_past_year	20481	Self-harmed in past year	Self-harmed in past year	binary	5080	437.0	4643.0	UK Biobank
1365	20482-Number_of_times_selfharmed	20482	Number of times self-harmed	Number of times self-harmed	ordinal	5008			UK Biobank
1366	20483-Ever_attempted_suicide	20483	Ever attempted suicide	Ever attempted suicide	binary	4933	2658.0	2275.0	UK Biobank
1367	20485-Ever_contemplated_selfharm	20485	Ever contemplated self-harm	Ever contemplated self-harm	ordinal	117610			UK Biobank
1368	20486-Contemplated_selfharm_in_past_year	20486	Contemplated self-harm in past year	Contemplated self-harm in past year	binary	17244	3438.0	13806.0	UK Biobank
1369	20487-Felt_hated_by_family_member_as_a_child	20487	Felt hated by family member as a child	Felt hated by family member as a child	ordinal	117749			UK Biobank
1370	20488-Physically_abused_by_family_as_a_child	20488	Physically abused by family as a child	Physically abused by family as a child	ordinal	117838			UK Biobank
1371	20489-Felt_loved_as_a_child	20489	Felt loved as a child	Felt loved as a child	ordinal	117624			UK Biobank
1372	20490-Sexually_molested_as_a_child	20490	Sexually molested as a child	Sexually molested as a child	ordinal	116773			UK Biobank
1373	20491-Someone_to_take_to_doctor_when_needed_as_a_child	20491	Someone to take to doctor when needed as a child	Someone to take to doctor when needed as a child	ordinal	117301			UK Biobank
1374	20492-Longest_period_of_mania_or_irritability	20492	Longest period of mania or irritability	Longest period of mania or irritability	ordinal	27722			UK Biobank
1375	20493-Severity_of_problems_due_to_mania_or_irritability	20493	Severity of problems due to mania or irritability	Severity of problems due to mania or irritability	binary	26655	7988.0	18667.0	UK Biobank
1376	20494-Felt_irritable_or_had_angry_outbursts_in_past_month	20494	Felt irritable or had angry outbursts in past month	Felt irritable or had angry outbursts in past month	ordinal	52816			UK Biobank
1377	20495-Avoided_activities_or_situations_because_of_previous_stressful_experience_in_past_month	20495	Avoided activities or situations because of previous stressful experience in past month	Avoided activities or situations because of previous stressful experience in past month	ordinal	117868			UK Biobank
1378	20496-Felt_distant_from_other_people_in_past_month	20496	Felt distant from other people in past month	Felt distant from other people in past month	ordinal	52822			UK Biobank
1379	20497-Repeated_disturbing_thoughts_of_stressful_experience_in_past_month	20497	Repeated disturbing thoughts of stressful experience in past month	Repeated disturbing thoughts of stressful experience in past month	ordinal	117900			UK Biobank
1380	20498-Felt_very_upset_when_reminded_of_stressful_experience_in_past_month	20498	Felt very upset when reminded of stressful experience in past month	Felt very upset when reminded of stressful experience in past month	ordinal	117893			UK Biobank
1381	20499-Ever_sought_or_received_professional_help_for_mental_distress	20499	Ever sought or received professional help for mental distress	Ever sought or received professional help for mental distress	binary	117677	46020.0	71657.0	UK Biobank
1382	2050-Frequency_of_depressed_mood_in_last_2_weeks	2050	Frequency of depressed mood in last 2 weeks	Frequency of depressed mood in last 2 weeks	ordinal	345957			UK Biobank
1383	20500-Ever_suffered_mental_distress_preventing_usual_activities	20500	Ever suffered mental distress preventing usual activities	Ever suffered mental distress preventing usual activities	binary	116527	38681.0	77846.0	UK Biobank
1384	20501-Ever_had_period_of_mania_excitability	20501	Ever had period of mania / excitability	Ever had period of mania / excitability	binary	115338	4816.0	110522.0	UK Biobank
1385	20502-Ever_had_period_extreme_irritability	20502	Ever had period extreme irritability	Ever had period extreme irritability	binary	114422	29747.0	84675.0	UK Biobank
1386	20503-Ever_addicted_to_prescription_or_overthecounter_medication	20503	Ever addicted to prescription or over-the-counter medication	Ever addicted to prescription or over-the-counter medication	binary	6927	984.0	5943.0	UK Biobank
1387	20504-Ongoing_addiction_or_dependence_to_overthecounter_medication	20504	Ongoing addiction or dependence to over-the-counter medication	Ongoing addiction or dependence to over-the-counter medication	binary	977	420.0	557.0	UK Biobank
1388	20505-Recent_easy_annoyance_or_irritability	20505	Recent easy annoyance or irritability	Recent easy annoyance or irritability	ordinal	117483			UK Biobank
1389	20506-Recent_feelings_or_nervousness_or_anxiety	20506	Recent feelings or nervousness or anxiety	Recent feelings or nervousness or anxiety	ordinal	117594			UK Biobank
1390	20507-Recent_feelings_of_inadequacy	20507	Recent feelings of inadequacy	Recent feelings of inadequacy	ordinal	117502			UK Biobank
1391	20508-Recent_trouble_concentrating_on_things	20508	Recent trouble concentrating on things	Recent trouble concentrating on things	ordinal	117899			UK Biobank
1392	20509-Recent_inability_to_stop_or_control_worrying	20509	Recent inability to stop or control worrying	Recent inability to stop or control worrying	ordinal	117583			UK Biobank
1393	20510-Recent_feelings_of_depression	20510	Recent feelings of depression	Recent feelings of depression	ordinal	117656			UK Biobank
1394	20511-Recent_poor_appetite_or_overeating	20511	Recent poor appetite or overeating	Recent poor appetite or overeating	ordinal	117907			UK Biobank
1395	20512-Recent_feelings_of_foreboding	20512	Recent feelings of foreboding	Recent feelings of foreboding	ordinal	117474			UK Biobank
1396	20513-Recent_thoughts_of_suicide_or_selfharm	20513	Recent thoughts of suicide or self-harm	Recent thoughts of suicide or self-harm	ordinal	117177			UK Biobank
1397	20514-Recent_lack_of_interest_or_pleasure_in_doing_things	20514	Recent lack of interest or pleasure in doing things	Recent lack of interest or pleasure in doing things	ordinal	117757			UK Biobank
1398	20515-Recent_trouble_relaxing	20515	Recent trouble relaxing	Recent trouble relaxing	ordinal	117706			UK Biobank
1399	20516-Recent_restlessness	20516	Recent restlessness	Recent restlessness	ordinal	117786			UK Biobank
1400	20517-Trouble_falling_or_staying_asleep_or_sleeping_too_much	20517	Trouble falling or staying asleep, or sleeping too much	Trouble falling or staying asleep, or sleeping too much	ordinal	117822			UK Biobank
1401	20518-Recent_changes_in_speedamount_of_moving_or_speaking	20518	Recent changes in speed/amount of moving or speaking	Recent changes in speed/amount of moving or speaking	ordinal	117868			UK Biobank
1402	20519-Recent_feelings_of_tiredness_or_low_energy	20519	Recent feelings of tiredness or low energy	Recent feelings of tiredness or low energy	ordinal	117828			UK Biobank
1403	20520-Recent_worrying_too_much_about_different_things	20520	Recent worrying too much about different things	Recent worrying too much about different things	ordinal	117567			UK Biobank
1404	20521-Belittlement_by_partner_or_expartner_as_an_adult	20521	Belittlement by partner or ex-partner as an adult	Belittlement by partner or ex-partner as an adult	ordinal	117741			UK Biobank
1405	20522-Been_in_a_confiding_relationship_as_an_adult	20522	Been in a confiding relationship as an adult	Been in a confiding relationship as an adult	ordinal	115099			UK Biobank
1406	20523-Physical_violence_by_partner_or_expartner_as_an_adult	20523	Physical violence by partner or ex-partner as an adult	Physical violence by partner or ex-partner as an adult	ordinal	117746			UK Biobank
1407	20524-Sexual_interference_by_partner_or_expartner_without_consent_as_an_adult	20524	Sexual interference by partner or ex-partner without consent as an adult	Sexual interference by partner or ex-partner without consent as an adult	ordinal	117727			UK Biobank
1408	20525-Able_to_pay_rentmortgage_as_an_adult	20525	Able to pay rent/mortgage as an adult	Able to pay rent/mortgage as an adult	ordinal	116296			UK Biobank
1409	20526-Been_in_serious_accident_believed_to_be_lifethreatening	20526	Been in serious accident believed to be life-threatening	Been in serious accident believed to be life-threatening	binary	117922	11325.0	106597.0	UK Biobank
1410	20527-Been_involved_in_combat_or_exposed_to_warzone	20527	Been involved in combat or exposed to war-zone	Been involved in combat or exposed to war-zone	binary	117954	4010.0	113944.0	UK Biobank
1411	20528-Diagnosed_with_lifethreatening_illness	20528	Diagnosed with life-threatening illness	Diagnosed with life-threatening illness	binary	117617	19291.0	98326.0	UK Biobank
1412	20529-Victim_of_physically_violent_crime	20529	Victim of physically violent crime	Victim of physically violent crime	binary	117846	21926.0	95920.0	UK Biobank
1413	20530-Witnessed_sudden_violent_death	20530	Witnessed sudden violent death	Witnessed sudden violent death	binary	117862	15959.0	101903.0	UK Biobank
1414	20531-Victim_of_sexual_assault	20531	Victim of sexual assault	Victim of sexual assault	binary	116671	17230.0	99441.0	UK Biobank
1415	20532-Did_your_sleep_change	20532	Did your sleep change?	Did your sleep change?	binary	57086	45540.0	11546.0	UK Biobank
1416	20533-Trouble_falling_asleep	20533	Trouble falling asleep	Trouble falling asleep	binary	45540	34491.0	11049.0	UK Biobank
1417	20534-Sleeping_too_much	20534	Sleeping too much	Sleeping too much	binary	45540	9354.0	36186.0	UK Biobank
1418	20535-Waking_too_early	20535	Waking too early	Waking too early	binary	45540	34528.0	11012.0	UK Biobank
1419	20536_0-Weight_change_during_worst_episode_of_depression_Stayed_about_the_same_or_was_on_a_diet	20536_0	Weight change during worst episode of depression: Stayed about the same or was on a diet	Weight change during worst episode of depression: Stayed about the same or was on a diet	binary	56571	22981.0	33590.0	UK Biobank
1420	20536_1-Weight_change_during_worst_episode_of_depression_Gained_weight	20536_1	Weight change during worst episode of depression: Gained weight	Weight change during worst episode of depression: Gained weight	binary	56571	9708.0	46863.0	UK Biobank
1421	20536_2-Weight_change_during_worst_episode_of_depression_Lost_weight	20536_2	Weight change during worst episode of depression: Lost weight	Weight change during worst episode of depression: Lost weight	binary	56571	20313.0	36258.0	UK Biobank
1422	20536_3-Weight_change_during_worst_episode_of_depression_Both_gained_and_lost_some_weight_during_the_episode	20536_3	Weight change during worst episode of depression: Both gained and lost some weight during the episode	Weight change during worst episode of depression: Both gained and lost some weight during the episode	binary	56571	3569.0	53002.0	UK Biobank
1423	20537-Frequency_of_difficulty_controlling_worry_during_worst_period_of_anxiety	20537	Frequency of difficulty controlling worry during worst period of anxiety	Frequency of difficulty controlling worry during worst period of anxiety	ordinal	36157			UK Biobank
1424	20538-Worried_most_days_during_period_of_worst_anxiety	20538	Worried most days during period of worst anxiety	Worried most days during period of worst anxiety	binary	35226	31133.0	4093.0	UK Biobank
1425	20539-Frequency_of_inability_to_stop_worrying_during_worst_period_of_anxiety	20539	Frequency of inability to stop worrying during worst period of anxiety	Frequency of inability to stop worrying during worst period of anxiety	ordinal	36237			UK Biobank
1426	20540-Multiple_worries_during_worst_period_of_anxiety	20540	Multiple worries during worst period of anxiety	Multiple worries during worst period of anxiety	binary	35038	26430.0	8608.0	UK Biobank
1427	20541-Difficulty_stopping_worrying_during_worst_period_of_anxiety	20541	Difficulty stopping worrying during worst period of anxiety	Difficulty stopping worrying during worst period of anxiety	binary	35523	33466.0	2057.0	UK Biobank
1428	20542-Stronger_worrying_than_other_people_during_period_of_worst_anxiety	20542	Stronger worrying (than other people) during period of worst anxiety	Stronger worrying (than other people) during period of worst anxiety	binary	25107	20719.0	4388.0	UK Biobank
1429	20543-Number_of_things_worried_about_during_worst_period_of_anxiety	20543	Number of things worried about during worst period of anxiety	Number of things worried about during worst period of anxiety	binary	35558	15643.0	19915.0	UK Biobank
1430	20544_1-Mental_health_problems_ever_diagnosed_by_a_professional_Social_anxiety_or_social_phobia	20544_1	Mental health problems ever diagnosed by a professional: Social anxiety or social phobia	Mental health problems ever diagnosed by a professional: Social anxiety or social phobia	binary	117716	1474.0	116242.0	UK Biobank
1431	20544_10-Mental_health_problems_ever_diagnosed_by_a_professional_Mania_hypomania_bipolar_or_manicdepression	20544_10	Mental health problems ever diagnosed by a professional: Mania, hypomania, bipolar or manic-depression	Mental health problems ever diagnosed by a professional: Mania, hypomania, bipolar or manic-depression	binary	117708	604.0	117104.0	UK Biobank
1432	20544_11-Mental_health_problems_ever_diagnosed_by_a_professional_Depression	20544_11	Mental health problems ever diagnosed by a professional: Depression	Mental health problems ever diagnosed by a professional: Depression	binary	117782	25087.0	92695.0	UK Biobank
1433	20544_12-Mental_health_problems_ever_diagnosed_by_a_professional_Bulimia_nervosa	20544_12	Mental health problems ever diagnosed by a professional: Bulimia nervosa	Mental health problems ever diagnosed by a professional: Bulimia nervosa	binary	117706	374.0	117332.0	UK Biobank
1434	20544_13-Mental_health_problems_ever_diagnosed_by_a_professional_Psychological_overeating_or_bingeeating	20544_13	Mental health problems ever diagnosed by a professional: Psychological over-eating or binge-eating	Mental health problems ever diagnosed by a professional: Psychological over-eating or binge-eating	binary	117707	504.0	117203.0	UK Biobank
1435	20544_14-Mental_health_problems_ever_diagnosed_by_a_professional_Autism_Aspergers_or_autistic_spectrum_disorder	20544_14	Mental health problems ever diagnosed by a professional: Autism, Asperger's or autistic spectrum disorder	Mental health problems ever diagnosed by a professional: Autism, Asperger's or autistic spectrum disorder	binary	117707	166.0	117541.0	UK Biobank
1436	20544_15-Mental_health_problems_ever_diagnosed_by_a_professional_Anxiety_nerves_or_generalized_anxiety_disorder	20544_15	Mental health problems ever diagnosed by a professional: Anxiety, nerves or generalized anxiety disorder	Mental health problems ever diagnosed by a professional: Anxiety, nerves or generalized anxiety disorder	binary	117751	16730.0	101021.0	UK Biobank
1437	20544_16-Mental_health_problems_ever_diagnosed_by_a_professional_Anorexia_nervosa	20544_16	Mental health problems ever diagnosed by a professional: Anorexia nervosa	Mental health problems ever diagnosed by a professional: Anorexia nervosa	binary	117708	690.0	117018.0	UK Biobank
1438	20544_17-Mental_health_problems_ever_diagnosed_by_a_professional_Agoraphobia	20544_17	Mental health problems ever diagnosed by a professional: Agoraphobia	Mental health problems ever diagnosed by a professional: Agoraphobia	binary	117707	468.0	117239.0	UK Biobank
1439	20544_2-Mental_health_problems_ever_diagnosed_by_a_professional_Schizophrenia	20544_2	Mental health problems ever diagnosed by a professional: Schizophrenia	Mental health problems ever diagnosed by a professional: Schizophrenia	binary	117706	103.0	117603.0	UK Biobank
1440	20544_3-Mental_health_problems_ever_diagnosed_by_a_professional_Any_other_type_of_psychosis_or_psychotic_illness	20544_3	Mental health problems ever diagnosed by a professional: Any other type of psychosis or psychotic illness	Mental health problems ever diagnosed by a professional: Any other type of psychosis or psychotic illness	binary	117707	450.0	117257.0	UK Biobank
1441	20544_4-Mental_health_problems_ever_diagnosed_by_a_professional_A_personality_disorder	20544_4	Mental health problems ever diagnosed by a professional: A personality disorder	Mental health problems ever diagnosed by a professional: A personality disorder	binary	117707	274.0	117433.0	UK Biobank
1442	20544_5-Mental_health_problems_ever_diagnosed_by_a_professional_Any_other_phobia_eg_disabling_fear_of_heights_or_spiders	20544_5	Mental health problems ever diagnosed by a professional: Any other phobia (eg disabling fear of heights or spiders)	Mental health problems ever diagnosed by a professional: Any other phobia (eg disabling fear of heights or spiders)	binary	117710	1591.0	116119.0	UK Biobank
1443	20544_6-Mental_health_problems_ever_diagnosed_by_a_professional_Panic_attacks	20544_6	Mental health problems ever diagnosed by a professional: Panic attacks	Mental health problems ever diagnosed by a professional: Panic attacks	binary	117722	6518.0	111204.0	UK Biobank
1444	20544_7-Mental_health_problems_ever_diagnosed_by_a_professional_Obsessive_compulsive_disorder_OCD	20544_7	Mental health problems ever diagnosed by a professional: Obsessive compulsive disorder (OCD)	Mental health problems ever diagnosed by a professional: Obsessive compulsive disorder (OCD)	binary	117711	733.0	116978.0	UK Biobank
1445	20546_1-Substances_taken_for_depression_Unprescribed_medication_more_than_once	20546_1	Substances taken for depression: Unprescribed medication (more than once)	Substances taken for depression: Unprescribed medication (more than once)	binary	117763	4111.0	113652.0	UK Biobank
1446	20546_3-Substances_taken_for_depression_Medication_prescribed_to_you_for_at_least_two_weeks	20546_3	Substances taken for depression: Medication prescribed to you (for at least two weeks)	Substances taken for depression: Medication prescribed to you (for at least two weeks)	binary	117763	28351.0	89412.0	UK Biobank
1447	20546_4-Substances_taken_for_depression_Drugs_or_alcohol_more_than_once	20546_4	Substances taken for depression: Drugs or alcohol (more than once)	Substances taken for depression: Drugs or alcohol (more than once)	binary	117763	8627.0	109136.0	UK Biobank
1448	20547_1-Activities_undertaken_to_treat_depression_Talking_therapies_such_as_psychotherapy_counselling_group_therapy_or_CBT	20547_1	Activities undertaken to treat depression: Talking therapies, such as psychotherapy, counselling, group therapy or CBT	Activities undertaken to treat depression: Talking therapies, such as psychotherapy, counselling, group therapy or CBT	binary	117763	25960.0	91803.0	UK Biobank
1449	20547_3-Activities_undertaken_to_treat_depression_Other_therapeutic_activities_such_as_mindfulness_yoga_or_art_classes	20547_3	Activities undertaken to treat depression: Other therapeutic activities such as mindfulness, yoga or art classes	Activities undertaken to treat depression: Other therapeutic activities such as mindfulness, yoga or art classes	binary	117763	9199.0	108564.0	UK Biobank
1450	20548_1-Manifestations_of_mania_or_irritability_I_was_more_talkative_than_usual	20548_1	Manifestations of mania or irritability: I was more talkative than usual	Manifestations of mania or irritability: I was more talkative than usual	binary	114422	5465.0	108957.0	UK Biobank
1451	20548_2-Manifestations_of_mania_or_irritability_I_was_more_restless_than_usual	20548_2	Manifestations of mania or irritability: I was more restless than usual	Manifestations of mania or irritability: I was more restless than usual	binary	114422	12876.0	101546.0	UK Biobank
1452	20548_3-Manifestations_of_mania_or_irritability_My_thoughts_were_racing	20548_3	Manifestations of mania or irritability: My thoughts were racing	Manifestations of mania or irritability: My thoughts were racing	binary	114422	10580.0	103842.0	UK Biobank
1453	20548_5-Manifestations_of_mania_or_irritability_I_needed_less_sleep_than_usual	20548_5	Manifestations of mania or irritability: I needed less sleep than usual	Manifestations of mania or irritability: I needed less sleep than usual	binary	114422	3777.0	110645.0	UK Biobank
1454	20548_6-Manifestations_of_mania_or_irritability_I_was_more_creative_or_had_more_ideas_than_usual	20548_6	Manifestations of mania or irritability: I was more creative or had more ideas than usual	Manifestations of mania or irritability: I was more creative or had more ideas than usual	binary	114422	3090.0	111332.0	UK Biobank
1455	20548_7-Manifestations_of_mania_or_irritability_I_was_easily_distracted	20548_7	Manifestations of mania or irritability: I was easily distracted	Manifestations of mania or irritability: I was easily distracted	binary	114422	9162.0	105260.0	UK Biobank
1456	20548_8-Manifestations_of_mania_or_irritability_I_was_more_confident_than_usual	20548_8	Manifestations of mania or irritability: I was more confident than usual	Manifestations of mania or irritability: I was more confident than usual	binary	114422	3285.0	111137.0	UK Biobank
1457	20548_9-Manifestations_of_mania_or_irritability_I_was_more_active_than_usual	20548_9	Manifestations of mania or irritability: I was more active than usual	Manifestations of mania or irritability: I was more active than usual	binary	114422	5688.0	108734.0	UK Biobank
1458	20549_1-Substances_taken_for_anxiety_Unprescribed_medication_more_than_once	20549_1	Substances taken for anxiety: Unprescribed medication (more than once)	Substances taken for anxiety: Unprescribed medication (more than once)	binary	98990	2564.0	96426.0	UK Biobank
1459	20549_3-Substances_taken_for_anxiety_Medication_prescribed_to_you_for_at_least_two_weeks	20549_3	Substances taken for anxiety: Medication prescribed to you (for at least two weeks)	Substances taken for anxiety: Medication prescribed to you (for at least two weeks)	binary	98990	12942.0	86048.0	UK Biobank
1460	20549_4-Substances_taken_for_anxiety_Drugs_or_alcohol_more_than_once	20549_4	Substances taken for anxiety: Drugs or alcohol (more than once)	Substances taken for anxiety: Drugs or alcohol (more than once)	binary	98990	5402.0	93588.0	UK Biobank
1461	20550_1-Activities_undertaken_to_treat_anxiety_Talking_therapies_such_as_psychotherapy_counselling_group_therapy_or_CBT	20550_1	Activities undertaken to treat anxiety: Talking therapies, such as psychotherapy, counselling, group therapy or CBT	Activities undertaken to treat anxiety: Talking therapies, such as psychotherapy, counselling, group therapy or CBT	binary	98990	12858.0	86132.0	UK Biobank
1462	20550_3-Activities_undertaken_to_treat_anxiety_Other_therapeutic_activities_such_as_mindfulness_yoga_or_art_classes	20550_3	Activities undertaken to treat anxiety: Other therapeutic activities such as mindfulness, yoga or art classes	Activities undertaken to treat anxiety: Other therapeutic activities such as mindfulness, yoga or art classes	binary	98990	5735.0	93255.0	UK Biobank
1463	20551_1-Substance_of_prescription_or_overthecounter_medication_addiction_A_sedative_benzodiazepine_or_sleeping_tablet	20551_1	Substance of prescription or over-the-counter medication addiction: A sedative, benzodiazepine or sleeping tablet	Substance of prescription or over-the-counter medication addiction: A sedative, benzodiazepine or sleeping tablet	binary	116746	439.0	116307.0	UK Biobank
1464	20551_2-Substance_of_prescription_or_overthecounter_medication_addiction_A_painkiller	20551_2	Substance of prescription or over-the-counter medication addiction: A painkiller	Substance of prescription or over-the-counter medication addiction: A painkiller	binary	116746	409.0	116337.0	UK Biobank
1465	20551_3-Substance_of_prescription_or_overthecounter_medication_addiction_Something_else	20551_3	Substance of prescription or over-the-counter medication addiction: Something else	Substance of prescription or over-the-counter medication addiction: Something else	binary	116746	221.0	116525.0	UK Biobank
1466	20552_1-Behavioural_and_miscellaneous_addictions_Something_else_not_mentioned	20552_1	Behavioural and miscellaneous addictions: Something else not mentioned	Behavioural and miscellaneous addictions: Something else not mentioned	binary	116746	441.0	116305.0	UK Biobank
1467	20552_2-Behavioural_and_miscellaneous_addictions_A_behaviour	20552_2	Behavioural and miscellaneous addictions: A behaviour	Behavioural and miscellaneous addictions: A behaviour	binary	116746	1216.0	115530.0	UK Biobank
1468	20553_1-Methods_of_selfharm_used_Something_not_listed	20553_1	Methods of self-harm used: Something not listed	Methods of self-harm used: Something not listed	binary	117733	482.0	117251.0	UK Biobank
1469	20553_3-Methods_of_selfharm_used_Stopping_prescribed_medication	20553_3	Methods of self-harm used: Stopping prescribed medication	Methods of self-harm used: Stopping prescribed medication	binary	117733	267.0	117466.0	UK Biobank
1470	20553_4-Methods_of_selfharm_used_Ingesting_a_medication_in_excess_of_the_normal_dose	20553_4	Methods of self-harm used: Ingesting a medication in excess of the normal dose	Methods of self-harm used: Ingesting a medication in excess of the normal dose	binary	117733	2937.0	114796.0	UK Biobank
1471	20553_5-Methods_of_selfharm_used_Selfinjury_such_as_selfcutting_scratching_or_hitting_etc	20553_5	Methods of self-harm used: Self-injury such as self-cutting, scratching or hitting, etc.	Methods of self-harm used: Self-injury such as self-cutting, scratching or hitting, etc.	binary	117733	2538.0	115195.0	UK Biobank
1472	20553_6-Methods_of_selfharm_used_Ingesting_alcohol_or_a_recreational_or_illicit_drug	20553_6	Methods of self-harm used: Ingesting alcohol or a recreational or illicit drug	Methods of self-harm used: Ingesting alcohol or a recreational or illicit drug	binary	117733	783.0	116950.0	UK Biobank
1473	20554_1-Actions_taken_following_selfharm_See_anyone_from_psychiatric_or_mental_health_services_including_liaison_services	20554_1	Actions taken following self-harm: See anyone from psychiatric or mental health services, including liaison services	Actions taken following self-harm: See anyone from psychiatric or mental health services, including liaison services	binary	117733	1693.0	116040.0	UK Biobank
1474	20554_3-Actions_taken_following_selfharm_Need_hospital_treatment_eg_AE	20554_3	Actions taken following self-harm: Need hospital treatment (eg A&E)	Actions taken following self-harm: Need hospital treatment (eg A&E)	binary	117733	2125.0	115608.0	UK Biobank
1475	20554_4-Actions_taken_following_selfharm_Use_a_helpline_voluntary_organization	20554_4	Actions taken following self-harm: Use a helpline / voluntary organization	Actions taken following self-harm: Use a helpline / voluntary organization	binary	117733	491.0	117242.0	UK Biobank
1476	20554_5-Actions_taken_following_selfharm_See_own_GP	20554_5	Actions taken following self-harm: See own GP	Actions taken following self-harm: See own GP	binary	117733	1249.0	116484.0	UK Biobank
1477	20554_6-Actions_taken_following_selfharm_Receive_help_from_friends_family_neighbours	20554_6	Actions taken following self-harm: Receive help from friends / family / neighbours	Actions taken following self-harm: Receive help from friends / family / neighbours	binary	117733	1453.0	116280.0	UK Biobank
1478	2060-Frequency_of_unenthusiasm_disinterest_in_last_2_weeks	2060	Frequency of unenthusiasm / disinterest in last 2 weeks	Frequency of unenthusiasm / disinterest in last 2 weeks	ordinal	349631			UK Biobank
1479	2070-Frequency_of_tenseness_restlessness_in_last_2_weeks	2070	Frequency of tenseness / restlessness in last 2 weeks	Frequency of tenseness / restlessness in last 2 weeks	ordinal	347965			UK Biobank
1480	2080-Frequency_of_tiredness_lethargy_in_last_2_weeks	2080	Frequency of tiredness / lethargy in last 2 weeks	Frequency of tiredness / lethargy in last 2 weeks	ordinal	350580			UK Biobank
1481	2090-Seen_doctor_GP_for_nerves_anxiety_tension_or_depression	2090	Seen doctor (GP) for nerves, anxiety, tension or depression	Seen doctor (GP) for nerves, anxiety, tension or depression	binary	358693	123528.0	235165.0	UK Biobank
1482	2100-Seen_a_psychiatrist_for_nerves_anxiety_tension_or_depression	2100	Seen a psychiatrist for nerves, anxiety, tension or depression	Seen a psychiatrist for nerves, anxiety, tension or depression	binary	359535	41233.0	318302.0	UK Biobank
1483	21001_raw-Body_mass_index_BMI	21001_raw	Body mass index (BMI)	Body mass index (BMI) (21001_raw)	continuous_raw	359983			UK Biobank
1484	21002_raw-Weight	21002_raw	Weight	Weight (21002_raw)	continuous_raw	360116			UK Biobank
1485	21021_raw-Pulse_wave_Arterial_Stiffness_index	21021_raw	Pulse wave Arterial Stiffness index	Pulse wave Arterial Stiffness index	continuous_raw	118469			UK Biobank
1486	2110-Able_to_confide	2110	Able to confide	Able to confide	ordinal	350618			UK Biobank
1487	2129-Answered_sexual_history_questions	2129	Answered sexual history questions	Answered sexual history questions	binary	361015	331404.0	29611.0	UK Biobank
1488	2139_raw-Age_first_had_sexual_intercourse	2139_raw	Age first had sexual intercourse	Age first had sexual intercourse	continuous_raw	317694			UK Biobank
1489	2149-Lifetime_number_of_sexual_partners	2149	Lifetime number of sexual partners	Lifetime number of sexual partners	ordinal	296609			UK Biobank
1490	2159-Ever_had_samesex_intercourse	2159	Ever had same-sex intercourse	Ever had same-sex intercourse	binary	326849	11109.0	315740.0	UK Biobank
1491	2178-Overall_health_rating	2178	Overall health rating	Overall health rating	ordinal	359681			UK Biobank
1492	2188-Longstanding_illness_disability_or_infirmity	2188	Long-standing illness, disability or infirmity	Long-standing illness, disability or infirmity	binary	352798	114798.0	238000.0	UK Biobank
1493	2207-Wears_glasses_or_contact_lenses	2207	Wears glasses or contact lenses	Wears glasses or contact lenses	binary	360677	321768.0	38909.0	UK Biobank
1494	22126-Doctor_diagnosed_hayfever_or_allergic_rhinitis	22126	Doctor diagnosed hayfever or allergic rhinitis	Doctor diagnosed hayfever or allergic rhinitis	binary	91787	20904.0	70883.0	UK Biobank
1495	22127-Doctor_diagnosed_asthma	22127	Doctor diagnosed asthma	Doctor diagnosed asthma	binary	91787	11717.0	80070.0	UK Biobank
1496	22128-Doctor_diagnosed_emphysema	22128	Doctor diagnosed emphysema	Doctor diagnosed emphysema	binary	91787	276.0	91511.0	UK Biobank
1497	22129-Doctor_diagnosed_chronic_bronchitis	22129	Doctor diagnosed chronic bronchitis	Doctor diagnosed chronic bronchitis	binary	91787	1048.0	90739.0	UK Biobank
1498	22130-Doctor_diagnosed_COPD_chronic_obstructive_pulmonary_disease	22130	Doctor diagnosed COPD (chronic obstructive pulmonary disease)	Doctor diagnosed COPD (chronic obstructive pulmonary disease)	binary	91787	1357.0	90430.0	UK Biobank
1499	22133-Doctor_diagnosed_sarcoidosis	22133	Doctor diagnosed sarcoidosis	Doctor diagnosed sarcoidosis	binary	91787	395.0	91392.0	UK Biobank
1500	22134-Doctor_diagnosed_bronchiectasis	22134	Doctor diagnosed bronchiectasis	Doctor diagnosed bronchiectasis	binary	91787	819.0	90968.0	UK Biobank
1501	22137-Doctor_diagnosed_tuberculosis	22137	Doctor diagnosed tuberculosis	Doctor diagnosed tuberculosis	binary	91787	489.0	91298.0	UK Biobank
1502	22140-Doctor_diagnosed_lung_cancer_not_mesothelioma	22140	Doctor diagnosed lung cancer (not mesothelioma)	Doctor diagnosed lung cancer (not mesothelioma)	binary	91787	111.0	91676.0	UK Biobank
1503	22146_raw-Age_hayfever_or_allergic_rhinitis_diagnosed_by_doctor	22146_raw	Age hayfever or allergic rhinitis diagnosed by doctor	Age hayfever or allergic rhinitis diagnosed by doctor	continuous_raw	20904			UK Biobank
1504	22147_raw-Age_asthma_diagnosed_by_doctor	22147_raw	Age asthma diagnosed by doctor	Age asthma diagnosed by doctor	continuous_raw	11717			UK Biobank
1505	22166-Recent_medication_for_hayfever_or_allergic_rhinitis	22166	Recent medication for hayfever or allergic rhinitis	Recent medication for hayfever or allergic rhinitis	binary	20904	9945.0	10959.0	UK Biobank
1506	22167-Recent_medication_for_asthma	22167	Recent medication for asthma	Recent medication for asthma	binary	11717	7237.0	4480.0	UK Biobank
1507	22169-Recent_medication_for_chronic_bronchitis	22169	Recent medication for chronic bronchitis	Recent medication for chronic bronchitis	binary	1048	219.0	829.0	UK Biobank
1508	22170-Recent_medication_for_COPD_Chronic_Obstructive_Pulmonary_Disease	22170	Recent medication for COPD (Chronic Obstructive Pulmonary Disease)	Recent medication for COPD (Chronic Obstructive Pulmonary Disease)	binary	1357	991.0	366.0	UK Biobank
1509	22174-Recent_medication_for_bronchiectasis	22174	Recent medication for bronchiectasis	Recent medication for bronchiectasis	binary	819	410.0	409.0	UK Biobank
1510	2217_raw-Age_started_wearing_glasses_or_contact_lenses	2217_raw	Age started wearing glasses or contact lenses	Age started wearing glasses or contact lenses	continuous_raw	310992			UK Biobank
1511	2227-Other_eye_problems	2227	Other eye problems	Other eye problems	binary	360134	51720.0	308414.0	UK Biobank
1512	2237-Plays_computer_games	2237	Plays computer games	Plays computer games	ordinal	360817			UK Biobank
1513	2247_0-Hearing_difficultyproblems_No	2247_0	Hearing difficulty/problems: No	Hearing difficulty/problems: No	binary	346635	255838.0	90797.0	UK Biobank
1514	2247_1-Hearing_difficultyproblems_Yes	2247_1	Hearing difficulty/problems: Yes	Hearing difficulty/problems: Yes	binary	346635	90710.0	255925.0	UK Biobank
1515	22501_raw-Year_ended_full_time_education	22501_raw	Year ended full time education	Year ended full time education	continuous_raw	91777			UK Biobank
1516	22502-Cough_on_most_days	22502	Cough on most days	Cough on most days	binary	91787	12593.0	79194.0	UK Biobank
1517	22503_raw-Years_of_cough_on_most_days	22503_raw	Years of cough on most days	Years of cough on most days	continuous_raw	12593			UK Biobank
1518	22504-Bring_up_phlegmsputummucus_on_most_days	22504	Bring up phlegm/sputum/mucus on most days	Bring up phlegm/sputum/mucus on most days	binary	91787	7808.0	83979.0	UK Biobank
1519	22506_111-Tobacco_smoking_Smokes_on_most_or_all_days	22506_111	Tobacco smoking: Smokes on most or all days	Tobacco smoking: Smokes on most or all days	binary	91353	2124.0	89229.0	UK Biobank
1520	22506_112-Tobacco_smoking_Occasionally	22506_112	Tobacco smoking: Occasionally	Tobacco smoking: Occasionally	binary	91353	1374.0	89979.0	UK Biobank
1521	22506_113-Tobacco_smoking_Exsmoker	22506_113	Tobacco smoking: Ex-smoker	Tobacco smoking: Ex-smoker	binary	91353	33335.0	58018.0	UK Biobank
1522	22506_114-Tobacco_smoking_Never_smoked	22506_114	Tobacco smoking: Never smoked	Tobacco smoking: Never smoked	binary	91353	54520.0	36833.0	UK Biobank
1523	22507_raw-Age_of_stopping_smoking	22507_raw	Age of stopping smoking	Age of stopping smoking	continuous_raw	33335			UK Biobank
1524	2257-Hearing_difficultyproblems_with_background_noise	2257	Hearing difficulty/problems with background noise	Hearing difficulty/problems with background noise	binary	353983	134141.0	219842.0	UK Biobank
1525	22599-Number_of_jobs_held	22599	Number of jobs held	Number of jobs held	ordinal	89866			UK Biobank
1526	22601_11113200-Job_coding_senior_official_in_central_government_including_members_of_the_senior_civil_service_and_the_equivalent_in_the_diplomatic_service_mps_meps	22601_11113200	Job coding: senior official in central government including members of the senior civil service and the equivalent in the diplomatic service, mps, meps	Job coding: senior official in central government including members of the senior civil service and the equivalent in the diplomatic service, mps, meps (22601_11113200)	binary	89866	845.0	89021.0	UK Biobank
1527	22601_11123211-Job_coding_director_or_chief_executive_of_private_organisationcompany_company_chairman_or_president_general_manager	22601_11123211	Job coding: director or chief executive of private organisation/company, company chairman or president, general manager	Job coding: director or chief executive of private organisation/company, company chairman or president, general manager (22601_11123211)	binary	89866	2711.0	87155.0	UK Biobank
1528	22601_11133201-Job_coding_senior_official_in_local_government_including_parish_or_town_or_county_chief_clerk_chief_or_superintendent_rate_collector_chief_executive_or_director_councillor	22601_11133201	Job coding: senior official in local government including parish or town or county chief clerk, chief or superintendent rate collector, chief executive or director, councillor	Job coding: senior official in local government including parish or town or county chief clerk, chief or superintendent rate collector, chief executive or director, councillor (22601_11133201)	binary	89866	1256.0	88610.0	UK Biobank
1529	22601_11143212-Job_coding_senior_official_of_special_interest_organisation_including_general_manager_or_director_or_executive_or_general_secretary_of_charity_or_trade_unionassociation_or_religious_organisation	22601_11143212	Job coding: senior official of special interest organisation including general manager or director or executive or general secretary of charity, or trade union/association or religious organisation	Job coding: senior official of special interest organisation including general manager or director or executive or general secretary of charity, or trade union/association or religious organisation (22601_11143212)	binary	89866	2079.0	87787.0	UK Biobank
1530	22601_11212692-Job_coding_production_works_or_maintenance_manager	22601_11212692	Job coding: production, works or maintenance manager	Job coding: production, works or maintenance manager (22601_11212692)	binary	89866	595.0	89271.0	UK Biobank
1531	22601_11212693-Job_coding_factoryworks_manager_shift_manager	22601_11212693	Job coding: factory/works manager, shift manager	Job coding: factory/works manager, shift manager (22601_11212693)	binary	89866	435.0	89431.0	UK Biobank
1532	22601_11222591-Job_coding_manager_in_construction_clerk_of_works_site_manager_contracts_manager_highways_manager	22601_11222591	Job coding: manager in construction, clerk of works, site manager, contracts manager, highways manager	Job coding: manager in construction, clerk of works, site manager, contracts manager, highways manager (22601_11222591)	binary	89866	1029.0	88837.0	UK Biobank
1533	22601_11232861-Job_coding_manager_in_mining_energy_production_or_water_supply	22601_11232861	Job coding: manager in mining, energy production or water supply	Job coding: manager in mining, energy production or water supply (22601_11232861)	binary	89866	280.0	89586.0	UK Biobank
1534	22601_11313221-Job_coding_financial_services_manager_chartered_secretary_banker_merchant_or_investment_banker_finance_director_tax_manager	22601_11313221	Job coding: financial services manager, chartered secretary, banker, merchant or investment banker, finance director, tax manager	Job coding: financial services manager, chartered secretary, banker, merchant or investment banker, finance director, tax manager (22601_11313221)	binary	89866	253.0	89613.0	UK Biobank
1535	22601_11323222-Job_coding_sales_or_marketing_managerdirector_exportimport_manager_business_development_manager_advertisingcommercial_manager	22601_11323222	Job coding: sales or marketing manager/director, export/import manager, business development manager, advertising/commercial manager	Job coding: sales or marketing manager/director, export/import manager, business development manager, advertising/commercial manager (22601_11323222)	binary	89866	2183.0	87683.0	UK Biobank
1536	22601_11333223-Job_coding_purchasing_managerdirector_not_retail_supplies_manager	22601_11333223	Job coding: purchasing manager/director (not retail), supplies manager	Job coding: purchasing manager/director (not retail), supplies manager (22601_11333223)	binary	89866	264.0	89602.0	UK Biobank
1537	22601_11343224-Job_coding_advertising_or_public_relations_manager_mediapublicity_manager_campaignfundraising_manager	22601_11343224	Job coding: advertising or public relations manager, media/publicity manager, campaign/fundraising manager	Job coding: advertising or public relations manager, media/publicity manager, campaign/fundraising manager (22601_11343224)	binary	89866	519.0	89347.0	UK Biobank
1538	22601_11353225-Job_coding_personnel_human_resources_training_or_industrial_relations_managerdirector_recruitment_managerdirector	22601_11353225	Job coding: personnel, human resources, training or industrial relations manager/director, recruitment manager/director	Job coding: personnel, human resources, training or industrial relations manager/director, recruitment manager/director (22601_11353225)	binary	89866	1152.0	88714.0	UK Biobank
1539	22601_11363057-Job_coding_ict_or_it_manager_systemsdata_processing_manager_telecom_manager	22601_11363057	Job coding: ict or it manager, systems/data processing manager, telecom manager	Job coding: ict or it manager, systems/data processing manager, telecom manager (22601_11363057)	binary	89866	1596.0	88270.0	UK Biobank
1540	22601_11373019-Job_coding_research_or_laboratory_manager	22601_11373019	Job coding: research or laboratory manager	Job coding: research or laboratory manager (22601_11373019)	binary	89866	1130.0	88736.0	UK Biobank
1541	22601_11373228-Job_coding_research_and_development_manager	22601_11373228	Job coding: research and development manager	Job coding: research and development manager (22601_11373228)	binary	89866	119.0	89747.0	UK Biobank
1542	22601_11412694-Job_coding_quality_assurance_manager_quality_control_manager	22601_11412694	Job coding: quality assurance manager, quality control manager	Job coding: quality assurance manager, quality control manager (22601_11412694)	binary	89866	293.0	89573.0	UK Biobank
1543	22601_11423230-Job_coding_customer_carerelations_manager_help_desk_manager	22601_11423230	Job coding: customer care/relations manager, help desk manager	Job coding: customer care/relations manager, help desk manager (22601_11423230)	binary	89866	413.0	89453.0	UK Biobank
1544	22601_11423324-Job_coding_customer_carerelations_manager_help_desk_manager	22601_11423324	Job coding: customer care/relations manager, help desk manager	Job coding: customer care/relations manager, help desk manager (22601_11423324)	binary	89866	103.0	89763.0	UK Biobank
1545	22601_11513250-Job_coding_bank_manager_bank_section_manager_building_society_manager_postsubpost_office_manager	22601_11513250	Job coding: bank manager, bank section manager, building society manager, post/sub-post office manager	Job coding: bank manager, bank section manager, building society manager, post/sub-post office manager (22601_11513250)	binary	89866	1293.0	88573.0	UK Biobank
1546	22601_11523251-Job_coding_office_manager_accountpayrolls_manager_administration_manager_litigationsolicitors_office_manager	22601_11523251	Job coding: office manager, account/payrolls manager, administration manager, litigation/solicitor's office manager	Job coding: office manager, account/payrolls manager, administration manager, litigation/solicitor's office manager (22601_11523251)	binary	89866	1100.0	88766.0	UK Biobank
1547	22601_11612669-Job_coding_road_transporttraffic_manager_haulage_contractormanager_taxicourier_service_manager_buscoach_station_manager_removals_manager_shipping_manager	22601_11612669	Job coding: road transport/traffic manager, haulage contractor/manager, taxi/courier service manager, bus/coach station manager, removals manager, shipping manager	Job coding: road transport/traffic manager, haulage contractor/manager, taxi/courier service manager, bus/coach station manager, removals manager, shipping manager (22601_11612669)	binary	89866	310.0	89556.0	UK Biobank
1548	22601_11623349-Job_coding_storage_manager_stock_control_manager_container_terminal_manager	22601_11623349	Job coding: storage manager, stock control manager, container terminal manager	Job coding: storage manager, stock control manager, container terminal manager (22601_11623349)	binary	89866	183.0	89683.0	UK Biobank
1549	22601_11633322-Job_coding_retail_or_wholesale_shop_manager_showroom_manager	22601_11633322	Job coding: retail or wholesale shop manager, showroom manager	Job coding: retail or wholesale shop manager, showroom manager (22601_11633322)	binary	89866	1666.0	88200.0	UK Biobank
1550	22601_11713433-Job_coding_officer_in_armed_forces	22601_11713433	Job coding: officer in armed forces	Job coding: officer in armed forces (22601_11713433)	binary	89866	566.0	89300.0	UK Biobank
1551	22601_11723441-Job_coding_police_officer_inspector_or_above	22601_11723441	Job coding: police officer (inspector or above)	Job coding: police officer (inspector or above) (22601_11723441)	binary	89866	359.0	89507.0	UK Biobank
1552	22601_11733439-Job_coding_senior_officer_in_fire_service_including_captain_commander_controller_firemaster_inspector_salvage_officer_station_officer_superintendent	22601_11733439	Job coding: senior officer in fire service including captain, commander, controller, firemaster, inspector, salvage officer, station officer, superintendent	Job coding: senior officer in fire service including captain, commander, controller, firemaster, inspector, salvage officer, station officer, superintendent (22601_11733439)	binary	89866	131.0	89735.0	UK Biobank
1553	22601_11813097-Job_coding_hospital_manager_health_service_manager_clinical_manager_nursing_service_manager	22601_11813097	Job coding: hospital manager, health service manager, clinical manager, nursing service manager	Job coding: hospital manager, health service manager, clinical manager, nursing service manager (22601_11813097)	binary	89866	949.0	88917.0	UK Biobank
1554	22601_11833099-Job_coding_healthcare_practice_manager_dental_practice_manager_chiropody_practice_managerowner	22601_11833099	Job coding: healthcare practice manager, dental practice manager, chiropody practice manager/owner	Job coding: healthcare practice manager, dental practice manager, chiropody practice manager/owner (22601_11833099)	binary	89866	188.0	89678.0	UK Biobank
1555	22601_11843115-Job_coding_social_services_manager_community_care_manager_welfare_services_manager	22601_11843115	Job coding: social services manager, community care manager, welfare services manager	Job coding: social services manager, community care manager, welfare services manager (22601_11843115)	binary	89866	733.0	89133.0	UK Biobank
1556	22601_11853100-Job_coding_residential_manager_day_care_manager_nursing_home_manager_retirement_home_manager_convalescent_home_manager	22601_11853100	Job coding: residential manager, day care manager, nursing home manager, retirement home manager, convalescent home manager	Job coding: residential manager, day care manager, nursing home manager, retirement home manager, convalescent home manager (22601_11853100)	binary	89866	318.0	89548.0	UK Biobank
1557	22601_12213392-Job_coding_hotel_or_guesthouse_ownermanager_hostel_warden_holiday_camp_manager_caravancamping_site_ownermanager	22601_12213392	Job coding: hotel or guesthouse owner/manager; hostel warden, holiday camp manager, caravan/camping site owner/manager	Job coding: hotel or guesthouse owner/manager; hostel warden, holiday camp manager, caravan/camping site owner/manager (22601_12213392)	binary	89866	397.0	89469.0	UK Biobank
1558	22601_12233383-Job_coding_restaurant_or_catering_manager_restaurateur_canteen_manager_takeaway_food_shop_manager	22601_12233383	Job coding: restaurant or catering manager, restaurateur; canteen manager; takeaway food shop manager	Job coding: restaurant or catering manager, restaurateur; canteen manager; takeaway food shop manager (22601_12233383)	binary	89866	560.0	89306.0	UK Biobank
1559	22601_12243390-Job_coding_publican_or_manager_of_licensed_premises_licensee_wine_bar_manager	22601_12243390	Job coding: publican or manager of licensed premises, licensee, wine bar manager	Job coding: publican or manager of licensed premises, licensee, wine bar manager (22601_12243390)	binary	89866	402.0	89464.0	UK Biobank
1560	22601_12253140-Job_coding_sports_centre_manager_riding_school_owner_sports_ground_manager_baths_manager	22601_12253140	Job coding: sports centre manager, riding school owner, sports ground manager, baths manager	Job coding: sports centre manager, riding school owner, sports ground manager, baths manager (22601_12253140)	binary	89866	112.0	89754.0	UK Biobank
1561	22601_12253173-Job_coding_manager_of_theatre_cinema_museum	22601_12253173	Job coding: manager of theatre, cinema, museum	Job coding: manager of theatre, cinema, museum (22601_12253173)	binary	89866	204.0	89662.0	UK Biobank
1562	22601_12263368-Job_coding_travel_agency_managerowner_tourist_manager	22601_12263368	Job coding: travel agency manager/owner, tourist manager	Job coding: travel agency manager/owner, tourist manager (22601_12263368)	binary	89866	174.0	89692.0	UK Biobank
1563	22601_12313231-Job_coding_propertyhousingland_manager	22601_12313231	Job coding: property/housing/land manager	Job coding: property/housing/land manager (22601_12313231)	binary	89866	314.0	89552.0	UK Biobank
1564	22601_12333358-Job_coding_hairdressing_or_beauty_salon_manager_or_proprietorowner	22601_12333358	Job coding: hairdressing or beauty salon manager or proprietor/owner	Job coding: hairdressing or beauty salon manager or proprietor/owner (22601_12333358)	binary	89866	262.0	89604.0	UK Biobank
1565	22601_12343321-Job_coding_shopkeeper_shop_owner_newsagent_wholesaleretail_dealer	22601_12343321	Job coding: shopkeeper, shop owner, newsagent, wholesale/retail dealer	Job coding: shopkeeper, shop owner, newsagent, wholesale/retail dealer (22601_12343321)	binary	89866	1421.0	88445.0	UK Biobank
1566	22601_21113020-Job_coding_chemist_analytic_developmental_industrial_research	22601_21113020	Job coding: chemist (analytic, developmental, industrial, research)	Job coding: chemist (analytic, developmental, industrial, research) (22601_21113020)	binary	89866	1061.0	88805.0	UK Biobank
1567	22601_21123021-Job_coding_biologist_botanist_entomologist_zoologist_ecologist_microbiologistpathologistvirologistgeneticist_not_medically_qualified	22601_21123021	Job coding: biologist, botanist, entomologist, zoologist, ecologist, microbiologist/pathologist/virologist/geneticist (not medically qualified)	Job coding: biologist, botanist, entomologist, zoologist, ecologist, microbiologist/pathologist/virologist/geneticist (not medically qualified) (22601_21123021)	binary	89866	646.0	89220.0	UK Biobank
1568	22601_21123022-Job_coding_biochemist_medical_laboratory_scientific_officer	22601_21123022	Job coding: biochemist, medical laboratory scientific officer	Job coding: biochemist, medical laboratory scientific officer (22601_21123022)	binary	89866	440.0	89426.0	UK Biobank
1569	22601_21133023-Job_coding_physicist_astronomer_geologist_geophysicist_meteorologist_oceanographer_seismologist	22601_21133023	Job coding: physicist, astronomer, geologist, geophysicist, meteorologist, oceanographer, seismologist	Job coding: physicist, astronomer, geologist, geophysicist, meteorologist, oceanographer, seismologist (22601_21133023)	binary	89866	585.0	89281.0	UK Biobank
1570	22601_21133024-Job_coding_mathematician	22601_21133024	Job coding: mathematician	Job coding: mathematician (22601_21133024)	binary	89866	144.0	89722.0	UK Biobank
1571	22601_21212592-Job_coding_civil_engineer	22601_21212592	Job coding: civil engineer	Job coding: civil engineer (22601_21212592)	binary	89866	483.0	89383.0	UK Biobank
1572	22601_21213038-Job_coding_civil_engineer_transport_engineer_structural_engineer_borough_surveyor	22601_21213038	Job coding: civil engineer, transport engineer, structural engineer, borough surveyor	Job coding: civil engineer, transport engineer, structural engineer, borough surveyor (22601_21213038)	binary	89866	338.0	89528.0	UK Biobank
1573	22601_21222679-Job_coding_mechanical_engineer	22601_21222679	Job coding: mechanical engineer	Job coding: mechanical engineer (22601_21222679)	binary	89866	347.0	89519.0	UK Biobank
1574	22601_21222865-Job_coding_mechanical_engineer	22601_21222865	Job coding: mechanical engineer	Job coding: mechanical engineer (22601_21222865)	binary	89866	101.0	89765.0	UK Biobank
1575	22601_21223040-Job_coding_mechanical_engineer_automobile_engineer_aeronautical_engineer_locomotive_or_marine_engineer_welding_engineer	22601_21223040	Job coding: mechanical engineer, automobile engineer, aeronautical engineer, locomotive or marine engineer, welding engineer	Job coding: mechanical engineer, automobile engineer, aeronautical engineer, locomotive or marine engineer, welding engineer (22601_21223040)	binary	89866	1144.0	88722.0	UK Biobank
1576	22601_21232866-Job_coding_electrical_engineer_generating_engineer_power_engineer_power_transmission_engineer	22601_21232866	Job coding: electrical engineer, generating engineer, power engineer, power transmission engineer	Job coding: electrical engineer, generating engineer, power engineer, power transmission engineer (22601_21232866)	binary	89866	107.0	89759.0	UK Biobank
1577	22601_21233041-Job_coding_electrical_engineer_generating_engineer_power_engineer_power_transmission_engineer	22601_21233041	Job coding: electrical engineer, generating engineer, power engineer, power transmission engineer	Job coding: electrical engineer, generating engineer, power engineer, power transmission engineer (22601_21233041)	binary	89866	485.0	89381.0	UK Biobank
1578	22601_21243042-Job_coding_electronics_engineer_broadcasting_engineer_microwave_engineer_radar_engineer_radio_engineer	22601_21243042	Job coding: electronics engineer, broadcasting engineer, microwave engineer, radar engineer, radio engineer	Job coding: electronics engineer, broadcasting engineer, microwave engineer, radar engineer, radio engineer (22601_21243042)	binary	89866	884.0	88982.0	UK Biobank
1579	22601_21253043-Job_coding_chemical_engineer_plastics_engineer_pharmaceutical_engineer	22601_21253043	Job coding: chemical engineer, plastics engineer, pharmaceutical engineer	Job coding: chemical engineer, plastics engineer, pharmaceutical engineer (22601_21253043)	binary	89866	246.0	89620.0	UK Biobank
1580	22601_21263044-Job_coding_design_and_development_engineer_ergonomist	22601_21263044	Job coding: design and development engineer, ergonomist	Job coding: design and development engineer, ergonomist (22601_21263044)	binary	89866	551.0	89315.0	UK Biobank
1581	22601_21272684-Job_coding_production_and_process_engineer	22601_21272684	Job coding: production and process engineer	Job coding: production and process engineer (22601_21272684)	binary	89866	116.0	89750.0	UK Biobank
1582	22601_21273045-Job_coding_production_and_process_engineer	22601_21273045	Job coding: production and process engineer	Job coding: production and process engineer (22601_21273045)	binary	89866	348.0	89518.0	UK Biobank
1583	22601_21283046-Job_coding_planning_and_quality_control_engineer_industrial_engineer_quality_engineer	22601_21283046	Job coding: planning and quality control engineer, industrial engineer, quality engineer	Job coding: planning and quality control engineer, industrial engineer, quality engineer (22601_21283046)	binary	89866	292.0	89574.0	UK Biobank
1584	22601_21293047-Job_coding_other_engineering_professional	22601_21293047	Job coding: other engineering professional	Job coding: other engineering professional (22601_21293047)	binary	89866	631.0	89235.0	UK Biobank
1585	22601_21313058-Job_coding_it_strategy_or_planning_professional_computer_consultant_software_consultant	22601_21313058	Job coding: it strategy or planning professional, computer consultant, software consultant	Job coding: it strategy or planning professional, computer consultant, software consultant (22601_21313058)	binary	89866	1817.0	88049.0	UK Biobank
1586	22601_21323059-Job_coding_software_professional_analystprogrammer_computer_programmer_software_analyst_or_engineer_systems_designer_or_programmer	22601_21323059	Job coding: software professional, analyst-programmer, computer programmer, software analyst or engineer, systems designer or programmer	Job coding: software professional, analyst-programmer, computer programmer, software analyst or engineer, systems designer or programmer (22601_21323059)	binary	89866	3445.0	86421.0	UK Biobank
1587	22601_22113066-Job_coding_medical_doctor_general_practitioner_hospital_consultant	22601_22113066	Job coding: medical doctor, general practitioner, hospital consultant	Job coding: medical doctor, general practitioner, hospital consultant (22601_22113066)	binary	89866	1467.0	88399.0	UK Biobank
1588	22601_22123067-Job_coding_psychologist_psychometrist	22601_22123067	Job coding: psychologist, psychometrist	Job coding: psychologist, psychometrist (22601_22123067)	binary	89866	278.0	89588.0	UK Biobank
1589	22601_22133068-Job_coding_pharmacist_pharmacologist_pharmaceutical_chemist	22601_22133068	Job coding: pharmacist, pharmacologist, pharmaceutical chemist	Job coding: pharmacist, pharmacologist, pharmaceutical chemist (22601_22133068)	binary	89866	400.0	89466.0	UK Biobank
1590	22601_22143069-Job_coding_ophthalmic_optician_optometrist	22601_22143069	Job coding: ophthalmic optician, optometrist	Job coding: ophthalmic optician, optometrist (22601_22143069)	binary	89866	104.0	89762.0	UK Biobank
1591	22601_22153070-Job_coding_dentist_dental_surgeon_orthodontist_periodontist	22601_22153070	Job coding: dentist, dental surgeon, orthodontist, periodontist	Job coding: dentist, dental surgeon, orthodontist, periodontist (22601_22153070)	binary	89866	285.0	89581.0	UK Biobank
1592	22601_23113030-Job_coding_university_lecturerprofessor	22601_23113030	Job coding: university lecturer/professor	Job coding: university lecturer/professor (22601_23113030)	binary	89866	437.0	89429.0	UK Biobank
1593	22601_23113399-Job_coding_higher_education_teaching_professional_university_lecturerprofessor_including_collegeuniversity_headvice_chancellor	22601_23113399	Job coding: higher education teaching professional, university lecturer/professor (including college/university head/vice chancellor)	Job coding: higher education teaching professional, university lecturer/professor (including college/university head/vice chancellor) (22601_23113399)	binary	89866	2631.0	87235.0	UK Biobank
1594	22601_23123400-Job_coding_further_education_teaching_professional_college_lecturerprofessor	22601_23123400	Job coding: further education teaching professional, college lecturer/professor	Job coding: further education teaching professional, college lecturer/professor (22601_23123400)	binary	89866	2467.0	87399.0	UK Biobank
1595	22601_23133420-Job_coding_education_officer_director_of_education_curriculum_development_officer	22601_23133420	Job coding: education officer, director of education, curriculum development officer	Job coding: education officer, director of education, curriculum development officer (22601_23133420)	binary	89866	881.0	88985.0	UK Biobank
1596	22601_23133421-Job_coding_school_inspector_education_inspector	22601_23133421	Job coding: school inspector, education inspector	Job coding: school inspector, education inspector (22601_23133421)	binary	89866	238.0	89628.0	UK Biobank
1597	22601_23143401-Job_coding_secondary_school_teacher_or_teaching_professional_including_head_teacher	22601_23143401	Job coding: secondary school teacher or teaching professional (including head teacher)	Job coding: secondary school teacher or teaching professional (including head teacher) (22601_23143401)	binary	89866	7556.0	82310.0	UK Biobank
1598	22601_23153402-Job_coding_primary_junior_school_teacher_or_teaching_professional_nursery_school_teacher_including_head_teacher	22601_23153402	Job coding: primary /junior school teacher or teaching professional, nursery school teacher (including head teacher)	Job coding: primary /junior school teacher or teaching professional, nursery school teacher (including head teacher) (22601_23153402)	binary	89866	5555.0	84311.0	UK Biobank
1599	22601_23163403-Job_coding_special_needs_teaching_professional_including_head_teacher	22601_23163403	Job coding: special needs teaching professional (including head teacher)	Job coding: special needs teaching professional (including head teacher) (22601_23163403)	binary	89866	1188.0	88678.0	UK Biobank
1600	22601_23173422-Job_coding_registrar_or_senior_administrator_of_educational_establishment_bursar_registrar_university_administrator	22601_23173422	Job coding: registrar or senior administrator of educational establishment, bursar, registrar, university administrator	Job coding: registrar or senior administrator of educational establishment, bursar, registrar, university administrator (22601_23173422)	binary	89866	1425.0	88441.0	UK Biobank
1601	22601_23193405-Job_coding_other_teaching_professional_including_private_tutor_tefl_teaching_english_as_a_foreign_language_teacher_tutor_at_adult_education_centre_etc	22601_23193405	Job coding: other teaching professional including private tutor, tefl (teaching english as a foreign language) teacher; tutor at adult education centre, etc.	Job coding: other teaching professional including private tutor, tefl (teaching english as a foreign language) teacher; tutor at adult education centre, etc. (22601_23193405)	binary	89866	1389.0	88477.0	UK Biobank
1602	22601_23193429-Job_coding_day_nursery_manager_or_owner	22601_23193429	Job coding: day nursery manager or owner	Job coding: day nursery manager or owner (22601_23193429)	binary	89866	113.0	89753.0	UK Biobank
1603	22601_23213026-Job_coding_scientific_researcher_scientific_officer_medical_research_associate_experimental_officer	22601_23213026	Job coding: scientific researcher, scientific officer, medical research associate, experimental officer	Job coding: scientific researcher, scientific officer, medical research associate, experimental officer (22601_23213026)	binary	89866	1165.0	88701.0	UK Biobank
1604	22601_23223027-Job_coding_social_science_researcher_anthropologist_sociologist_archaeologist_behavioural_scientist_epidemiologist_government_survey_officer	22601_23223027	Job coding: social science researcher, anthropologist, sociologist, archaeologist, behavioural scientist, epidemiologist, government survey officer	Job coding: social science researcher, anthropologist, sociologist, archaeologist, behavioural scientist, epidemiologist, government survey officer (22601_23223027)	binary	89866	410.0	89456.0	UK Biobank
1605	22601_23293029-Job_coding_university_research_fellow_or_assistantassociate	22601_23293029	Job coding: university research fellow or assistant/associate	Job coding: university research fellow or assistant/associate (22601_23293029)	binary	89866	702.0	89164.0	UK Biobank
1606	22601_23293031-Job_coding_other_researchers_including_in_broadcasting_journalism_photography_printing_and_publishing	22601_23293031	Job coding: other researchers including in broadcasting, journalism, photography, printing and publishing	Job coding: other researchers including in broadcasting, journalism, photography, printing and publishing (22601_23293031)	binary	89866	158.0	89708.0	UK Biobank
1607	22601_23293164-Job_coding_researcher_in_broadcasting_journalism_photography_printing_and_publishing	22601_23293164	Job coding: researcher in broadcasting, journalism, photography, printing and publishing	Job coding: researcher in broadcasting, journalism, photography, printing and publishing (22601_23293164)	binary	89866	162.0	89704.0	UK Biobank
1608	22601_24113277-Job_coding_solicitor_lawyer_barrister_judge_coroner_articled_clerk_attorney_advocate_stipendiary_magistrate_fiscalcrown_prosecutor_sheriff_scottish_courts_legal_services_recorder	22601_24113277	Job coding: solicitor, lawyer, barrister, judge, coroner, articled clerk, attorney, advocate, stipendiary magistrate, fiscal/crown prosecutor, sheriff (scottish courts), legal services recorder	Job coding: solicitor, lawyer, barrister, judge, coroner, articled clerk, attorney, advocate, stipendiary magistrate, fiscal/crown prosecutor, sheriff (scottish courts), legal services recorder (22601_24113277)	binary	89866	1071.0	88795.0	UK Biobank
1609	22601_24193278-Job_coding_other_legal_professional_including_court_clerk_legal_officeradvisor_clerk_to_the_justices_legal_services_registrar	22601_24193278	Job coding: other legal professional including: court clerk, legal officer/advisor, clerk to the justices, legal services registrar	Job coding: other legal professional including: court clerk, legal officer/advisor, clerk to the justices, legal services registrar (22601_24193278)	binary	89866	172.0	89694.0	UK Biobank
1610	22601_24213281-Job_coding_charteredcertified_accountant_auditor_company_accountant_articledaudit_clerk_official_receiver	22601_24213281	Job coding: chartered/certified accountant, auditor, company accountant, articled/audit clerk, official receiver	Job coding: chartered/certified accountant, auditor, company accountant, articled/audit clerk, official receiver (22601_24213281)	binary	89866	1919.0	87947.0	UK Biobank
1611	22601_24223282-Job_coding_management_accountant_works_accountant_cost_accountant	22601_24223282	Job coding: management accountant, works accountant, cost accountant	Job coding: management accountant, works accountant, cost accountant (22601_24223282)	binary	89866	759.0	89107.0	UK Biobank
1612	22601_24233025-Job_coding_statistician	22601_24233025	Job coding: statistician	Job coding: statistician (22601_24233025)	binary	89866	132.0	89734.0	UK Biobank
1613	22601_24233283-Job_coding_management_consultant_actuary_economist_statistician_statistical_controllerassistant_business_analyst_demographer_economic_forecaster	22601_24233283	Job coding: management consultant, actuary, economist, statistician, statistical controller/assistant, business analyst, demographer, economic forecaster	Job coding: management consultant, actuary, economist, statistician, statistical controller/assistant, business analyst, demographer, economic forecaster (22601_24233283)	binary	89866	927.0	88939.0	UK Biobank
1614	22601_24312597-Job_coding_architect_landscape_architectdesigner_structural_designer	22601_24312597	Job coding: architect, landscape architect/designer, structural designer	Job coding: architect, landscape architect/designer, structural designer (22601_24312597)	binary	89866	358.0	89508.0	UK Biobank
1615	22601_24313288-Job_coding_architect_landscape_architectdesigner_structural_designer	22601_24313288	Job coding: architect, landscape architect/designer, structural designer	Job coding: architect, landscape architect/designer, structural designer (22601_24313288)	binary	89866	413.0	89453.0	UK Biobank
1616	22601_24323289-Job_coding_town_planner_development_officer	22601_24323289	Job coding: town planner, development officer	Job coding: town planner, development officer (22601_24323289)	binary	89866	217.0	89649.0	UK Biobank
1617	22601_24332598-Job_coding_quantity_surveyor_quantity_survey_technician	22601_24332598	Job coding: quantity surveyor, quantity survey technician	Job coding: quantity surveyor, quantity survey technician (22601_24332598)	binary	89866	332.0	89534.0	UK Biobank
1618	22601_24342599-Job_coding_chartered_surveyor_building_surveyor_land_surveyor	22601_24342599	Job coding: chartered surveyor, building surveyor, land surveyor	Job coding: chartered surveyor, building surveyor, land surveyor (22601_24342599)	binary	89866	321.0	89545.0	UK Biobank
1619	22601_24342600-Job_coding_riverwater_surveyor_surveyor_and_estimator_topographer_property_surveyor	22601_24342600	Job coding: river/water surveyor, surveyor and estimator, topographer, property surveyor	Job coding: river/water surveyor, surveyor and estimator, topographer, property surveyor (22601_24342600)	binary	89866	130.0	89736.0	UK Biobank
1620	22601_24343291-Job_coding_chartered_surveyor_building_surveyor_land_surveyor_miningminerals_surveyor_riverwater_surveyor_surveyor_and_estimator_topographer_property_surveyor	22601_24343291	Job coding: chartered surveyor, building surveyor, land surveyor, mining/minerals surveyor, river/water surveyor, surveyor and estimator, topographer, property surveyor	Job coding: chartered surveyor, building surveyor, land surveyor, mining/minerals surveyor, river/water surveyor, surveyor and estimator, topographer, property surveyor (22601_24343291)	binary	89866	284.0	89582.0	UK Biobank
1621	22601_24413202-Job_coding_civil_service_senior_manager_outside_the_senior_civil_service_former_grades_6_and_7	22601_24413202	Job coding: civil service senior manager outside the senior civil service (former grades 6 and 7)	Job coding: civil service senior manager outside the senior civil service (former grades 6 and 7) (22601_24413202)	binary	89866	1324.0	88542.0	UK Biobank
1622	22601_24423108-Job_coding_social_worker_child_careprotection_officer_adoption_officer_mental_health_officer_almoner_family_case_worker	22601_24423108	Job coding: social worker, child care/protection officer, adoption officer, mental health officer, almoner, family case worker	Job coding: social worker, child care/protection officer, adoption officer, mental health officer, almoner, family case worker (22601_24423108)	binary	89866	1488.0	88378.0	UK Biobank
1623	22601_24433109-Job_coding_probation_officer_community_service_officer	22601_24433109	Job coding: probation officer, community service officer	Job coding: probation officer, community service officer (22601_24433109)	binary	89866	180.0	89686.0	UK Biobank
1624	22601_24443114-Job_coding_clergymanwoman_any_religious_officerleader	22601_24443114	Job coding: clergyman/woman; any religious officer/leader	Job coding: clergyman/woman; any religious officer/leader (22601_24443114)	binary	89866	516.0	89350.0	UK Biobank
1625	22601_24513035-Job_coding_librarian_assistant_librarian	22601_24513035	Job coding: librarian, assistant librarian	Job coding: librarian, assistant librarian (22601_24513035)	binary	89866	156.0	89710.0	UK Biobank
1626	22601_24513314-Job_coding_librarian_assistant_librarian	22601_24513314	Job coding: librarian, assistant librarian	Job coding: librarian, assistant librarian (22601_24513314)	binary	89866	740.0	89126.0	UK Biobank
1627	22601_24513424-Job_coding_librarian_assistant_librarian	22601_24513424	Job coding: librarian, assistant librarian	Job coding: librarian, assistant librarian (22601_24513424)	binary	89866	351.0	89515.0	UK Biobank
1628	22601_24523188-Job_coding_archivist_curator_conservator_inspector_of_ancient_monuments_museum_officer	22601_24523188	Job coding: archivist, curator, conservator, inspector of ancient monuments, museum officer	Job coding: archivist, curator, conservator, inspector of ancient monuments, museum officer (22601_24523188)	binary	89866	146.0	89720.0	UK Biobank
1629	22601_31113033-Job_coding_laboratory_technician_scientific_assistant_cytology_screener_hospital_medical_or_health_technician	22601_31113033	Job coding: laboratory technician, scientific assistant, cytology screener; hospital, medical or health technician	Job coding: laboratory technician, scientific assistant, cytology screener; hospital, medical or health technician (22601_31113033)	binary	89866	2162.0	87704.0	UK Biobank
1630	22601_31113086-Job_coding_laboratory_technician	22601_31113086	Job coding: laboratory technician	Job coding: laboratory technician (22601_31113086)	binary	89866	449.0	89417.0	UK Biobank
1631	22601_31122951-Job_coding_electricalelectronics_technician	22601_31122951	Job coding: electrical/electronics technician	Job coding: electrical/electronics technician (22601_31122951)	binary	89866	357.0	89509.0	UK Biobank
1632	22601_31123049-Job_coding_electrical_or_electronics_technician_signals_officer	22601_31123049	Job coding: electrical or electronics technician, signals officer	Job coding: electrical or electronics technician, signals officer (22601_31123049)	binary	89866	528.0	89338.0	UK Biobank
1633	22601_31133050-Job_coding_engineering_technician_engineers_assistant_commissioning_engineer_contracts_engineer_technician_engineer_industrial_radiographer	22601_31133050	Job coding: engineering technician, engineer's assistant, commissioning engineer, contracts engineer, technician engineer, industrial radiographer	Job coding: engineering technician, engineer's assistant, commissioning engineer, contracts engineer, technician engineer, industrial radiographer (22601_31133050)	binary	89866	905.0	88961.0	UK Biobank
1634	22601_31143051-Job_coding_building_or_civil_engineering_technician_structural_engineering_technician_survey_technician	22601_31143051	Job coding: building or civil engineering technician, structural engineering technician, survey technician	Job coding: building or civil engineering technician, structural engineering technician, survey technician (22601_31143051)	binary	89866	124.0	89742.0	UK Biobank
1635	22601_31152695-Job_coding_quality_assurance_techniciancoordinator	22601_31152695	Job coding: quality assurance technician/co-ordinator	Job coding: quality assurance technician/co-ordinator (22601_31152695)	binary	89866	234.0	89632.0	UK Biobank
1636	22601_31153052-Job_coding_quality_assurance_technician_or_coordinator	22601_31153052	Job coding: quality assurance technician or co-ordinator	Job coding: quality assurance technician or co-ordinator (22601_31153052)	binary	89866	114.0	89752.0	UK Biobank
1637	22601_31193034-Job_coding_other_science_technician_materials_technician_technical_assistant_technical_officer	22601_31193034	Job coding: other science technician, materials technician, technical assistant, technical officer	Job coding: other science technician, materials technician, technical assistant, technical officer (22601_31193034)	binary	89866	1402.0	88464.0	UK Biobank
1638	22601_31193055-Job_coding_other_engineering_technician_including_materials_technician_technical_assistant_technical_officer	22601_31193055	Job coding: other engineering technician, including materials technician, technical assistant, technical officer	Job coding: other engineering technician, including materials technician, technical assistant, technical officer (22601_31193055)	binary	89866	608.0	89258.0	UK Biobank
1639	22601_31213292-Job_coding_architectural_technologisttechnicianassistant_town_planning_technician_planning_enforcement_officer	22601_31213292	Job coding: architectural technologist/technician/assistant, town planning technician, planning enforcement officer	Job coding: architectural technologist/technician/assistant, town planning technician, planning enforcement officer (22601_31213292)	binary	89866	176.0	89690.0	UK Biobank
1640	22601_31223293-Job_coding_draughtsperson_cartographer_designerdetailerdraughtsperson_drawing_office_checker_engineering_draughtsperson	22601_31223293	Job coding: draughtsperson, cartographer, designer-detailer/draughtsperson, drawing office checker, engineering draughtsperson	Job coding: draughtsperson, cartographer, designer-detailer/draughtsperson, drawing office checker, engineering draughtsperson (22601_31223293)	binary	89866	283.0	89583.0	UK Biobank
1641	22601_31313060-Job_coding_it_operations_technician_computer_operator_or_technician_database_manager_network_or_web_technician_web_master_systems_administrator_or_officer	22601_31313060	Job coding: it operations technician, computer operator or technician, database manager, network or web technician, web master, systems administrator or officer	Job coding: it operations technician, computer operator or technician, database manager, network or web technician, web master, systems administrator or officer (22601_31313060)	binary	89866	1071.0	88795.0	UK Biobank
1642	22601_31323061-Job_coding_it_user_support_technician_help_desk_or_helpline_operator_computing_support_technician_computing_systems_support_officer	22601_31323061	Job coding: it user support technician, help desk or helpline operator (computing), support technician (computing), systems support officer	Job coding: it user support technician, help desk or helpline operator (computing), support technician (computing), systems support officer (22601_31323061)	binary	89866	692.0	89174.0	UK Biobank
1643	22601_32113072-Job_coding_nurse_of_any_kind_at_any_level	22601_32113072	Job coding: nurse (of any kind, at any level)	Job coding: nurse (of any kind, at any level) (22601_32113072)	binary	89866	4860.0	85006.0	UK Biobank
1644	22601_32113077-Job_coding_health_visitor	22601_32113077	Job coding: health visitor	Job coding: health visitor (22601_32113077)	binary	89866	405.0	89461.0	UK Biobank
1645	22601_32123074-Job_coding_midwife	22601_32123074	Job coding: midwife	Job coding: midwife (22601_32123074)	binary	89866	716.0	89150.0	UK Biobank
1646	22601_32143084-Job_coding_medical_radiographer_xray_operator_sonographer	22601_32143084	Job coding: medical radiographer, x-ray operator, sonographer	Job coding: medical radiographer, x-ray operator, sonographer (22601_32143084)	binary	89866	140.0	89726.0	UK Biobank
1647	22601_32153081-Job_coding_chiropodist_podiatrist	22601_32153081	Job coding: chiropodist, podiatrist	Job coding: chiropodist, podiatrist (22601_32153081)	binary	89866	131.0	89735.0	UK Biobank
1648	22601_32173088-Job_coding_pharmaceutical_dispenser_pharmacy_technician	22601_32173088	Job coding: pharmaceutical dispenser, pharmacy technician	Job coding: pharmaceutical dispenser, pharmacy technician (22601_32173088)	binary	89866	168.0	89698.0	UK Biobank
1649	22601_32183085-Job_coding_medical_technician_audiologist_cardiographer_prosthesist_ecg_technician_eeg_technician	22601_32183085	Job coding: medical technician, audiologist, cardiographer, prosthesist, ecg technician, eeg technician	Job coding: medical technician, audiologist, cardiographer, prosthesist, ecg technician, eeg technician (22601_32183085)	binary	89866	287.0	89579.0	UK Biobank
1650	22601_32213078-Job_coding_physiotherapist	22601_32213078	Job coding: physiotherapist	Job coding: physiotherapist (22601_32213078)	binary	89866	474.0	89392.0	UK Biobank
1651	22601_32223079-Job_coding_occupational_therapist	22601_32223079	Job coding: occupational therapist	Job coding: occupational therapist (22601_32223079)	binary	89866	294.0	89572.0	UK Biobank
1652	22601_32233080-Job_coding_speech_and_language_therapist	22601_32233080	Job coding: speech and language therapist	Job coding: speech and language therapist (22601_32233080)	binary	89866	151.0	89715.0	UK Biobank
1653	22601_32293082-Job_coding_other_therapist_including_acupuncturist_aromatherapist_dietician_herbalist_homeopath_hypnotherapist_masseur_orthoptist_osteopath_psychotherapist	22601_32293082	Job coding: other therapist including acupuncturist, aromatherapist, dietician, herbalist, homeopath, hypnotherapist, masseur, orthoptist, osteopath, psychotherapist	Job coding: other therapist including acupuncturist, aromatherapist, dietician, herbalist, homeopath, hypnotherapist, masseur, orthoptist, osteopath, psychotherapist (22601_32293082)	binary	89866	842.0	89024.0	UK Biobank
1654	22601_32313110-Job_coding_community_worker_day_centre_officer_youth_leader_youth_worker_parish_worker_bail_support_officer	22601_32313110	Job coding: community worker, day centre officer, youth leader, youth worker, parish worker, bail support officer	Job coding: community worker, day centre officer, youth leader, youth worker, parish worker, bail support officer (22601_32313110)	binary	89866	1039.0	88827.0	UK Biobank
1655	22601_32323111-Job_coding_housing_officer_welfare_officer_refugerescue_worker_probation_assistant_nspcc_inspector_day_centre_supervisor	22601_32323111	Job coding: housing officer, welfare officer, refuge/rescue worker, probation assistant, nspcc inspector, day centre supervisor	Job coding: housing officer, welfare officer, refuge/rescue worker, probation assistant, nspcc inspector, day centre supervisor (22601_32323111)	binary	89866	262.0	89604.0	UK Biobank
1656	22601_32323112-Job_coding_benefits_advisor_citizens_advice_bureau_adviser_debt_counsellor	22601_32323112	Job coding: benefits advisor, citizens advice bureau adviser, debt counsellor	Job coding: benefits advisor, citizens advice bureau adviser, debt counsellor (22601_32323112)	binary	89866	112.0	89754.0	UK Biobank
1657	22601_32323410-Job_coding_schoolstudent_counsellor_school_attendance_officer	22601_32323410	Job coding: school/student counsellor, school attendance officer	Job coding: school/student counsellor, school attendance officer (22601_32323410)	binary	89866	109.0	89757.0	UK Biobank
1658	22601_33113434-Job_coding_noncommissioned_officers_or_other_rank_of_armed_forces	22601_33113434	Job coding: non-commissioned officers or other rank of armed forces	Job coding: non-commissioned officers or other rank of armed forces (22601_33113434)	binary	89866	2003.0	87863.0	UK Biobank
1659	22601_33123442-Job_coding_police_officer_sergeant_or_below	22601_33123442	Job coding: police officer (sergeant or below)	Job coding: police officer (sergeant or below) (22601_33123442)	binary	89866	1142.0	88724.0	UK Biobank
1660	22601_33133440-Job_coding_fire_service_officer_leading_fire_officer_and_below	22601_33133440	Job coding: fire service officer (leading fire officer and below)	Job coding: fire service officer (leading fire officer and below) (22601_33133440)	binary	89866	188.0	89678.0	UK Biobank
1661	22601_33143448-Job_coding_prison_service_officer_below_principal_officer_prison_warder	22601_33143448	Job coding: prison service officer (below principal officer), prison warder	Job coding: prison service officer (below principal officer), prison warder (22601_33143448)	binary	89866	106.0	89760.0	UK Biobank
1662	22601_34123157-Job_coding_author_writer_biographer_book_editor_novelist_dramatist_playwright_poet	22601_34123157	Job coding: author, writer, biographer, book editor, novelist, dramatist, playwright, poet	Job coding: author, writer, biographer, book editor, novelist, dramatist, playwright, poet (22601_34123157)	binary	89866	277.0	89589.0	UK Biobank
1663	22601_34133166-Job_coding_actor_chorister_or_singer	22601_34133166	Job coding: actor, chorister or singer	Job coding: actor, chorister or singer (22601_34133166)	binary	89866	153.0	89713.0	UK Biobank
1664	22601_34153170-Job_coding_musician_bandsman_instrumentalist_bellringer_composer_conductor_song_writer	22601_34153170	Job coding: musician, bandsman, instrumentalist, bellringer; composer, conductor; song writer	Job coding: musician, bandsman, instrumentalist, bellringer; composer, conductor; song writer (22601_34153170)	binary	89866	160.0	89706.0	UK Biobank
1665	22601_34163176-Job_coding_arts_officer_producer_director_entertainmentartiststheatrical_agent_studio_manager_prompter	22601_34163176	Job coding: arts officer, producer, director; entertainment/artists'/theatrical agent; studio manager, prompter	Job coding: arts officer, producer, director; entertainment/artists'/theatrical agent; studio manager, prompter (22601_34163176)	binary	89866	257.0	89609.0	UK Biobank
1666	22601_34213150-Job_coding_graphic_designer_commercial_artist_desktop_publishing_artist_illuminator	22601_34213150	Job coding: graphic designer, commercial artist, desktop publishing artist, illuminator	Job coding: graphic designer, commercial artist, desktop publishing artist, illuminator (22601_34213150)	binary	89866	310.0	89556.0	UK Biobank
1667	22601_34313159-Job_coding_journalist_reporter_newspaper_correspondent_sports_writer_newspaper_or_magazine_editor	22601_34313159	Job coding: journalist, reporter, newspaper correspondent, sports writer, newspaper or magazine editor	Job coding: journalist, reporter, newspaper correspondent, sports writer, newspaper or magazine editor (22601_34313159)	binary	89866	496.0	89370.0	UK Biobank
1668	22601_34323160-Job_coding_broadcasting_professional_broadcaster_news_reporter_radio_or_television_journalist_director_or_producer	22601_34323160	Job coding: broadcasting professional, broadcaster, news reporter; radio or television journalist, director or producer	Job coding: broadcasting professional, broadcaster, news reporter; radio or television journalist, director or producer (22601_34323160)	binary	89866	390.0	89476.0	UK Biobank
1669	22601_34333162-Job_coding_public_relations_officer_press_officer_information_officer	22601_34333162	Job coding: public relations officer, press officer, information officer	Job coding: public relations officer, press officer, information officer (22601_34333162)	binary	89866	120.0	89746.0	UK Biobank
1670	22601_34333239-Job_coding_public_relations_officer_press_officer_information_officer_publicity_assistant	22601_34333239	Job coding: public relations officer, press officer, information officer, publicity assistant	Job coding: public relations officer, press officer, information officer, publicity assistant (22601_34333239)	binary	89866	393.0	89473.0	UK Biobank
1671	22601_34343161-Job_coding_photographer_and_audiovisual_equipment_operator_cameraman_film_technician_sound_or_light_engineer_projectionist	22601_34343161	Job coding: photographer and audio-visual equipment operator, cameraman, film technician, sound or light engineer, projectionist	Job coding: photographer and audio-visual equipment operator, cameraman, film technician, sound or light engineer, projectionist (22601_34343161)	binary	89866	351.0	89515.0	UK Biobank
1672	22601_34423138-Job_coding_sports_coach_instructor_trainer_or_manager	22601_34423138	Job coding: sports coach, instructor, trainer, or manager	Job coding: sports coach, instructor, trainer, or manager (22601_34423138)	binary	89866	232.0	89634.0	UK Biobank
1673	22601_35122636-Job_coding_aircraft_pilot_flight_engineer_aircraft_navigator_helicopter_pilot	22601_35122636	Job coding: aircraft pilot, flight engineer, aircraft navigator, helicopter pilot	Job coding: aircraft pilot, flight engineer, aircraft navigator, helicopter pilot (22601_35122636)	binary	89866	104.0	89762.0	UK Biobank
1674	22601_35132647-Job_coding_ship_merchant_navy_or_hovercraft_captainofficernavigator_master_mariner_skipper	22601_35132647	Job coding: ship, merchant navy or hovercraft captain/officer/navigator, master mariner, skipper	Job coding: ship, merchant navy or hovercraft captain/officer/navigator, master mariner, skipper (22601_35132647)	binary	89866	163.0	89703.0	UK Biobank
1675	22601_35132648-Job_coding_ships_engineer_ships_purser	22601_35132648	Job coding: ship's engineer, ship's purser	Job coding: ship's engineer, ship's purser (22601_35132648)	binary	89866	155.0	89711.0	UK Biobank
1676	22601_35203279-Job_coding_judges_or_barristers_clerk_conveyancer_data_protection_officer_legal_assistant_or_executive_coroners_officer_land_registrar_tribunal_member	22601_35203279	Job coding: judge's or barrister's clerk, conveyancer, data protection officer, legal assistant or executive, coroner's officer, land registrar, tribunal member	Job coding: judge's or barrister's clerk, conveyancer, data protection officer, legal assistant or executive, coroner's officer, land registrar, tribunal member (22601_35203279)	binary	89866	137.0	89729.0	UK Biobank
1677	22601_35313264-Job_coding_estimator_valuer_building_estimatorassessor_insurance_assessor_costing_engineer_surveyorvaluer_lottery_officer_rating_officer_marinenaval_surveyor	22601_35313264	Job coding: estimator, valuer, building estimator/assessor, insurance assessor, costing engineer, surveyor/valuer, lottery officer, rating officer, marine/naval surveyor	Job coding: estimator, valuer, building estimator/assessor, insurance assessor, costing engineer, surveyor/valuer, lottery officer, rating officer, marine/naval surveyor (22601_35313264)	binary	89866	396.0	89470.0	UK Biobank
1678	22601_35323258-Job_coding_broker_financialinsurance_broker_foreign_exchange_dealer_shipmarine_broker_stockbroker_commodity_trader	22601_35323258	Job coding: broker, financial/insurance broker, foreign exchange dealer, ship/marine broker, stockbroker, commodity trader	Job coding: broker, financial/insurance broker, foreign exchange dealer, ship/marine broker, stockbroker, commodity trader (22601_35323258)	binary	89866	470.0	89396.0	UK Biobank
1679	22601_35323265-Job_coding_broker_financialinsurance_broker_foreign_exchange_dealer_shipmarine_broker_stockbroker_commodity_trader	22601_35323265	Job coding: broker, financial/insurance broker, foreign exchange dealer, ship/marine broker, stockbroker, commodity trader	Job coding: broker, financial/insurance broker, foreign exchange dealer, ship/marine broker, stockbroker, commodity trader (22601_35323265)	binary	89866	216.0	89650.0	UK Biobank
1680	22601_35333259-Job_coding_insurance_underwriter_insurance_inspector_insurance_account_handler	22601_35333259	Job coding: insurance underwriter, insurance inspector, insurance account handler	Job coding: insurance underwriter, insurance inspector, insurance account handler (22601_35333259)	binary	89866	375.0	89491.0	UK Biobank
1681	22601_35333266-Job_coding_insurance_underwriter_insurance_inspector_insurance_account_handler	22601_35333266	Job coding: insurance underwriter, insurance inspector, insurance account handler	Job coding: insurance underwriter, insurance inspector, insurance account handler (22601_35333266)	binary	89866	147.0	89719.0	UK Biobank
1682	22601_35343267-Job_coding_financial_adviseragentconsultant_investment_analyst_mortgage_consultant_financier_pension_advisor	22601_35343267	Job coding: financial adviser/agent/consultant, investment analyst, mortgage consultant, financier, pension advisor	Job coding: financial adviser/agent/consultant, investment analyst, mortgage consultant, financier, pension advisor (22601_35343267)	binary	89866	849.0	89017.0	UK Biobank
1683	22601_35353268-Job_coding_taxation_accountant_or_adviser_or_consultant_or_practitioner	22601_35353268	Job coding: taxation accountant or adviser or consultant or practitioner	Job coding: taxation accountant or adviser or consultant or practitioner (22601_35353268)	binary	89866	257.0	89609.0	UK Biobank
1684	22601_35363269-Job_coding_import_agent_export_agent_shipping_agent	22601_35363269	Job coding: import agent, export agent, shipping agent	Job coding: import agent, export agent, shipping agent (22601_35363269)	binary	89866	143.0	89723.0	UK Biobank
1685	22601_35373270-Job_coding_financial_controller_accountingaudit_technician_trust_officer	22601_35373270	Job coding: financial controller, accounting/audit technician, trust officer	Job coding: financial controller, accounting/audit technician, trust officer (22601_35373270)	binary	89866	1495.0	88371.0	UK Biobank
1686	22601_35393271-Job_coding_management_information_officer_conferenceevents_coordinatororganiser_exhibition_officer_work_study_engineerofficeranalyst_contract_adviseragent_election_agent_business_system_analyst	22601_35393271	Job coding: management information officer, conference/events co-ordinator/organiser, exhibition officer, work study engineer/officer/analyst, contract adviser/agent, election agent, business system analyst	Job coding: management information officer, conference/events co-ordinator/organiser, exhibition officer, work study engineer/officer/analyst, contract adviser/agent, election agent, business system analyst (22601_35393271)	binary	89866	1857.0	88009.0	UK Biobank
1687	22601_35413236-Job_coding_buyer_purchasingprocurement_officer_supply_officer	22601_35413236	Job coding: buyer, purchasing/procurement officer, supply officer	Job coding: buyer, purchasing/procurement officer, supply officer (22601_35413236)	binary	89866	395.0	89471.0	UK Biobank
1688	22601_35423237-Job_coding_sales_or_marketing_representative_manufacturers_agent_or_representative_or_salesmanwoman	22601_35423237	Job coding: sales or marketing representative, manufacturer's agent or representative or salesman/woman	Job coding: sales or marketing representative, manufacturer's agent or representative or salesman/woman (22601_35423237)	binary	89866	1121.0	88745.0	UK Biobank
1689	22601_35433238-Job_coding_marketing_research_professional_marketing_consultant_promotions_or_advertising_consultant_fundraiser_consultant_appeals_organiser	22601_35433238	Job coding: marketing research professional, marketing consultant, promotions or advertising consultant, fundraiser consultant, appeals organiser	Job coding: marketing research professional, marketing consultant, promotions or advertising consultant, fundraiser consultant, appeals organiser (22601_35433238)	binary	89866	652.0	89214.0	UK Biobank
1690	22601_35443245-Job_coding_estate_agent_auctioneer_land_agent_letting_agent	22601_35443245	Job coding: estate agent, auctioneer, land agent, letting agent	Job coding: estate agent, auctioneer, land agent, letting agent (22601_35443245)	binary	89866	283.0	89583.0	UK Biobank
1691	22601_35613203-Job_coding_public_service_highersenior_executive_officer_hospital_administrator	22601_35613203	Job coding: public service higher/senior executive officer, hospital administrator	Job coding: public service higher/senior executive officer, hospital administrator (22601_35613203)	binary	89866	3215.0	86651.0	UK Biobank
1692	22601_35623207-Job_coding_personnel_or_industrial_relations_officer_recruitment_consultant	22601_35623207	Job coding: personnel or industrial relations officer, recruitment consultant	Job coding: personnel or industrial relations officer, recruitment consultant (22601_35623207)	binary	89866	210.0	89656.0	UK Biobank
1693	22601_35623213-Job_coding_personnel_or_industrial_relations_officer_recruitment_consultant	22601_35623213	Job coding: personnel or industrial relations officer, recruitment consultant	Job coding: personnel or industrial relations officer, recruitment consultant (22601_35623213)	binary	89866	392.0	89474.0	UK Biobank
1694	22601_35623217-Job_coding_personnel_or_industrial_relations_officer_recruitment_consultant	22601_35623217	Job coding: personnel or industrial relations officer, recruitment consultant	Job coding: personnel or industrial relations officer, recruitment consultant (22601_35623217)	binary	89866	119.0	89747.0	UK Biobank
1695	22601_35623246-Job_coding_personnel_or_industrial_relations_officer_recruitment_consultant	22601_35623246	Job coding: personnel or industrial relations officer, recruitment consultant	Job coding: personnel or industrial relations officer, recruitment consultant (22601_35623246)	binary	89866	537.0	89329.0	UK Biobank
1696	22601_35623273-Job_coding_personnel_or_industrial_relations_officer_recruitment_consultant	22601_35623273	Job coding: personnel or industrial relations officer, recruitment consultant	Job coding: personnel or industrial relations officer, recruitment consultant (22601_35623273)	binary	89866	124.0	89742.0	UK Biobank
1697	22601_35633208-Job_coding_vocational_or_industrial_trainerinstructor	22601_35633208	Job coding: vocational or industrial trainer/instructor	Job coding: vocational or industrial trainer/instructor (22601_35633208)	binary	89866	138.0	89728.0	UK Biobank
1698	22601_35633214-Job_coding_vocational_or_industrial_trainerinstructor_craft_instructor_apprentice_instructor	22601_35633214	Job coding: vocational or industrial trainer/instructor, craft instructor, apprentice instructor	Job coding: vocational or industrial trainer/instructor, craft instructor, apprentice instructor (22601_35633214)	binary	89866	259.0	89607.0	UK Biobank
1699	22601_35633218-Job_coding_vocational_or_industrial_trainerinstructor	22601_35633218	Job coding: vocational or industrial trainer/instructor	Job coding: vocational or industrial trainer/instructor (22601_35633218)	binary	89866	131.0	89735.0	UK Biobank
1700	22601_35633274-Job_coding_vocational_or_industrial_trainerinstructor	22601_35633274	Job coding: vocational or industrial trainer/instructor	Job coding: vocational or industrial trainer/instructor (22601_35633274)	binary	89866	183.0	89683.0	UK Biobank
1701	22601_35643209-Job_coding_careers_adviser_or_vocational_guidance_specialist_placement_advisor	22601_35643209	Job coding: careers adviser or vocational guidance specialist, placement advisor	Job coding: careers adviser or vocational guidance specialist, placement advisor (22601_35643209)	binary	89866	173.0	89693.0	UK Biobank
1702	22601_35672595-Job_coding_health_and_safety_officer_occupational_hygienist_safety_adviser	22601_35672595	Job coding: health and safety officer, occupational hygienist, safety adviser	Job coding: health and safety officer, occupational hygienist, safety adviser (22601_35672595)	binary	89866	103.0	89763.0	UK Biobank
1703	22601_35673467-Job_coding_health_and_safety_officer_occupational_hygienist_safety_adviser_road_safety_officer	22601_35673467	Job coding: health and safety officer, occupational hygienist, safety adviser, road safety officer	Job coding: health and safety officer, occupational hygienist, safety adviser, road safety officer (22601_35673467)	binary	89866	111.0	89755.0	UK Biobank
1704	22601_41113204-Job_coding_civil_service_executive_officer_revenuetax_executive_or_officer_fraud_inspector_or_officer_job_centre_adviser	22601_41113204	Job coding: civil service executive officer, revenue/tax executive or officer, fraud inspector or officer, job centre adviser	Job coding: civil service executive officer, revenue/tax executive or officer, fraud inspector or officer, job centre adviser (22601_41113204)	binary	89866	3422.0	86444.0	UK Biobank
1705	22601_41123205-Job_coding_civil_service_administrative_officer_or_assistant_or_clerk_tax_collector_prison_service_clerk_law_courts_clerk	22601_41123205	Job coding: civil service administrative officer or assistant or clerk, tax collector, prison service clerk, law courts clerk	Job coding: civil service administrative officer or assistant or clerk, tax collector, prison service clerk, law courts clerk (22601_41123205)	binary	89866	4036.0	85830.0	UK Biobank
1706	22601_41133206-Job_coding_local_government_administrative_officer_or_assistant_or_clerk	22601_41133206	Job coding: local government administrative officer or assistant or clerk	Job coding: local government administrative officer or assistant or clerk (22601_41133206)	binary	89866	4748.0	85118.0	UK Biobank
1707	22601_41143216-Job_coding_officer_of_ngo_trade_union_organiserofficial_charity_administrator_secretary_of_research_or_charity_or_political_or_professional_or_trade_association_or_trade_union	22601_41143216	Job coding: officer of ngo, trade union organiser/official, charity administrator, secretary of research or charity or political or professional or trade association or trade union	Job coding: officer of ngo, trade union organiser/official, charity administrator, secretary of research or charity or political or professional or trade association or trade union (22601_41143216)	binary	89866	1557.0	88309.0	UK Biobank
1708	22601_41213240-Job_coding_credit_controllersupervisor	22601_41213240	Job coding: credit controller/supervisor	Job coding: credit controller/supervisor (22601_41213240)	binary	89866	197.0	89669.0	UK Biobank
1709	22601_41213252-Job_coding_credit_controllersupervisor	22601_41213252	Job coding: credit controller/supervisor	Job coding: credit controller/supervisor (22601_41213252)	binary	89866	207.0	89659.0	UK Biobank
1710	22601_41223241-Job_coding_accounts_and_wages_clerkassistantsupervisor_bookkeeper_cost_or_ledger_clerk_audit_assistant_budget_officer_student_loans_officer_paymaster	22601_41223241	Job coding: accounts and wages clerk/assistant/supervisor, bookkeeper, cost or ledger clerk, audit assistant, budget officer, student loans officer, paymaster	Job coding: accounts and wages clerk/assistant/supervisor, bookkeeper, cost or ledger clerk, audit assistant, budget officer, student loans officer, paymaster (22601_41223241)	binary	89866	1922.0	87944.0	UK Biobank
1711	22601_41223253-Job_coding_accounts_and_wages_clerkassistantsupervisor_bookkeeper_cost_or_ledger_clerk_audit_assistant_budget_officer_student_loans_officer_paymaster	22601_41223253	Job coding: accounts and wages clerk/assistant/supervisor, bookkeeper, cost or ledger clerk, audit assistant, budget officer, student loans officer, paymaster	Job coding: accounts and wages clerk/assistant/supervisor, bookkeeper, cost or ledger clerk, audit assistant, budget officer, student loans officer, paymaster (22601_41223253)	binary	89866	909.0	88957.0	UK Biobank
1712	22601_41233254-Job_coding_counter_clerk_bank_clerk_cashier_post_office_clerk	22601_41233254	Job coding: counter clerk, bank clerk, cashier, post office clerk	Job coding: counter clerk, bank clerk, cashier, post office clerk (22601_41233254)	binary	89866	3051.0	86815.0	UK Biobank
1713	22601_41313093-Job_coding_ward_clerk_medical_records_clerk	22601_41313093	Job coding: ward clerk, medical records clerk	Job coding: ward clerk, medical records clerk (22601_41313093)	binary	89866	226.0	89640.0	UK Biobank
1714	22601_41313256-Job_coding_filing_clerk_records_assistantclerk	22601_41313256	Job coding: filing clerk, records assistant/clerk	Job coding: filing clerk, records assistant/clerk (22601_41313256)	binary	89866	457.0	89409.0	UK Biobank
1715	22601_41313272-Job_coding_filing_clerk_records_assistantclerk	22601_41313272	Job coding: filing clerk, records assistant/clerk	Job coding: filing clerk, records assistant/clerk (22601_41313272)	binary	89866	531.0	89335.0	UK Biobank
1716	22601_41313317-Job_coding_filing_clerk_records_assistantclerk_technical_clerk_lottery_clerk_courts_administrator_checker_census_enumerator_progressdocument_controller	22601_41313317	Job coding: filing clerk, records assistant/clerk, technical clerk, lottery clerk, courts administrator, checker, census enumerator, progress/document controller	Job coding: filing clerk, records assistant/clerk, technical clerk, lottery clerk, courts administrator, checker, census enumerator, progress/document controller (22601_41313317)	binary	89866	228.0	89638.0	UK Biobank
1717	22601_41323255-Job_coding_pensions_and_insurance_clerkadministrator_claims_handler	22601_41323255	Job coding: pensions and insurance clerk/administrator, claims handler	Job coding: pensions and insurance clerk/administrator, claims handler (22601_41323255)	binary	89866	1249.0	88617.0	UK Biobank
1718	22601_41333350-Job_coding_stock_control_clerk_stock_controller_progressproductionstock_chaser_warehouse_clerk_materials_controllercoordinator_stores_officer	22601_41333350	Job coding: stock control clerk, stock controller, progress/production/stock chaser, warehouse clerk, materials controller/co-ordinator, stores officer	Job coding: stock control clerk, stock controller, progress/production/stock chaser, warehouse clerk, materials controller/co-ordinator, stores officer (22601_41333350)	binary	89866	305.0	89561.0	UK Biobank
1719	22601_41342670-Job_coding_road_transporttraffic_clerk_distribution_clerkcontroller_shipping_clerkcontroller_fleet_controlleradministrator_traffic_officer_road_haulage	22601_41342670	Job coding: road transport/traffic clerk, distribution clerk/controller, shipping clerk/controller, fleet controller/administrator, traffic officer (road haulage)	Job coding: road transport/traffic clerk, distribution clerk/controller, shipping clerk/controller, fleet controller/administrator, traffic officer (road haulage) (22601_41342670)	binary	89866	220.0	89646.0	UK Biobank
1720	22601_41353316-Job_coding_library_assistantclerk_press_cuttings_clerk	22601_41353316	Job coding: library assistant/clerk, press cuttings clerk	Job coding: library assistant/clerk, press cuttings clerk (22601_41353316)	binary	89866	607.0	89259.0	UK Biobank
1721	22601_41353425-Job_coding_library_assistantclerk	22601_41353425	Job coding: library assistant/clerk	Job coding: library assistant/clerk (22601_41353425)	binary	89866	146.0	89720.0	UK Biobank
1722	22601_41363318-Job_coding_database_assistantclerk_computer_clerk_data_entry_clerkprocessor_book_keepingaccounts_machinist	22601_41363318	Job coding: database assistant/clerk, computer clerk, data entry clerk/processor, book keeping/accounts machinist	Job coding: database assistant/clerk, computer clerk, data entry clerk/processor, book keeping/accounts machinist (22601_41363318)	binary	89866	440.0	89426.0	UK Biobank
1723	22601_41363428-Job_coding_database_assistantclerk_computer_clerk_data_entry_clerkprocessor_book_keepingaccounts_machinist	22601_41363428	Job coding: database assistant/clerk, computer clerk, data entry clerk/processor, book keeping/accounts machinist	Job coding: database assistant/clerk, computer clerk, data entry clerk/processor, book keeping/accounts machinist (22601_41363428)	binary	89866	194.0	89672.0	UK Biobank
1724	22601_41413308-Job_coding_telephonist_telephoneswitchboard_operator	22601_41413308	Job coding: telephonist, telephone/switchboard operator	Job coding: telephonist, telephone/switchboard operator (22601_41413308)	binary	89866	650.0	89216.0	UK Biobank
1725	22601_41423309-Job_coding_communicationtelecommunications_operator_radiotelex_operator_radar_operator	22601_41423309	Job coding: communication/telecommunications operator, radio/telex operator, radar operator	Job coding: communication/telecommunications operator, radio/telex operator, radar operator (22601_41423309)	binary	89866	196.0	89670.0	UK Biobank
1726	22601_41423445-Job_coding_emergency_services_control_roomradio_operatorofficer	22601_41423445	Job coding: emergency services control room/radio operator/officer	Job coding: emergency services control room/radio operator/officer (22601_41423445)	binary	89866	163.0	89703.0	UK Biobank
1727	22601_41503307-Job_coding_general_office_assistantclerk_clerical_officer_clerktypist_office_supervisor_pressnewspaper_correctorreader	22601_41503307	Job coding: general office assistant/clerk, clerical officer, clerk-typist, office supervisor, press/newspaper corrector/reader	Job coding: general office assistant/clerk, clerical officer, clerk-typist, office supervisor, press/newspaper corrector/reader (22601_41503307)	binary	89866	3957.0	85909.0	UK Biobank
1728	22601_42113094-Job_coding_medical_secretary	22601_42113094	Job coding: medical secretary	Job coding: medical secretary (22601_42113094)	binary	89866	155.0	89711.0	UK Biobank
1729	22601_42113298-Job_coding_medical_secretary	22601_42113298	Job coding: medical secretary	Job coding: medical secretary (22601_42113298)	binary	89866	873.0	88993.0	UK Biobank
1730	22601_42123280-Job_coding_legal_secretary_clerk_or_aid_clerk	22601_42123280	Job coding: legal secretary, clerk, or aid clerk	Job coding: legal secretary, clerk, or aid clerk (22601_42123280)	binary	89866	435.0	89431.0	UK Biobank
[truncated: 2,360 more rows]
