# Supplementary material for: Projecting genetic associations through gene expression patterns highlights disease etiology and drug mechanisms
Source: Nat Commun. 2023 Sep 9;14:5562. doi: 10.1038/s41467-023-41057-4 (PMC10492839; doi:10.1038/s41467-023-41057-4)
Supplement: Supplementary file 5 — Supplementary Data 2 [file 41467_2023_41057_MOESM5_ESM.zip]

Archive with 2 entries (2 files):
- lipid_DEG.csv
- rank_criteria.xlsx
