# Supplementary material for: Projecting genetic associations through gene expression patterns highlights disease etiology and drug mechanisms
Source: Nat Commun. 2023 Sep 9;14:5562. doi: 10.1038/s41467-023-41057-4 (PMC10492839; doi:10.1038/s41467-023-41057-4)
Supplement: Supplementary file 5 — Supplementary Data 2 [file 41467_2023_41057_MOESM5_ESM.zip › lipid_DEG.csv]

gene_name	GFPLow_vs_UnSorted.log2FC	GFPLow_vs_UnSorted.FDR	GFPLow_vs_UnSorted.DEG	GFPHigh_vs_UnSorted.log2FC	GFPHigh_vs_UnSorted.FDR	GFPHigh_vs_UnSorted.DEG	GFPHigh_vs_GFPLow.log2FC	GFPHigh_vs_GFPLow.FDR	GFPHigh_vs_GFPLow.DEG	lipid effect	rank
ABCA2	0.558668386	0.11600758	FALSE	0.784918504	0.027128262	TRUE	0.226250118	0.632690747	FALSE	decrease *	-1
ABCB7	0.798524591	0.029219603	TRUE	-0.238341841	0.79077801	FALSE	-1.036866433	0.000693259	TRUE	increase **	2
ABCE1	0.684075437	0.047833353	TRUE	0.044325654	0.975255306	FALSE	-0.639749782	0.049228517	TRUE	increase **	2
ABCG2	0.438126065	0.049607475	TRUE	0.375549964	0.229538545	FALSE	-0.062576101	0.883677774	FALSE	increase *	1
ABHD10	-0.641404538	0.009845648	TRUE	-0.241943441	0.658553354	FALSE	0.399461096	0.156967126	FALSE	decrease *	-1
ABHD13	0.088905218	0.806738313	FALSE	-0.454206961	0.040217661	TRUE	-0.543112179	0.000576641	TRUE	increase **	2
ABHD5	-0.976175975	0.001628913	TRUE	0.602642499	0.209070416	FALSE	1.578818474	8.51E-10	TRUE	decrease **	-2
ACACA	0.87546029	1.99E-06	TRUE	-1.140224778	3.85E-10	TRUE	-2.015685068	1.97E-30	TRUE	increase ***	3
ACO2	0.561633428	0.035763388	TRUE	0.29377257	0.561322276	FALSE	-0.267860858	0.440288829	FALSE	increase *	1
ACOX2	-0.404693859	0.157544259	FALSE	-0.660697788	0.013804999	TRUE	-0.256003929	0.431580751	FALSE	increase *	1
ACTR10	0.779846635	0.025799506	TRUE	0.337569836	0.641185761	FALSE	-0.442276799	0.286120164	FALSE	increase *	1
ACTR1A	0.671822445	0.021704974	TRUE	0.059516734	0.955218361	FALSE	-0.61230571	0.027235225	TRUE	increase **	2
ACVR1	0.982428842	0.00545251	TRUE	-0.008426174	0.997729484	FALSE	-0.990855015	0.002043458	TRUE	increase **	2
ACVR1B	-0.953403403	0.001229741	TRUE	-0.333003328	0.605362904	FALSE	0.620400074	0.049446683	TRUE	decrease **	-2
ADAM32	-0.69557666	0.030788098	TRUE	-0.45056957	0.406001259	FALSE	0.245007091	0.596298879	FALSE	decrease *	-1
ADAMTS12	-0.652822244	0.029219603	TRUE	-0.206529645	0.765100338	FALSE	0.4462926	0.168806796	FALSE	decrease *	-1
ADGRE2	0.586397424	0.032954447	TRUE	0.204247052	0.736516668	FALSE	-0.382150372	0.211249781	FALSE	increase *	1
ADRBK2	0.542705986	0.015248633	TRUE	0.173891654	0.732556744	FALSE	-0.368814332	0.126653686	FALSE	increase *	1
AGAP4	0.928561865	0.04805792	TRUE	0.127112258	0.929378065	FALSE	-0.801449607	0.08115165	FALSE	increase *	1
AGPAT3	-0.592271612	0.007126925	TRUE	0.214506706	0.661405945	FALSE	0.806778318	9.99E-06	TRUE	decrease **	-2
AGPAT6	0.834463237	0.002300988	TRUE	-0.135154084	0.871462582	FALSE	-0.969617321	4.81E-05	TRUE	increase **	2
AKIRIN2	1.320628415	0.005805085	TRUE	0.037199798	0.987123978	FALSE	-1.283428617	0.003367234	TRUE	increase **	2
ALKBH3	-0.812441786	0.006446834	TRUE	-0.570117251	0.206690559	FALSE	0.242324534	0.596862786	FALSE	decrease *	-1
AMMECR1	-0.751537106	0.00508807	TRUE	0.01726936	0.989574294	FALSE	0.768806466	0.001571366	TRUE	decrease **	-2
AMTN	0.543687126	0.015248633	TRUE	0.457124394	0.129244598	FALSE	-0.086562732	0.835146057	FALSE	increase *	1
AP2S1	0.635337868	0.034916069	TRUE	-0.068519446	0.946076749	FALSE	-0.703857315	0.007480641	TRUE	increase **	2
APITD1-CORT	-0.506338212	0.04718061	TRUE	-0.240896216	0.633971762	FALSE	0.265441996	0.401499308	FALSE	decrease *	-1
ARMC12	-0.444796052	0.036964124	TRUE	-0.015296568	0.987245074	FALSE	0.429499484	0.029233563	TRUE	decrease **	-2
ASB9	-0.699102876	0.038773379	TRUE	-0.498550484	0.353885204	FALSE	0.200552392	0.703188611	FALSE	decrease *	-1
ASCC3	0.869823769	0.00182658	TRUE	0.031463176	0.98028083	FALSE	-0.838360592	0.00109764	TRUE	increase **	2
ASH2L	0.680839142	0.000240809	TRUE	-0.228974678	0.580905342	FALSE	-0.90981382	2.10E-08	TRUE	increase **	2
ATP5B	0.210678085	0.724453515	FALSE	0.826643853	0.032321353	TRUE	0.615965768	0.068904215	FALSE	decrease *	-1
ATP5O	0.066258851	0.901681607	FALSE	0.613455641	0.029957089	TRUE	0.54719679	0.016477834	TRUE	decrease **	-2
ATP6AP1	0.557999033	0.352528482	FALSE	1.078657656	0.040464916	TRUE	0.520658623	0.350517138	FALSE	decrease *	-1
B3GALT4	-0.150454463	0.82211183	FALSE	-0.980759536	0.006358125	TRUE	-0.830305074	0.008018316	TRUE	increase **	2
BACH1	-0.279253956	0.445084412	FALSE	0.62222525	0.036763516	TRUE	0.901479206	9.99E-06	TRUE	decrease **	-2
BCL9L	-0.916177846	0.000299513	TRUE	0.060908825	0.95194022	FALSE	0.97708667	1.71E-05	TRUE	decrease **	-2
BDP1	0.642650595	0.035763388	TRUE	0.054359866	0.962092641	FALSE	-0.588290729	0.042663851	TRUE	increase **	2
BLCAP	-0.624718848	0.006259141	TRUE	0.644595873	0.012237942	TRUE	1.269314721	2.97E-12	TRUE	decrease ***	-3
BMPER	-0.819194373	0.00233161	TRUE	-0.017977928	0.989055115	FALSE	0.801216445	0.001149213	TRUE	decrease **	-2
BMPR1A	0.904351479	0.032746852	TRUE	-0.211631221	0.851841607	FALSE	-1.115982701	0.001770471	TRUE	increase **	2
BMPR2	0.531082228	0.02163251	TRUE	0.121532516	0.842836305	FALSE	-0.409549712	0.084671354	FALSE	increase *	1
BOP1	0.88410296	0.02163251	TRUE	0.404100801	0.599389469	FALSE	-0.480002159	0.296937465	FALSE	increase *	1
BRF1	0.547109354	0.008057257	TRUE	0.335999067	0.330912642	FALSE	-0.211110287	0.465909414	FALSE	increase *	1
C12orf29	-0.566007104	0.022358818	TRUE	-0.350050003	0.413545898	FALSE	0.2159571	0.538567357	FALSE	decrease *	-1
C16orf78	-0.564535427	0.025981267	TRUE	-0.469523879	0.192989976	FALSE	0.095011548	0.836920279	FALSE	decrease *	-1
C19orf43	-0.694635404	0.002808542	TRUE	0.279464223	0.561322276	FALSE	0.974099627	5.90E-07	TRUE	decrease **	-2
C1orf109	0.927851566	0.006921998	TRUE	-0.104279143	0.928938542	FALSE	-1.03213071	0.000575584	TRUE	increase **	2
C21orf140	-0.638397366	0.034916069	TRUE	-0.204723231	0.766155048	FALSE	0.433674135	0.185960938	FALSE	decrease *	-1
C21orf59	0.869349234	0.001464837	TRUE	0.143950961	0.860998894	FALSE	-0.725398274	0.006086134	TRUE	increase **	2
C3orf17	0.595596496	0.006721891	TRUE	0.183985137	0.725505197	FALSE	-0.411611359	0.082757381	FALSE	increase *	1
C5orf63	-0.515005647	0.038137371	TRUE	-0.098204056	0.889020602	FALSE	0.416801592	0.097715458	FALSE	decrease *	-1
C7orf26	0.671647358	0.021524284	TRUE	0.043331804	0.970981938	FALSE	-0.628315555	0.022449106	TRUE	increase **	2
CAMK1D	-0.869261699	0.023138607	TRUE	-0.009977818	0.996832423	FALSE	0.859283882	0.013632426	TRUE	decrease **	-2
CARS	0.684499729	0.00925185	TRUE	0.53905109	0.145248272	FALSE	-0.145448639	0.747506294	FALSE	increase *	1
CBL	-0.766419741	0.020772008	TRUE	-0.199143534	0.81045683	FALSE	0.567276207	0.101955714	FALSE	decrease *	-1
CBLL1	0.418020871	0.039329783	TRUE	-0.184264319	0.662089428	FALSE	-0.60228519	0.000190584	TRUE	increase **	2
CBX1	0.268131933	0.413890478	FALSE	0.55775911	0.045230752	TRUE	0.289627177	0.311854503	FALSE	decrease *	-1
CCIN	0.65113243	0.016109588	TRUE	0.034049064	0.97697506	FALSE	-0.617083365	0.013632426	TRUE	increase **	2
CCPG1	0.52332143	0.015248633	TRUE	0.104564267	0.863168808	FALSE	-0.418757163	0.050925791	FALSE	increase *	1
CD14	0.717804056	0.032746852	TRUE	0.879652644	0.013804999	TRUE	0.161848588	0.770015781	FALSE	conflict	0
CD276	0.624886709	0.045714988	TRUE	0.278324665	0.662676421	FALSE	-0.346562044	0.356486809	FALSE	increase *	1
CDC73	0.513945962	0.037533639	TRUE	0.15143199	0.804090473	FALSE	-0.362513972	0.17325361	FALSE	increase *	1
CDKN1A	-0.534626729	0.001752894	TRUE	-0.286503972	0.342563299	FALSE	0.248122757	0.25895062	FALSE	decrease *	-1
CDKN2A	-0.266833257	0.131362622	FALSE	-0.391514406	0.02226955	TRUE	-0.124681149	0.575197147	FALSE	increase *	1
CEBPA	0.629050217	0.002427167	TRUE	-0.096068096	0.878725508	FALSE	-0.725118313	6.34E-05	TRUE	increase **	2
CENPC	0.669891992	0.029505768	TRUE	0.431879143	0.408335136	FALSE	-0.238012849	0.585371606	FALSE	increase *	1
CETN3	-0.712650252	0.001752894	TRUE	-0.302653951	0.520674251	FALSE	0.409996301	0.119807464	FALSE	decrease *	-1
CHD4	0.701604035	0.038346285	TRUE	-0.027475267	0.983826503	FALSE	-0.729079301	0.015657802	TRUE	increase **	2
CHERP	0.683096414	0.037341088	TRUE	0.034594924	0.979418148	FALSE	-0.64850149	0.034425317	TRUE	increase **	2
CHKA	0.752698011	0.012802379	TRUE	0.205869932	0.783848376	FALSE	-0.54682808	0.085976845	FALSE	increase *	1
CHP1	0.496690377	0.023157883	TRUE	-0.20536325	0.658685648	FALSE	-0.702053626	7.42E-05	TRUE	increase **	2
CMPK1	0.29920884	0.537091498	FALSE	1.012078219	0.001271834	TRUE	0.712869378	0.014771821	TRUE	decrease **	-2
COL4A5	-0.62915797	0.032746852	TRUE	-0.149567184	0.846875571	FALSE	0.479590786	0.119522082	FALSE	decrease *	-1
COPS7A	-0.525530818	0.020027237	TRUE	-0.099574376	0.876838416	FALSE	0.425956442	0.061203496	FALSE	decrease *	-1
COX17	-0.652896219	0.006866102	TRUE	0.358875148	0.4083323	FALSE	1.011771367	2.79E-07	TRUE	decrease **	-2
COX5A	-0.184278125	0.614447226	FALSE	0.593187623	0.018442413	TRUE	0.777465748	1.77E-05	TRUE	decrease **	-2
COX6A1	-0.563763861	0.003616128	TRUE	0.410234064	0.138556838	FALSE	0.973997925	5.83E-10	TRUE	decrease **	-2
COX7C	-0.567202853	0.018508843	TRUE	0.170145636	0.764943358	FALSE	0.737348489	0.000203063	TRUE	decrease **	-2
CPNE6	1.301943284	0.003049079	TRUE	0.128419873	0.932488732	FALSE	-1.173523411	0.004601219	TRUE	increase **	2
CPSF4	0.567904807	0.020772008	TRUE	-0.15622208	0.800973807	FALSE	-0.724126887	0.000402708	TRUE	increase **	2
CRKL	0.923542	1.30E-05	TRUE	-0.153630545	0.808962902	FALSE	-1.077172545	2.53E-08	TRUE	increase **	2
CROT	-0.361386224	0.415055617	FALSE	-0.798132696	0.028958102	TRUE	-0.436746472	0.23844841	FALSE	increase *	1
CSGALNACT1	-0.546756226	0.020816868	TRUE	0.043142164	0.961913169	FALSE	0.58989839	0.004805621	TRUE	decrease **	-2
CSK	-1.108716768	4.18E-12	TRUE	0.446334957	0.080241386	FALSE	1.555051725	2.15E-23	TRUE	decrease **	-2
CSTF3	0.760378555	0.007876577	TRUE	0.142799216	0.863168808	FALSE	-0.617579339	0.029765896	TRUE	increase **	2
CTDNEP1	-0.310393185	0.3727984	FALSE	0.749081367	0.004222378	TRUE	1.059474552	7.44E-08	TRUE	decrease **	-2
CTNNB1	-0.400694449	0.312481803	FALSE	0.886179434	0.004801062	TRUE	1.286873884	4.19E-08	TRUE	decrease **	-2
CTNNBL1	0.96643262	0.01722929	TRUE	0.940367313	0.065039711	FALSE	-0.026065307	0.977601617	FALSE	increase *	1
CTPS1	-0.256490003	0.374636461	FALSE	0.546368543	0.020169929	TRUE	0.802858547	1.27E-06	TRUE	decrease **	-2
DCAF7	0.661984673	4.95E-05	TRUE	-0.045273545	0.944668155	FALSE	-0.707258218	1.75E-06	TRUE	increase **	2
DCST2	-0.519322499	0.021095807	TRUE	-0.076526243	0.912227617	FALSE	0.442796256	0.044456188	TRUE	decrease **	-2
DDIT3	0.5217032	0.045256717	TRUE	0.153665352	0.806950123	FALSE	-0.368037848	0.188052175	FALSE	increase *	1
DDTL	-0.068403895	0.907052632	FALSE	-0.703684615	0.020169929	TRUE	-0.63528072	0.010068981	TRUE	increase **	2
DDX20	0.675974412	0.014018484	TRUE	0.428152315	0.349752428	FALSE	-0.247822097	0.524951673	FALSE	increase *	1
DDX21	1.63580539	0.002507054	TRUE	0.977518813	0.257638353	FALSE	-0.658286577	0.334123645	FALSE	increase *	1
DDX3X	-0.984936428	3.03E-07	TRUE	0.196611214	0.704297057	FALSE	1.181547643	5.47E-11	TRUE	decrease **	-2
DERL3	0.515723745	0.023767618	TRUE	0.41216319	0.20907453	FALSE	-0.103560554	0.795636508	FALSE	increase *	1
DGAT2	0.902010054	0.001528609	TRUE	-0.833077847	0.014551383	TRUE	-1.735087901	2.95E-13	TRUE	increase ***	3
DHPS	0.688703673	0.020975314	TRUE	0.222813207	0.738833016	FALSE	-0.465890466	0.147870472	FALSE	increase *	1
DHRS7	-0.700967255	0.015248633	TRUE	-0.309963592	0.591054716	FALSE	0.391003663	0.25309071	FALSE	decrease *	-1
DHX33	0.716426561	0.019181174	TRUE	0.108465638	0.906246298	FALSE	-0.607960923	0.040976384	TRUE	increase **	2
DKC1	0.679112	0.008179237	TRUE	-0.006750041	0.997230835	FALSE	-0.68586204	0.00357948	TRUE	increase **	2
DLST	-0.711025788	0.005483662	TRUE	0.349151038	0.473769177	FALSE	1.060176827	4.32E-07	TRUE	decrease **	-2
DNAJC22	0.695898582	0.025428342	TRUE	-0.419662675	0.445221415	FALSE	-1.115561257	4.34E-06	TRUE	increase **	2
DPH1	0.652881277	0.039329783	TRUE	-0.053826135	0.963907497	FALSE	-0.706707412	0.011605615	TRUE	increase **	2
DPH3	0.694513933	0.004691632	TRUE	-0.382808162	0.383171177	FALSE	-1.077322096	9.21E-08	TRUE	increase **	2
DUSP9	-0.569429048	0.043352709	TRUE	0.609452144	0.068455748	FALSE	1.178881192	1.46E-08	TRUE	decrease **	-2
DYNC1I1	0.413510757	0.049289362	TRUE	0.084633544	0.881333007	FALSE	-0.328877214	0.123537621	FALSE	increase *	1
E4F1	0.665715701	0.016155036	TRUE	0.096165063	0.912015561	FALSE	-0.569550638	0.033619125	TRUE	increase **	2
EGLN1	-0.492322234	0.011568975	TRUE	0.298687485	0.372950474	FALSE	0.791009719	3.67E-07	TRUE	decrease **	-2
EIF2B4	0.487926485	0.034091743	TRUE	0.262243319	0.545372893	FALSE	-0.225683167	0.451844223	FALSE	increase *	1
EIF5	0.345889361	0.532846277	FALSE	-1.141648375	0.002246933	TRUE	-1.487537736	4.32E-07	TRUE	increase **	2
EIF6	0.895272491	0.00094617	TRUE	-0.139541795	0.866852293	FALSE	-1.034814286	1.14E-05	TRUE	increase **	2
ELL	0.985395264	0.011628364	TRUE	-0.149720732	0.900484909	FALSE	-1.135115996	0.000865026	TRUE	increase **	2
ELP4	0.962800487	0.004368835	TRUE	0.190346012	0.840558753	FALSE	-0.772454475	0.02046257	TRUE	increase **	2
ELP5	0.614270844	0.000113924	TRUE	-0.192503731	0.602166338	FALSE	-0.806774575	9.16E-09	TRUE	increase **	2
EMG1	0.431507529	0.049607475	TRUE	-0.036644588	0.963907497	FALSE	-0.468152117	0.014771821	TRUE	increase **	2
EPT1	-0.514455895	0.134300415	FALSE	0.716292795	0.036763516	TRUE	1.23074869	1.11E-07	TRUE	decrease **	-2
ERCC3	0.994664369	0.001111037	TRUE	0.339565808	0.61821774	FALSE	-0.655098561	0.046199801	TRUE	increase **	2
ERGIC2	0.540951412	0.041333955	TRUE	0.120326574	0.866934112	FALSE	-0.420624838	0.122846723	FALSE	increase *	1
ESPL1	0.500448468	0.023047637	TRUE	0.154743886	0.766155048	FALSE	-0.345704582	0.147075923	FALSE	increase *	1
EWSR1	0.652851164	0.028886851	TRUE	0.081568705	0.931595886	FALSE	-0.571282459	0.048622496	TRUE	increase **	2
EXOC3	0.68512464	0.008179237	TRUE	-0.140887658	0.846841507	FALSE	-0.826012298	0.000201531	TRUE	increase **	2
EXOSC6	0.416805565	0.020975314	TRUE	0.194674475	0.588945374	FALSE	-0.22213109	0.315132233	FALSE	increase *	1
FADD	0.582656069	0.026509409	TRUE	0.183289652	0.766155048	FALSE	-0.399366418	0.161688957	FALSE	increase *	1
FAF2	-0.616072592	0.020246291	TRUE	0.360489469	0.441897844	FALSE	0.976562061	2.61E-06	TRUE	decrease **	-2
FAM53B	-0.517198651	0.002530464	TRUE	-0.482349531	0.017755857	TRUE	0.03484912	0.931151608	FALSE	conflict	0
FAM83F	0.678726734	0.016000152	TRUE	0.461048626	0.30801284	FALSE	-0.217678108	0.601918993	FALSE	increase *	1
FAU	0.813899883	0.000466429	TRUE	0.424504207	0.305931156	FALSE	-0.389395676	0.175575935	FALSE	increase *	1
FBL	0.916819121	0.004447843	TRUE	-0.374536585	0.57899413	FALSE	-1.291355706	1.58E-06	TRUE	increase **	2
FBXW7	-0.767275868	0.004368835	TRUE	0.759791923	0.013794154	TRUE	1.527067792	2.13E-12	TRUE	decrease ***	-3
FDX1L	0.807288986	0.017827029	TRUE	-0.192972867	0.827418422	FALSE	-1.000261853	0.000529438	TRUE	increase **	2
FERMT2	0.047255417	0.905274413	FALSE	-0.51852677	0.006358125	TRUE	-0.565782187	0.000144875	TRUE	increase **	2
FIP1L1	0.857902494	0.016109588	TRUE	0.234767628	0.792586492	FALSE	-0.623134866	0.094383788	FALSE	increase *	1
FLCN	-0.76626388	0.045256717	TRUE	0.182441418	0.853237743	FALSE	0.948705298	0.003031799	TRUE	decrease **	-2
FNDC3B	0.387124167	0.038773379	TRUE	-0.415423926	0.06557046	FALSE	-0.802548094	9.17E-09	TRUE	increase **	2
FNTA	0.660479961	0.004410681	TRUE	-0.234759233	0.65327932	FALSE	-0.895239194	3.82E-06	TRUE	increase **	2
GARS	0.791296703	0.026925534	TRUE	0.307514431	0.685343581	FALSE	-0.483782272	0.237632414	FALSE	increase *	1
GATAD2A	0.521481829	0.049607475	TRUE	-0.372844861	0.381333128	FALSE	-0.89432669	7.42E-06	TRUE	increase **	2
GBX1	0.084018501	0.827703915	FALSE	0.649942186	0.000597857	TRUE	0.565923685	0.000552815	TRUE	decrease **	-2
GFM1	-0.609548694	0.021395053	TRUE	0.197215497	0.742003294	FALSE	0.806764191	0.000202051	TRUE	decrease **	-2
GFRA4	-0.635335885	0.009409126	TRUE	-0.196844659	0.730135863	FALSE	0.438491226	0.099867375	FALSE	decrease *	-1
GLRA3	-0.599384951	0.041534749	TRUE	-0.409473788	0.394471599	FALSE	0.189911163	0.666054497	FALSE	decrease *	-1
GLRX3	0.524571229	0.027100964	TRUE	0.341434722	0.389362041	FALSE	-0.183136507	0.591346613	FALSE	increase *	1
GLRX5	-0.702065815	0.001628913	TRUE	0.226566929	0.658553354	FALSE	0.928632744	8.79E-07	TRUE	decrease **	-2
GMPS	0.775869854	0.045415934	TRUE	0.453563486	0.521702948	FALSE	-0.322306368	0.542340406	FALSE	increase *	1
GNA15	-0.431572272	0.017827029	TRUE	-0.331927014	0.20907453	FALSE	0.099645258	0.744154305	FALSE	decrease *	-1
GNL3L	0.583940116	0.009062469	TRUE	0.000121344	0.999943461	FALSE	-0.583818773	0.004169161	TRUE	increase **	2
GOT1L1	0.577177851	0.015590892	TRUE	0.221492346	0.669939304	FALSE	-0.355685505	0.18719831	FALSE	increase *	1
GPN1	0.621498302	0.021395053	TRUE	-0.063164591	0.946395692	FALSE	-0.684662893	0.003832528	TRUE	increase **	2
GPN2	0.971409033	0.024090367	TRUE	0.012812367	0.995324458	FALSE	-0.958596666	0.015073931	TRUE	increase **	2
GPRASP1	-0.510064575	0.01722929	TRUE	-0.318950029	0.381333128	FALSE	0.191114546	0.529398687	FALSE	decrease *	-1
GRB7	-0.372662195	0.038791742	TRUE	0.060833514	0.909031946	FALSE	0.433495709	0.005162218	TRUE	decrease **	-2
GRIA1	0.491373802	0.033350039	TRUE	0.468173124	0.10895134	FALSE	-0.023200678	0.96477403	FALSE	increase *	1
GTF2A1	0.567649596	0.02173399	TRUE	0.340157084	0.433820523	FALSE	-0.227492512	0.504676348	FALSE	increase *	1
GTF2A1L	-0.899291489	0.026509409	TRUE	-0.799835331	0.133519961	FALSE	0.099456158	0.906420158	FALSE	decrease *	-1
GTF2B	0.717646614	0.037533639	TRUE	-0.013010752	0.993468686	FALSE	-0.730657367	0.019371197	TRUE	increase **	2
GTF2E2	0.682988717	0.03368021	TRUE	0.052455551	0.966439492	FALSE	-0.630533166	0.039016048	TRUE	increase **	2
GTF2H1	0.589894632	0.001278461	TRUE	-0.030683839	0.970027922	FALSE	-0.620578471	0.000144875	TRUE	increase **	2
GUCY2F	-0.566781723	0.046375126	TRUE	-0.324304888	0.530947231	FALSE	0.242476835	0.526973895	FALSE	decrease *	-1
HARS	1.13923902	0.002011637	TRUE	0.617765679	0.339289339	FALSE	-0.521473341	0.265311496	FALSE	increase *	1
HDLBP	-0.710464841	0.010931239	TRUE	0.096182634	0.913405363	FALSE	0.806647475	0.000865026	TRUE	decrease **	-2
HECTD1	0.976458966	0.034091743	TRUE	-0.123084221	0.932512203	FALSE	-1.099543188	0.005695844	TRUE	increase **	2
HELZ2	-0.447700169	0.037533639	TRUE	-0.429629297	0.114354771	FALSE	0.018070873	0.97046823	FALSE	decrease *	-1
HEXDC	-0.372993035	0.023405391	TRUE	-0.081664648	0.85555352	FALSE	0.291328387	0.084483187	FALSE	decrease *	-1
HHEX	0.559774562	0.019772889	TRUE	0.118375324	0.858414394	FALSE	-0.441399239	0.069349782	FALSE	increase *	1
HILPDA	0.597550062	0.000380938	TRUE	-0.491767127	0.019751092	TRUE	-1.089317189	2.52E-14	TRUE	increase ***	3
HNF4A	0.958846186	0.01722929	TRUE	-0.458956826	0.56534053	FALSE	-1.417803012	1.13E-05	TRUE	increase **	2
HNRNPH1	0.646812257	0.004389865	TRUE	0.042237907	0.963907497	FALSE	-0.60457435	0.004520158	TRUE	increase **	2
HNRNPL	0.682297187	0.038805684	TRUE	-0.087340872	0.9329976	FALSE	-0.769638059	0.00799743	TRUE	increase **	2
HOXA2	-0.324921036	0.482885368	FALSE	-0.881296525	0.01052692	TRUE	-0.556375489	0.099867375	FALSE	increase *	1
HRH2	-0.363556468	0.037533639	TRUE	-0.097459613	0.822676636	FALSE	0.266096855	0.150247541	FALSE	decrease *	-1
HSBP1L1	-0.518678353	0.039657122	TRUE	-0.300788852	0.517990619	FALSE	0.2178895	0.527015729	FALSE	decrease *	-1
HSP90B1	1.242096928	4.44E-08	TRUE	0.001503709	0.999943461	FALSE	-1.240593219	1.01E-08	TRUE	increase **	2
ICAM3	0.65171827	0.0351014	TRUE	0.443516074	0.384770092	FALSE	-0.208202196	0.652265556	FALSE	increase *	1
IFNA4	-0.717460714	0.025799506	TRUE	-0.446168311	0.419363288	FALSE	0.271292403	0.551583656	FALSE	decrease *	-1
IGF1R	0.755540493	0.000317165	TRUE	-0.117091852	0.858004627	FALSE	-0.872632345	2.78E-06	TRUE	increase **	2
IKBKAP	0.746594877	0.013073969	TRUE	0.208426549	0.774938813	FALSE	-0.538168328	0.085184916	FALSE	increase *	1
IL31RA	0.467529876	0.039571335	TRUE	0.051034447	0.947357887	FALSE	-0.416495428	0.057671292	FALSE	increase *	1
IMP3	0.771686637	0.020282398	TRUE	0.316267033	0.651273429	FALSE	-0.455419604	0.235489031	FALSE	increase *	1
IMP4	0.826397894	0.001300095	TRUE	0.163362897	0.81966841	FALSE	-0.663034997	0.008982948	TRUE	increase **	2
INSIG2	-1.054010331	2.77E-07	TRUE	1.0747347	2.45E-07	TRUE	2.12874503	2.41E-27	TRUE	decrease ***	-3
INTS1	1.035726475	0.004338679	TRUE	-0.427501358	0.570547672	FALSE	-1.463227833	1.50E-06	TRUE	increase **	2
INTS6	0.754173247	0.001229741	TRUE	-0.40423697	0.323182412	FALSE	-1.158410217	3.41E-09	TRUE	increase **	2
IPO13	0.871137331	0.000115674	TRUE	-0.434818142	0.283048727	FALSE	-1.305955473	4.82E-11	TRUE	increase **	2
IPO7	0.501369276	0.016975603	TRUE	-0.183038592	0.694590181	FALSE	-0.684407868	6.37E-05	TRUE	increase **	2
IQCF2	-0.442841724	0.027557912	TRUE	-0.147513318	0.744810673	FALSE	0.295328406	0.18118063	FALSE	decrease *	-1
ISCA2	-1.078184869	7.97E-05	TRUE	0.457567808	0.383795502	FALSE	1.535752676	2.07E-10	TRUE	decrease **	-2
ISY1	0.762864291	0.034200351	TRUE	-0.04102597	0.977447822	FALSE	-0.803890261	0.012587645	TRUE	increase **	2
ITGB1	0.051127926	0.904420668	FALSE	-0.597598941	0.002246933	TRUE	-0.648726867	3.84E-05	TRUE	increase **	2
KCNJ5	0.172302598	0.690044903	FALSE	0.615931376	0.035396596	TRUE	0.443628778	0.089993045	FALSE	decrease *	-1
KCTD5	-0.598842302	0.02287379	TRUE	0.516104341	0.145248272	FALSE	1.114946643	4.04E-08	TRUE	decrease **	-2
KEAP1	-0.494493018	0.02916388	TRUE	0.463387607	0.10895134	FALSE	0.957880625	2.53E-08	TRUE	decrease **	-2
KIAA1429	0.645094166	0.02173399	TRUE	-0.448123407	0.319905127	FALSE	-1.093217573	8.42E-07	TRUE	increase **	2
KMT2D	0.466997712	0.03434314	TRUE	-0.041868396	0.958547789	FALSE	-0.508866108	0.008617107	TRUE	increase **	2
KRI1	0.801069307	0.020772008	TRUE	0.217637494	0.802552906	FALSE	-0.583431813	0.110673321	FALSE	increase *	1
KRTAP19-6	-0.578247201	0.016915785	TRUE	0.044691492	0.961701847	FALSE	0.622938693	0.003612487	TRUE	decrease **	-2
LAMC1	0.3044584	0.479759746	FALSE	0.710662734	0.040464916	TRUE	0.406204334	0.23524736	FALSE	decrease *	-1
LENG9	0.794308949	0.029205813	TRUE	0.246686136	0.772633679	FALSE	-0.547622812	0.163186293	FALSE	increase *	1
LOC645382	-0.622940372	0.036988224	TRUE	-0.159373234	0.830589024	FALSE	0.463567138	0.139509302	FALSE	decrease *	-1
LOH12CR1	0.478308453	0.016109588	TRUE	0.199206415	0.634489275	FALSE	-0.279102038	0.228613009	FALSE	increase *	1
LPGAT1	-0.653141503	0.04718061	TRUE	-0.294421252	0.658161391	FALSE	0.358720251	0.36390653	FALSE	decrease *	-1
LRRC40	-0.793679197	0.02902858	TRUE	0.011737137	0.994764883	FALSE	0.805416333	0.013984942	TRUE	decrease **	-2
LSM12	0.534775166	0.038805684	TRUE	-0.255621082	0.617725862	FALSE	-0.790396247	0.00010866	TRUE	increase **	2
LSM4	0.86065985	0.035763388	TRUE	0.085980308	0.951329324	FALSE	-0.774679542	0.047722544	TRUE	increase **	2
LUC7L3	0.880304592	0.000185092	TRUE	-0.140710517	0.843780089	FALSE	-1.021015109	1.13E-06	TRUE	increase **	2
MAD2L2	-0.000692731	0.998829812	FALSE	0.752270066	0.030677844	TRUE	0.752962797	0.004684771	TRUE	decrease **	-2
MAK16	0.63721291	0.009845648	TRUE	-0.181768109	0.762271556	FALSE	-0.818981019	8.31E-05	TRUE	increase **	2
MAML1	-0.627135548	0.032746852	TRUE	-0.302782482	0.596118451	FALSE	0.324353066	0.378951734	FALSE	decrease *	-1
6-Mar	-0.409648228	0.359285034	FALSE	0.880622846	0.013804999	TRUE	1.290271074	8.42E-07	TRUE	decrease **	-2
MBNL3	-0.633295178	0.016109588	TRUE	0.210273135	0.725893232	FALSE	0.843568313	8.98E-05	TRUE	decrease **	-2
MBOAT1	0.22182416	0.651610844	FALSE	0.848139745	0.006819411	TRUE	0.626315585	0.02702923	TRUE	decrease **	-2
MBTPS1	0.929928685	4.49E-08	TRUE	-0.54305459	0.021370859	TRUE	-1.472983275	8.68E-20	TRUE	increase ***	3
MBTPS2	0.813054999	0.003049079	TRUE	-0.561832165	0.188243748	FALSE	-1.374887164	2.08E-09	TRUE	increase **	2
MDM2	0.767601733	0.039329783	TRUE	-0.077654322	0.951601312	FALSE	-0.845256055	0.009860359	TRUE	increase **	2
MED14	1.135462808	0.001300095	TRUE	0.470436066	0.520674251	FALSE	-0.665026741	0.093956725	FALSE	increase *	1
MED21	0.931524585	0.019581295	TRUE	0.279438115	0.76511325	FALSE	-0.65208647	0.126653686	FALSE	increase *	1
MED30	1.190255259	0.026669214	TRUE	0.31276747	0.817274638	FALSE	-0.877487789	0.121351249	FALSE	increase *	1
MED8	0.87007356	2.55E-05	TRUE	0.281883666	0.547730273	FALSE	-0.588189894	0.006513406	TRUE	increase **	2
MEDAG	-0.575229014	0.007530657	TRUE	-0.215714545	0.647619911	FALSE	0.359514469	0.138692403	FALSE	decrease *	-1
MLX	0.506447512	0.022358818	TRUE	0.389720031	0.233491013	FALSE	-0.116727482	0.751856801	FALSE	increase *	1
MMACHC	-0.554801778	0.039210795	TRUE	0.201381269	0.731478987	FALSE	0.756183047	0.000551025	TRUE	decrease **	-2
MRAS	0.78302454	0.022462054	TRUE	0.529848765	0.342907524	FALSE	-0.253175775	0.621481797	FALSE	increase *	1
MRPL17	-0.248799655	0.42933213	FALSE	0.645634774	0.005352279	TRUE	0.894434429	2.79E-07	TRUE	decrease **	-2
MRPS12	-0.03136303	0.959330865	FALSE	0.638832565	0.030302919	TRUE	0.670195595	0.002959748	TRUE	decrease **	-2
MTSS1L	-0.256569514	0.428395503	FALSE	-0.570327914	0.030677844	TRUE	-0.313758399	0.244111228	FALSE	increase *	1
MYBBP1A	0.6553437	0.005805085	TRUE	0.216308742	0.694844634	FALSE	-0.439034957	0.090022124	FALSE	increase *	1
NAA38	-0.477399045	0.177142956	FALSE	0.798406014	0.013794154	TRUE	1.275805059	2.63E-08	TRUE	decrease **	-2
NAPA	0.709809506	0.028460501	TRUE	0.039028621	0.97697506	FALSE	-0.670780884	0.02645868	TRUE	increase **	2
NARFL	1.094392021	1.26E-05	TRUE	0.019563034	0.988906051	FALSE	-1.074828987	4.37E-06	TRUE	increase **	2
NDC1	0.451012845	0.023405391	TRUE	0.141303839	0.762193408	FALSE	-0.309709006	0.153436748	FALSE	increase *	1
NDUFA4	-0.912083645	0.005590134	TRUE	-0.206990625	0.811776685	FALSE	0.705093019	0.033619125	TRUE	decrease **	-2
NDUFAB1	-0.91284886	0.014863916	TRUE	-0.18439725	0.858414394	FALSE	0.728451609	0.050085873	FALSE	decrease *	-1
NDUFB10	-0.376813367	0.039194946	TRUE	0.296110125	0.282739658	FALSE	0.672923492	1.14E-06	TRUE	decrease **	-2
NDUFB11	-0.210748414	0.813807839	FALSE	1.108108329	0.043130148	TRUE	1.318856743	0.000782444	TRUE	decrease **	-2
NDUFB3	-0.390401207	0.04981058	TRUE	0.092716831	0.858611646	FALSE	0.483118038	0.003573106	TRUE	decrease **	-2
NDUFB4	-0.754331416	0.001063277	TRUE	0.469193951	0.190927945	FALSE	1.223525367	1.76E-10	TRUE	decrease **	-2
NDUFB7	-0.589862491	0.010931239	TRUE	0.242437641	0.617841469	FALSE	0.832300131	1.10E-05	TRUE	decrease **	-2
NDUFB8	-0.895108919	0.029933573	TRUE	-0.27766487	0.773006853	FALSE	0.617444048	0.166492524	FALSE	decrease *	-1
NDUFB9	-0.730310142	0.004338679	TRUE	0.434337555	0.311028108	FALSE	1.164647697	2.63E-08	TRUE	decrease **	-2
NDUFS2	-0.153334549	0.769275621	FALSE	0.68291161	0.035646013	TRUE	0.836246159	0.000328413	TRUE	decrease **	-2
NDUFS3	-0.479407908	0.009845648	TRUE	0.41936135	0.080241386	FALSE	0.898769258	1.07E-09	TRUE	decrease **	-2
NDUFS6	-0.507805578	0.035763388	TRUE	0.059337463	0.938616227	FALSE	0.567143041	0.007030593	TRUE	decrease **	-2
NDUFV2	0.054013121	0.934766059	FALSE	0.740294718	0.025447275	TRUE	0.686281597	0.009754491	TRUE	decrease **	-2
NFYC	-0.594121817	0.010784631	TRUE	0.025926974	0.979418148	FALSE	0.620048791	0.003236534	TRUE	decrease **	-2
NHP2	0.578773653	0.007038143	TRUE	0.114188694	0.851841607	FALSE	-0.464584959	0.030693391	TRUE	increase **	2
NIT2	0.711469683	0.019772889	TRUE	0.432801128	0.413545898	FALSE	-0.278668555	0.512218051	FALSE	increase *	1
NLRP3	-0.645045093	0.036988224	TRUE	-0.5810767	0.163218701	FALSE	0.063968393	0.920852997	FALSE	decrease *	-1
NMD3	0.553897464	0.037533639	TRUE	-0.091904547	0.906651486	FALSE	-0.645802012	0.004684771	TRUE	increase **	2
NOL6	0.798786585	0.006852148	TRUE	0.08060562	0.937010784	FALSE	-0.718180965	0.010394126	TRUE	increase **	2
NOP10	0.536917008	0.026933168	TRUE	-0.019646217	0.984514969	FALSE	-0.556563225	0.010756832	TRUE	increase **	2
NOP16	0.264862329	0.400364585	FALSE	-0.621958261	0.012237942	TRUE	-0.886820591	6.68E-07	TRUE	increase **	2
NOP2	0.832162459	0.006699329	TRUE	-0.138323442	0.878287955	FALSE	-0.970485901	0.000247093	TRUE	increase **	2
NOP56	0.863759606	0.014863916	TRUE	0.135995914	0.898186259	FALSE	-0.727763691	0.034711407	TRUE	increase **	2
NPEPPS	0.601644996	0.03712785	TRUE	0.321064897	0.553860938	FALSE	-0.280580099	0.453225264	FALSE	increase *	1
NPIPA3	0.95844753	0.005752719	TRUE	0.332456039	0.670721106	FALSE	-0.625991491	0.099867375	FALSE	increase *	1
NR5A1	0.894019716	1.99E-05	TRUE	0.310280759	0.502256302	FALSE	-0.583738958	0.008420491	TRUE	increase **	2
NRIP1	-0.422339284	0.046928825	TRUE	-0.110827776	0.834130964	FALSE	0.311511508	0.162903827	FALSE	decrease *	-1
NUP85	0.873503091	0.021172542	TRUE	0.524455559	0.426717929	FALSE	-0.349047532	0.504331307	FALSE	increase *	1
OGDH	-0.503578539	0.016265505	TRUE	0.365544919	0.248647429	FALSE	0.869123457	1.04E-07	TRUE	decrease **	-2
OLIG1	0.401247479	0.025054118	TRUE	0.282605872	0.319905127	FALSE	-0.118641608	0.666654181	FALSE	increase *	1
OPN1LW	-0.626502826	0.001670846	TRUE	-0.344488403	0.319905127	FALSE	0.282014423	0.273790856	FALSE	decrease *	-1
ORAI3	0.520462548	0.037533639	TRUE	0.251321076	0.614396862	FALSE	-0.269141472	0.392660638	FALSE	increase *	1
ORAOV1	1.04722051	0.006721891	TRUE	0.258099375	0.799716615	FALSE	-0.789121134	0.04249513	TRUE	increase **	2
OSBP	0.923243468	0.005805085	TRUE	0.158947021	0.872801186	FALSE	-0.764296447	0.020224147	TRUE	increase **	2
OSBPL8	-1.11617237	0.020282398	TRUE	-0.021728447	0.991897046	FALSE	1.094443923	0.013145535	TRUE	decrease **	-2
OTUD5	0.243460692	0.394455565	FALSE	-0.521800945	0.026356681	TRUE	-0.765261637	2.70E-06	TRUE	increase **	2
PAFAH1B1	0.686811922	0.049255635	TRUE	0.290522415	0.684613312	FALSE	-0.396289507	0.332614024	FALSE	increase *	1
PAIP2B	-0.692060674	0.019772889	TRUE	-0.50328529	0.279368675	FALSE	0.188775383	0.689070153	FALSE	decrease *	-1
PCBP1	1.760768682	0.000189427	TRUE	0.418620913	0.728211731	FALSE	-1.342147769	0.004332247	TRUE	increase **	2
PCYT2	-0.509362037	0.002744797	TRUE	0.55742668	0.002246933	TRUE	1.066788717	9.55E-15	TRUE	decrease ***	-3
PDCD2	1.312867458	0.006866102	TRUE	0.298321008	0.81704437	FALSE	-1.01454645	0.036949947	TRUE	increase **	2
PDCL	-0.422052353	0.028886851	TRUE	-0.35958016	0.185079839	FALSE	0.062472193	0.864835758	FALSE	decrease *	-1
PDE4B	-0.410235038	0.018348568	TRUE	-0.122735237	0.766155048	FALSE	0.2874998	0.123537621	FALSE	decrease *	-1
PEX14	-0.402794396	0.025799506	TRUE	0.157319848	0.681928928	FALSE	0.560114244	0.000122954	TRUE	decrease **	-2
PEX7	0.54324661	0.028010224	TRUE	0.267055885	0.57885221	FALSE	-0.276190726	0.37498953	FALSE	increase *	1
PFDN2	0.793915021	0.006721891	TRUE	-0.448762312	0.393162984	FALSE	-1.242677333	2.11E-07	TRUE	increase **	2
PFDN6	1.134824564	0.006399967	TRUE	-0.200699085	0.870317608	FALSE	-1.335523649	0.000216964	TRUE	increase **	2
PHF20	0.73383333	0.008057257	TRUE	0.033624697	0.977345648	FALSE	-0.700208633	0.006086134	TRUE	increase **	2
PHLDB3	0.865100224	0.004075524	TRUE	0.308014126	0.646673266	FALSE	-0.557086098	0.091393331	FALSE	increase *	1
PHYHIP	-0.539178984	0.018508843	TRUE	-0.219234864	0.651557942	FALSE	0.319944119	0.230373799	FALSE	decrease *	-1
PIK3R1	-0.723757588	0.001372126	TRUE	-0.140009649	0.825147308	FALSE	0.583747939	0.008413542	TRUE	decrease **	-2
PLEKHM2	-0.815861637	0.014863916	TRUE	-0.047548188	0.973521185	FALSE	0.768313449	0.013464081	TRUE	decrease **	-2
PLGLB2	0.786525119	0.026233513	TRUE	0.467649709	0.456249673	FALSE	-0.31887541	0.51233795	FALSE	increase *	1
PLIN2	0.822851505	0.000674696	TRUE	0.046562574	0.964323374	FALSE	-0.776288931	0.000544519	TRUE	increase **	2
PLOD3	0.390133585	0.029273215	TRUE	0.05022057	0.929765225	FALSE	-0.339913015	0.050307462	FALSE	increase *	1
PLXDC2	0.813946155	0.033350039	TRUE	0.582676845	0.329697997	FALSE	-0.23126931	0.695414183	FALSE	increase *	1
PNN	0.572164636	0.025799506	TRUE	0.32967413	0.478538996	FALSE	-0.242490506	0.483871671	FALSE	increase *	1
PNPLA2	-0.702371323	0.000240809	TRUE	0.38640881	0.22188554	FALSE	1.088780132	3.81E-11	TRUE	decrease **	-2
POLR2C	0.945826177	0.012802379	TRUE	-0.376676934	0.645963995	FALSE	-1.322503111	1.95E-05	TRUE	increase **	2
POLR2F	0.626770227	0.01722929	TRUE	-0.061237032	0.947633159	FALSE	-0.688007259	0.003005354	TRUE	increase **	2
POLR2K	0.787292002	5.82E-05	TRUE	0.241546816	0.595337316	FALSE	-0.545745186	0.007241826	TRUE	increase **	2
POLR2L	0.935711608	0.006699329	TRUE	-0.39022095	0.584603536	FALSE	-1.325932558	3.02E-06	TRUE	increase **	2
POLR3E	0.561302578	0.03748669	TRUE	0.041792447	0.9674097	FALSE	-0.519510131	0.040976384	TRUE	increase **	2
POP7	1.026999976	4.95E-05	TRUE	-0.080875295	0.93182968	FALSE	-1.107875271	1.45E-06	TRUE	increase **	2
PPIL1	0.811676278	0.002738996	TRUE	0.298348527	0.614885156	FALSE	-0.513327751	0.087352569	FALSE	increase *	1
PPP1R11	0.706624138	0.00437929	TRUE	-0.294420015	0.567566705	FALSE	-1.001044153	1.22E-06	TRUE	increase **	2
PPP2R2B	-0.51707413	0.004041432	TRUE	-0.024957703	0.97581456	FALSE	0.492116427	0.003105566	TRUE	decrease **	-2
PRCC	0.672487766	0.025054118	TRUE	0.655842274	0.079713461	FALSE	-0.016645493	0.981056101	FALSE	increase *	1
PRIM1	0.841659092	0.001628913	TRUE	0.498769099	0.253589678	FALSE	-0.342889994	0.338607282	FALSE	increase *	1
PRR16	-0.89546771	0.015398592	TRUE	-0.526489157	0.413899912	FALSE	0.368978554	0.46684248	FALSE	decrease *	-1
PSMA2	0.72436149	0.04176974	TRUE	0.419109917	0.521702948	FALSE	-0.305251572	0.52547196	FALSE	increase *	1
PSMA5	0.823828146	0.004079982	TRUE	0.299956813	0.637173787	FALSE	-0.523871332	0.101103084	FALSE	increase *	1
PSMB4	0.888955868	0.032746852	TRUE	0.164268158	0.889428504	FALSE	-0.724687711	0.078452799	FALSE	increase *	1
PSMG2	0.936515748	0.019852001	TRUE	0.385945156	0.643627074	FALSE	-0.550570592	0.235243346	FALSE	increase *	1
PTBP1	-0.290644743	0.336249435	FALSE	0.577189026	0.023583427	TRUE	0.867833769	1.01E-06	TRUE	decrease **	-2
PTEN	-0.786750048	2.22E-06	TRUE	0.651817156	0.00086021	TRUE	1.438567204	4.12E-21	TRUE	decrease ***	-3
PWP2	0.769287888	0.023138607	TRUE	-0.101966459	0.926223405	FALSE	-0.871254347	0.003230329	TRUE	increase **	2
PYROXD1	0.660797115	0.00939972	TRUE	0.158619585	0.811776685	FALSE	-0.50217753	0.054485823	FALSE	increase *	1
QPCTL	1.022541118	0.008502011	TRUE	0.061791943	0.970027922	FALSE	-0.960749176	0.008270455	TRUE	increase **	2
QRSL1	-0.710619786	0.045415934	TRUE	0.379708783	0.56534053	FALSE	1.09032857	8.81E-05	TRUE	decrease **	-2
RABGGTA	0.887075129	0.021095807	TRUE	0.23027679	0.81249549	FALSE	-0.656798339	0.101955714	FALSE	increase *	1
RANGAP1	0.793527172	0.002729956	TRUE	-0.158149713	0.830002397	FALSE	-0.951676886	3.04E-05	TRUE	increase **	2
RAP1GDS1	0.106002495	0.794379335	FALSE	-0.628199343	0.003437541	TRUE	-0.734201837	1.21E-05	TRUE	increase **	2
RBBP6	1.066828295	0.008179237	TRUE	-0.500360358	0.53839258	FALSE	-1.567188653	2.96E-06	TRUE	increase **	2
RBM28	0.601193326	0.041534749	TRUE	0.063544482	0.949418459	FALSE	-0.537648844	0.058780874	FALSE	increase *	1
RER1	-0.321832964	0.119179361	FALSE	0.433986167	0.041089172	TRUE	0.755819131	6.06E-08	TRUE	decrease **	-2
RPAP3	0.786957972	0.019439801	TRUE	-0.045439312	0.97524738	FALSE	-0.832397284	0.005428851	TRUE	increase **	2
RPL13	0.94467029	0.010931239	TRUE	-0.401690542	0.602166338	FALSE	-1.346360833	9.51E-06	TRUE	increase **	2
RPL17-C18orf32	1.050335245	0.003386131	TRUE	-0.394509232	0.614038967	FALSE	-1.444844476	1.65E-06	TRUE	increase **	2
RPL18	1.570740605	0.029086663	TRUE	-0.214578662	0.929378065	FALSE	-1.785319268	0.006657043	TRUE	increase **	2
RPL19	1.202421565	3.48E-06	TRUE	0.120307735	0.896454923	FALSE	-1.082113829	1.21E-05	TRUE	increase **	2
RPL27	1.394913732	0.005040256	TRUE	0.957610642	0.205911261	FALSE	-0.43730309	0.543409992	FALSE	increase *	1
RPL31	1.119980377	0.000492492	TRUE	0.299288293	0.703031546	FALSE	-0.820692084	0.011673092	TRUE	increase **	2
RPL34	1.132775609	0.027838274	TRUE	-0.20777101	0.889011043	FALSE	-1.340546619	0.002848637	TRUE	increase **	2
RPL35A	0.782239492	0.00171621	TRUE	-0.239841386	0.681928928	FALSE	-1.022080877	1.54E-06	TRUE	increase **	2
RPL37	0.820356157	0.031349601	TRUE	-0.240343578	0.797906197	FALSE	-1.060699735	0.000782444	TRUE	increase **	2
RPL4	0.775018664	0.027350828	TRUE	0.165799031	0.86323093	FALSE	-0.609219632	0.087194258	FALSE	increase *	1
RPL6	0.906891598	0.008057257	TRUE	0.013534474	0.993563626	FALSE	-0.893357124	0.004168715	TRUE	increase **	2
RPL7	1.086805265	0.000863053	TRUE	0.173162136	0.860774502	FALSE	-0.913643129	0.003587272	TRUE	increase **	2
RPL7L1	0.563088867	0.025510172	TRUE	-0.090617153	0.904088843	FALSE	-0.65370602	0.002547448	TRUE	increase **	2
RPLP0	0.556209503	0.030243917	TRUE	0.021376291	0.983826503	FALSE	-0.534833212	0.025312142	TRUE	increase **	2
RPP25L	0.517550202	0.016426325	TRUE	0.226373003	0.60899593	FALSE	-0.291177199	0.253901777	FALSE	increase *	1
RPP38	0.66081321	0.004047559	TRUE	-0.14627338	0.814177144	FALSE	-0.80708659	3.83E-05	TRUE	increase **	2
RPS11	1.087027877	0.001229741	TRUE	-0.20925249	0.825147308	FALSE	-1.296280367	8.78E-06	TRUE	increase **	2
RPS13	0.987969579	0.044194836	TRUE	-0.375846477	0.724033827	FALSE	-1.363816057	0.000721072	TRUE	increase **	2
RPS14	1.221173067	0.001208059	TRUE	0.023178577	0.990615411	FALSE	-1.19799449	0.00052463	TRUE	increase **	2
RPS16	0.747041365	0.00061925	TRUE	-0.19014079	0.728372012	FALSE	-0.937182155	7.15E-07	TRUE	increase **	2
RPS19	1.039894246	0.035763388	TRUE	-0.086883694	0.962871805	FALSE	-1.12677794	0.011792572	TRUE	increase **	2
RPS2	0.869573205	0.026589716	TRUE	-0.07558652	0.958547789	FALSE	-0.945159725	0.006421066	TRUE	increase **	2
RPS23	0.729803158	0.007558681	TRUE	0.219977675	0.732456795	FALSE	-0.509825483	0.080524077	FALSE	increase *	1
RPS27A	0.923920902	0.022462054	TRUE	0.001808303	0.999943461	FALSE	-0.922112599	0.012992252	TRUE	increase **	2
RPS28	0.721431084	0.008057257	TRUE	0.091959684	0.918252336	FALSE	-0.6294714	0.016216619	TRUE	increase **	2
RPS6	1.097945369	0.000406653	TRUE	-0.489103684	0.420070954	FALSE	-1.587049053	3.82E-09	TRUE	increase **	2
RPS6KC1	-0.730709298	0.035123398	TRUE	-0.272109167	0.720922904	FALSE	0.458600131	0.243532838	FALSE	decrease *	-1
RPSA	1.33137817	5.61E-05	TRUE	0.22725473	0.811776685	FALSE	-1.10412344	0.00054198	TRUE	increase **	2
RRAGC	-0.593574193	0.014261626	TRUE	0.490992983	0.133519961	FALSE	1.084567175	9.16E-09	TRUE	decrease **	-2
RRP36	0.860341689	0.010355986	TRUE	0.575598752	0.284332603	FALSE	-0.284742937	0.566789233	FALSE	increase *	1
RRP7A	0.579389906	0.034542705	TRUE	0.06857053	0.938081651	FALSE	-0.510819376	0.054057012	FALSE	increase *	1
RTCB	0.625618764	0.004368835	TRUE	0.265716256	0.556220138	FALSE	-0.359902509	0.157550202	FALSE	increase *	1
RUNX1	-0.440420697	0.010842611	TRUE	-0.107187438	0.811776685	FALSE	0.333233259	0.061761601	FALSE	decrease *	-1
S100A5	-0.705076045	0.038346285	TRUE	-0.316325012	0.647301034	FALSE	0.388751034	0.344526695	FALSE	decrease *	-1
SAFB	0.746307763	0.001628913	TRUE	0.077118095	0.926240614	FALSE	-0.669189668	0.002849368	TRUE	increase **	2
SAMM50	0.799453166	0.012649112	TRUE	0.629737917	0.163218701	FALSE	-0.169715249	0.754047963	FALSE	increase *	1
SAP130	0.673744504	0.005319119	TRUE	-0.307044678	0.528736714	FALSE	-0.980789181	8.65E-07	TRUE	increase **	2
SCAP	0.919281237	3.66E-11	TRUE	-0.733150923	1.20E-06	TRUE	-1.65243216	5.54E-32	TRUE	increase ***	3
SEC14L6	0.489496569	0.033705854	TRUE	0.339814517	0.362381332	FALSE	-0.149682053	0.667286636	FALSE	increase *	1
SEC61G	0.910811112	0.02173399	TRUE	-0.09348208	0.945651724	FALSE	-1.004293192	0.004096316	TRUE	increase **	2
SERPINB6	-0.414159729	0.316657508	FALSE	-0.916325006	0.006358125	TRUE	-0.502165277	0.153023264	FALSE	increase *	1
SF3B3	0.951149908	0.004047559	TRUE	0.513659416	0.381333128	FALSE	-0.437490492	0.289003059	FALSE	increase *	1
SHFM1	0.708869776	0.016109588	TRUE	0.394841427	0.455892355	FALSE	-0.31402835	0.413108673	FALSE	increase *	1
SLAMF8	-0.790134987	0.039657122	TRUE	-0.24571399	0.787974606	FALSE	0.544420997	0.191847199	FALSE	decrease *	-1
SLC12A9	0.504610806	0.015485516	TRUE	0.023073961	0.979418148	FALSE	-0.481536845	0.012587645	TRUE	increase **	2
SLC33A1	0.446120854	0.020027237	TRUE	-0.434509827	0.069990964	FALSE	-0.880630681	2.16E-09	TRUE	increase **	2
SLC35B2	0.429644058	0.154917543	FALSE	-0.671950501	0.021370859	TRUE	-1.10159456	5.55E-08	TRUE	increase **	2
SLC35G3	0.431755193	0.135871596	FALSE	0.68438033	0.01266875	TRUE	0.252625137	0.451844223	FALSE	decrease *	-1
SLC39A9	0.691988176	0.003791396	TRUE	0.339824956	0.454342189	FALSE	-0.35216322	0.229149192	FALSE	increase *	1
SLC7A3	-0.505726585	0.028177295	TRUE	-0.258305949	0.557262536	FALSE	0.247420636	0.402796946	FALSE	decrease *	-1
SMC2	1.0560689	0.01722929	TRUE	0.813543322	0.205911261	FALSE	-0.242525578	0.738873196	FALSE	increase *	1
SMIM6	-0.762474966	0.023886956	TRUE	-0.221143952	0.788298118	FALSE	0.541331014	0.126733534	FALSE	decrease *	-1
SMKR1	-0.250360805	0.56829539	FALSE	-0.73042209	0.020169929	TRUE	-0.480061285	0.109997406	FALSE	increase *	1
SMNDC1	0.596700946	0.015248633	TRUE	0.23292804	0.658219963	FALSE	-0.363772906	0.191133179	FALSE	increase *	1
SMPD1	-0.518782091	0.03712785	TRUE	-0.207541638	0.695075671	FALSE	0.311240453	0.280663224	FALSE	decrease *	-1
SNRPD1	0.631691188	0.036528923	TRUE	0.0425782	0.972037018	FALSE	-0.589112988	0.03739796	TRUE	increase **	2
SNRPD3	1.275038137	0.016000152	TRUE	0.02573852	0.991584331	FALSE	-1.249299617	0.008270455	TRUE	increase **	2
SNX13	-0.382033962	0.035123398	TRUE	-0.136634961	0.732456795	FALSE	0.245399001	0.22780769	FALSE	decrease *	-1
SOX9	-1.082406468	7.15E-11	TRUE	0.972356456	2.74E-08	TRUE	2.054762923	1.19E-33	TRUE	decrease ***	-3
SPAG11B	-0.468846828	0.041642587	TRUE	0.001839459	0.999943461	FALSE	0.470686287	0.025051262	TRUE	decrease **	-2
SPATA5	1.06489055	0.000191258	TRUE	0.072815325	0.948853163	FALSE	-0.992075225	0.000192535	TRUE	increase **	2
SPDYE2	0.857839719	0.019181174	TRUE	-0.002806185	0.999943461	FALSE	-0.860645905	0.009067236	TRUE	increase **	2
SQLE	-0.846483997	0.009845648	TRUE	-0.177860938	0.842339969	FALSE	0.668623059	0.043359095	TRUE	decrease **	-2
SREBF1	-0.458883437	0.039194946	TRUE	-0.194233987	0.67631733	FALSE	0.26464945	0.31607898	FALSE	decrease *	-1
SREBF2	0.779426514	0.000240809	TRUE	-0.416187079	0.253589678	FALSE	-1.195613593	7.46E-11	TRUE	increase **	2
SRP14	0.565226289	0.032746852	TRUE	0.697318074	0.013125649	TRUE	0.132091784	0.758985735	FALSE	conflict	0
SRP19	0.777097507	0.000305043	TRUE	-0.060744922	0.940063349	FALSE	-0.83784243	1.14E-05	TRUE	increase **	2
SRP54	0.826785984	0.008057257	TRUE	-0.452381934	0.429457965	FALSE	-1.279167918	5.19E-07	TRUE	increase **	2
SRP72	0.907500421	1.26E-05	TRUE	0.092579537	0.898461169	FALSE	-0.814920884	3.44E-05	TRUE	increase **	2
SRPR	0.944194204	1.26E-07	TRUE	-0.567175706	0.021370859	TRUE	-1.51136991	1.78E-19	TRUE	increase ***	3
SRSF7	1.156010305	0.006446834	TRUE	1.005400707	0.066526654	FALSE	-0.150609599	0.855932365	FALSE	increase *	1
SSH1	0.532674556	0.043452127	TRUE	0.193066086	0.736516668	FALSE	-0.339608469	0.254123554	FALSE	increase *	1
SSR4	-0.306687794	0.184337219	FALSE	-0.662065101	0.000350433	TRUE	-0.355377308	0.072728095	FALSE	increase *	1
STAG2	0.611220621	0.01722929	TRUE	0.088503727	0.912015561	FALSE	-0.522716894	0.035084388	TRUE	increase **	2
STK32C	-0.423428434	0.022992395	TRUE	-0.125645891	0.780133322	FALSE	0.297782543	0.136452919	FALSE	decrease *	-1
STX18	-0.002545839	0.995343584	FALSE	0.602550318	0.002246933	TRUE	0.605096157	0.000152841	TRUE	decrease **	-2
SUDS3	0.74161332	0.009845648	TRUE	-0.274553222	0.666125634	FALSE	-1.016166542	1.72E-05	TRUE	increase **	2
SUPT5H	1.023738382	0.000749668	TRUE	-0.497867513	0.377868749	FALSE	-1.521605895	4.24E-09	TRUE	increase **	2
SUSD4	0.758326359	0.029552897	TRUE	0.523605117	0.349881085	FALSE	-0.234721242	0.652452382	FALSE	increase *	1
TADA1	0.295210021	0.38334555	FALSE	0.623370119	0.024509836	TRUE	0.328160098	0.256567293	FALSE	decrease *	-1
TADA2B	0.453464167	0.201150013	FALSE	0.766448876	0.019505033	TRUE	0.312984709	0.418218162	FALSE	decrease *	-1
TAF1C	0.43775373	0.043513242	TRUE	-0.126480387	0.810323797	FALSE	-0.564234117	0.001571366	TRUE	increase **	2
TAF6	1.421088181	0.000185092	TRUE	-0.232654502	0.836480437	FALSE	-1.653742683	1.23E-06	TRUE	increase **	2
TANGO6	1.21019502	0.003015665	TRUE	0.111239554	0.938190331	FALSE	-1.098955467	0.004138099	TRUE	increase **	2
TAOK1	-0.481226852	0.014018484	TRUE	0.008364628	0.99311505	FALSE	0.48959148	0.005351733	TRUE	decrease **	-2
TAS2R39	-0.448742382	0.044227508	TRUE	-0.409146066	0.176957029	FALSE	0.039596317	0.932654323	FALSE	decrease *	-1
TAZ	-0.685634285	0.001752894	TRUE	-0.110839327	0.868859023	FALSE	0.574794957	0.00715732	TRUE	decrease **	-2
TCEB1	0.548462104	0.152386623	FALSE	1.056933673	0.001271834	TRUE	0.508471569	0.157550202	FALSE	decrease *	-1
TCEB2	-0.055783427	0.951616611	FALSE	1.423366615	9.69E-05	TRUE	1.479150042	2.36E-06	TRUE	decrease **	-2
TCF7L2	-0.547151575	0.005466606	TRUE	0.542244327	0.017279426	TRUE	1.089395902	3.21E-12	TRUE	decrease ***	-3
TCP1	0.917515563	0.044677048	TRUE	0.583920506	0.452671971	FALSE	-0.333595057	0.603116037	FALSE	increase *	1
TDRP	-0.45039873	0.047874807	TRUE	-0.12002202	0.830414448	FALSE	0.330376711	0.166863602	FALSE	decrease *	-1
TERT	-0.432998308	0.154217382	FALSE	-0.646801941	0.030302919	TRUE	-0.213803632	0.568788275	FALSE	increase *	1
TGFBR1	-0.593467119	0.025799506	TRUE	0.134466148	0.851028446	FALSE	0.727933267	0.001205593	TRUE	decrease **	-2
TIMMDC1	-0.548464797	0.012612811	TRUE	0.162116219	0.756939432	FALSE	0.710581016	0.000104923	TRUE	decrease **	-2
TM6SF2	0.500558082	0.019120317	TRUE	0.183283587	0.697094592	FALSE	-0.317274495	0.183311211	FALSE	increase *	1
TMBIM4	0.291466523	0.55118326	FALSE	0.760605881	0.040464916	TRUE	0.469139358	0.188008525	FALSE	decrease *	-1
TMEM191B	0.426616963	0.014018484	TRUE	0.063049354	0.906105721	FALSE	-0.363567609	0.030811731	TRUE	increase **	2
TMEM39A	-0.564888135	0.03748669	TRUE	0.051511565	0.957689217	FALSE	0.6163997	0.009626822	TRUE	decrease **	-2
TMEM41B	0.020459317	0.96872927	FALSE	0.669823945	0.004222378	TRUE	0.649364628	0.000715695	TRUE	decrease **	-2
TMIGD1	-0.670491683	0.044194836	TRUE	-0.227549657	0.761117746	FALSE	0.442942025	0.23094169	FALSE	decrease *	-1
TP53	-1.315613905	1.00E-20	TRUE	0.080146245	0.876407291	FALSE	1.395760151	7.71E-24	TRUE	decrease **	-2
TPR	0.636067323	0.002699077	TRUE	0.2622233	0.552502932	FALSE	-0.373844023	0.123897304	FALSE	increase *	1
TRMT112	0.731950366	0.002699077	TRUE	-0.087400142	0.91474327	FALSE	-0.819350508	0.000127177	TRUE	increase **	2
TSC22D2	0.597149065	0.008057257	TRUE	-0.192188667	0.71482307	FALSE	-0.789337732	2.77E-05	TRUE	increase **	2
TTC27	0.728528578	0.022358818	TRUE	-0.252007222	0.727114836	FALSE	-0.9805358	0.00019528	TRUE	increase **	2
TTC38	-0.687014283	0.006282157	TRUE	-0.191643882	0.753657874	FALSE	0.495370401	0.059666279	FALSE	decrease *	-1
UBA2	0.664158994	0.02074691	TRUE	-0.305699853	0.595861698	FALSE	-0.969858847	2.49E-05	TRUE	increase **	2
UBE2J2	-1.755300765	1.17E-15	TRUE	1.256628607	2.81E-08	TRUE	3.011929372	1.69E-37	TRUE	decrease ***	-3
UBL5	1.024815498	0.001405965	TRUE	0.009343518	0.996579479	FALSE	-1.01547198	0.000529438	TRUE	increase **	2
UBN1	-0.058877483	0.942232748	FALSE	0.935628353	0.015987608	TRUE	0.994505836	0.000895053	TRUE	decrease **	-2
UGT1A5	-0.495038558	0.023138607	TRUE	-0.128284496	0.816968523	FALSE	0.366754062	0.111338439	FALSE	decrease *	-1
URI1	1.323522405	7.15E-11	TRUE	-0.056433542	0.951304634	FALSE	-1.379955947	2.97E-12	TRUE	increase **	2
USP17L28	1.18616736	0.03748669	TRUE	0.705564682	0.483722986	FALSE	-0.480602678	0.530858701	FALSE	increase *	1
USP17L5	0.535199826	0.03396858	TRUE	0.171955951	0.770559425	FALSE	-0.363243875	0.186146725	FALSE	increase *	1
USP32	0.463902715	0.317139298	FALSE	-1.097386256	0.002452447	TRUE	-1.561288972	1.88E-08	TRUE	increase **	2
USP39	0.652779016	0.001208059	TRUE	0.201663421	0.670721106	FALSE	-0.451115595	0.032286276	TRUE	increase **	2
UXS1	0.810207598	0.009116074	TRUE	0.38497356	0.530844584	FALSE	-0.425234038	0.260678188	FALSE	increase *	1
UXT	1.092974124	0.006147792	TRUE	-0.258329323	0.806145821	FALSE	-1.351303447	6.34E-05	TRUE	increase **	2
VDR	-0.812920824	0.006921998	TRUE	0.100551263	0.918852759	FALSE	0.913472087	0.000551025	TRUE	decrease **	-2
VPREB3	0.635704722	0.002797277	TRUE	0.179498987	0.728646469	FALSE	-0.456205735	0.039561109	TRUE	increase **	2
VPS13A	-0.750439771	0.005483662	TRUE	-0.291541249	0.615667186	FALSE	0.458898522	0.132984015	FALSE	decrease *	-1
VPS52	0.582239364	0.004338679	TRUE	-0.301141225	0.42705029	FALSE	-0.883380589	1.25E-07	TRUE	increase **	2
VPS53	0.662426031	0.010746426	TRUE	-0.084499342	0.921254082	FALSE	-0.746925374	0.000917139	TRUE	increase **	2
VWA1	-0.512031837	0.034916069	TRUE	-0.224672489	0.653270067	FALSE	0.287359348	0.323926733	FALSE	decrease *	-1
WDR18	0.651974529	0.008057257	TRUE	0.312061212	0.524832537	FALSE	-0.339913316	0.258943051	FALSE	increase *	1
WDR24	0.004947368	0.99100823	FALSE	0.606246702	0.003350579	TRUE	0.601299333	0.000366754	TRUE	decrease **	-2
WDR26	-0.465258883	0.024745537	TRUE	0.252726905	0.517990619	FALSE	0.717985788	1.10E-05	TRUE	decrease **	-2
XPO1	1.091650301	0.03401404	TRUE	-1.074977318	0.09645896	FALSE	-2.16662762	4.95E-08	TRUE	increase **	2
XRCC6	0.525585506	0.038137371	TRUE	0.398116121	0.309517955	FALSE	-0.127469385	0.757084051	FALSE	increase *	1
ZFP36L1	-0.635179081	5.61E-05	TRUE	-0.310414507	0.263590378	FALSE	0.324764574	0.084765086	FALSE	decrease *	-1
ZFP36L2	-0.465639214	0.019443918	TRUE	-0.081100783	0.889428504	FALSE	0.384538432	0.050085873	FALSE	decrease *	-1
ZKSCAN3	-0.805068136	0.001752894	TRUE	-0.01763964	0.988954619	FALSE	0.787428496	0.000855868	TRUE	decrease **	-2
ZNF133	-0.719278403	0.016426325	TRUE	-0.175025157	0.819335484	FALSE	0.544253247	0.080194939	FALSE	decrease *	-1
ZNF134	-0.140203875	0.628952193	FALSE	-0.503489603	0.006887107	TRUE	-0.363285728	0.035084388	TRUE	increase **	2
ZNF214	-0.402514124	0.044528504	TRUE	-0.155078279	0.721152646	FALSE	0.247435844	0.282674241	FALSE	decrease *	-1
ZNF215	-0.781716917	9.86E-05	TRUE	-0.173935328	0.737667701	FALSE	0.60778159	0.002356644	TRUE	decrease **	-2
ZNF3	0.650710934	0.007126925	TRUE	0.098523843	0.896439748	FALSE	-0.552187091	0.019432532	TRUE	increase **	2
ZNF583	-0.393046735	0.03748669	TRUE	-0.143797197	0.728646469	FALSE	0.249249538	0.242807588	FALSE	decrease *	-1
ZNF7	-0.420511775	0.01722929	TRUE	-0.17793917	0.626274644	FALSE	0.242572605	0.240740679	FALSE	decrease *	-1
ZNF787	-0.381442526	0.036217662	TRUE	0.215620011	0.521702948	FALSE	0.597062537	2.34E-05	TRUE	decrease **	-2
ZNF799	-0.475499255	0.030243917	TRUE	-0.1928123	0.679405224	FALSE	0.282686956	0.269277212	FALSE	decrease *	-1
ZNHIT1	0.752246816	0.003791396	TRUE	-0.129632733	0.866934112	FALSE	-0.88187955	8.76E-05	TRUE	increase **	2
