# Supplementary material for: Projecting genetic associations through gene expression patterns highlights disease etiology and drug mechanisms
Source: Nat Commun. 2023 Sep 9;14:5562. doi: 10.1038/s41467-023-41057-4 (PMC10492839; doi:10.1038/s41467-023-41057-4)
Supplement: Supplementary file 5 — Supplementary Data 2 [file 41467_2023_41057_MOESM5_ESM.zip › rank_criteria.xlsx]

## Sheet: rank
confidence	effect on lipid	signed rank	number	criteria
***	decrease	-3	8	GFPLow_vs_UnSorted.DEG=="True" & GFPLow_vs_UnSorted.log2FC < 0 & GFPHigh_vs_UnSorted.DEG=="True" & GFPHigh_vs_UnSorted.log2FC > 0
***	increase	3	6	GFPLow_vs_UnSorted.DEG=="True" & GFPLow_vs_UnSorted.log2FC > 0 & GFPHigh_vs_UnSorted.DEG=="True" & GFPHigh_vs_UnSorted.log2FC < 0
**	decrease	-2	88	(GFPLow_vs_UnSorted.DEG=="True" | GFPHigh_vs_UnSorted.DEG=="True") & GFPHigh_vs_GFPLow.DEG=="True" & GFPHigh_vs_GFPLow.log2FC > 0
**	increase	2	169	(GFPLow_vs_UnSorted.DEG=="True" | GFPHigh_vs_UnSorted.DEG=="True") & GFPHigh_vs_GFPLow.DEG=="True" & GFPHigh_vs_GFPLow.log2FC < 0
*	decrease	-1	77	(GFPLow_vs_UnSorted.DEG=="True" & GFPLow_vs_UnSorted.log2FC < 0 & GFPHigh_vs_UnSorted.DEG=="False") | (GFPLow_vs_UnSorted.DEG=="False" & GFPHigh_vs_UnSorted.DEG=="True" & GFPHigh_vs_UnSorted.log2FC > 0)
*	increase	1	111	(GFPLow_vs_UnSorted.DEG=="True" & GFPLow_vs_UnSorted.log2FC > 0 & GFPHigh_vs_UnSorted.DEG=="False") | (GFPLow_vs_UnSorted.DEG=="False" & GFPHigh_vs_UnSorted.DEG=="True" & GFPHigh_vs_UnSorted.log2FC < 0)
confilict	NA	0	3	GFPLow_vs_UnSorted.DEG=="True" & GFPHigh_vs_UnSorted.DEG=="True" & GFPHigh_vs_UnSorted.log2FC*GFPLow_vs_UnSorted.log2FC > 0
