# Supplementary material for: Projecting genetic associations through gene expression patterns highlights disease etiology and drug mechanisms
Source: Nat Commun. 2023 Sep 9;14:5562. doi: 10.1038/s41467-023-41057-4 (PMC10492839; doi:10.1038/s41467-023-41057-4)
Supplement: Supplementary file 6 — Supplementary Data 3 [file 41467_2023_41057_MOESM6_ESM.xlsx]

## Sheet: Cluster 0
	Trait description	Sample size	Number of cases
0	Food weight	51453
1	Energy	51453
2	Protein	51453
3	Fat	51453
4	Carbohydrate	51453
5	Saturated fat	51453
6	Polyunsaturated fat	51453
7	Total sugars	51453
8	Englyst dietary fibre	51453
9	Portion size	51427
10	Iron	51453
11	Vitamin B6	51453
12	Vitamin B12	51453
13	Folate	51453
14	Vitamin C	51453
15	Potassium	51453
16	Magnesium	51453
17	Retinol	49890
18	Carotene	51453
19	Vitamin D	51453
20	Alcohol	51453
21	Starch	51453
22	Calcium	51453
23	Vitamin E	51453
24	Duration of strenuous sports	36919
25	Drinking water intake	51427
26	Low calorie drink intake	51427
27	Fizzy drink intake	51427
28	Orange juice intake	51414
29	Coffee consumed	51427	36318
30	Instant coffee intake	51427
31	Added milk to instant coffee	51427	30297
32	Filtered coffee intake	51427
33	Added milk to filtered coffee	51427	44669
34	Decaffeinated coffee	51427	45548
35	Intake of sugar added to coffee	51427
36	Tea consumed	51427	41078
37	Standard tea intake	51427
38	Added milk to standard tea	51427	17686
39	Milk intake	51413
40	Alcohol consumed	51427	25436
41	Red wine intake	51427
42	Rose wine intake	51427
43	White wine intake	51427
44	Beer/cider intake	51427
45	Fortified wine intake	51416
46	Spirits intake	51427
47	Breakfast cereal consumed	51427	34069
48	Milk added to cereal	51427	22510
49	Type milk consumed: did not have milk	51427	2529
50	Type milk consumed: semiskimmed	51427	31930
51	Type milk consumed: skimmed	51427	10533
52	Type milk consumed: wholemilk	51427	2934
53	Type milk consumed: soya with calcium	51427	1546
54	Type milk consumed: soya without calcium	51427	664
55	Type milk consumed: goat/sheep milk	51427	332
56	Type milk consumed: rice/oat/vegetable milk	51427	299
57	Type milk consumed: powdered milk	51427	227
58	Type milk consumed: cholesterol lowering milk	51427	101
59	Type milk consumed: other type of milk	51427	232
60	Bread consumed	51427	44112
61	Frequency of light DIY in last 4 weeks	180494
62	Yogurt/ice-cream consumers	51427	20803
63	Dessert consumers	51427	16618
64	Cake intake	51427
65	Sweet snack consumers	51427	27903
66	Milk chocolate intake	51425
67	Dark chocolate intake	51416
68	Sweets intake	51427
69	Sweet biscuits intake	51427
70	Savoury snack consumers	51427	18335
71	Unsalted nuts intake	51427
72	Crisp intake	51427
73	Starchy food consumers	51427	13706
74	Cheese consumers	51427	23245
75	Hard cheese intake	51427
76	Soft cheese intake	51427
77	Blue cheese intake	51422
78	Egg consumers	51427	10817
79	Meat consumers	51427	35580
80	Beef intake	51422
81	Poultry intake	51422
82	Bacon intake	51427
83	Fat removed from meat	13447	1016
84	Skin removed from poultry	11288	194
85	Fish consumer	51427	14833
86	Vegetarian alternatives intake	51427	1806
87	Vegetable consumers	51427	42359
88	Fried potatoes intake	51427
89	Side salad intake	51427
90	Carrot intake	51427
91	Cucumber intake	51427
92	Lettuce intake	51427
93	Sweet pepper intake	51427
94	Fresh tomato intake	51427
95	Fruit consumers	51427	41921
96	Apple intake	51427
97	Banana intake	51427
98	Orange intake	51427
99	Vitamin supplement user	51427	21119
100	Time spent doing vigorous physical activity	51427
101	Time spent doing moderate physical activity	51427
102	Time spent doing light physical activity	51427
103	Difference in mobile phone use compared to two years previously	298239
104	Usual side of head for mobile phone use: Left	303009	107802
105	Usual side of head for mobile phone use: Right	303009	175355
106	Usual side of head for mobile phone use: Equally left and right	303009	19852
107	Ventricular rate	10817
108	P duration	10785
109	QRS duration	10815
110	Smoking/smokers in household	332573
111	Place of birth in UK - north co-ordinate	338701
112	Place of birth in UK - east co-ordinate	338701
113	Milk type used: Full cream	360806	22902
114	Milk type used: Semi-skimmed	360806	234870
115	Milk type used: Skimmed	360806	74087
116	Milk type used: Soya	360806	13147
117	Milk type used: Other type of milk	360806	4213
118	Milk type used: Never/rarely have milk	360806	11587
119	Spread type: Never/rarely use spread	360291	36579
120	Spread type: Flora Pro-Active/Benecol	360291	1929
121	Spread type: Other type of spread/margarine	360291	190593
122	Bread type: Brown	348424	41518
123	Bread type: Other type of bread	348424	14441
124	Cereal type: Bran cereal (e.g. All Bran, Branflakes)	299898	50609
125	Cereal type: Biscuit cereal (e.g. Weetabix)	299898	53310
126	Cereal type: Oat cereal (e.g. Ready Brek, porridge)	299898	76351
127	Coffee type: Decaffeinated coffee (any type)	283449	55310
128	Coffee type: Other type of coffee	283449	4791
129	Average weekly fortified wine intake	258191
130	Handedness (chirality/laterality): Right-handed	360913	320242
131	Hair colour (natural, before greying): Other	360270	4481
132	Adopted as a child	360450	5158
133	Part of a multiple birth	355467	7919
134	Father still alive	351538	81229
135	Mother still alive	355029	140246
136	Cancer code, self-reported: unclassifiable	361141	405
137	Non-cancer illness code, self-reported: unclassifiable	361141	14597
138	Treatment/medication code: senokot 7.5mg tablet	361141	174
139	Treatment/medication code: gtn 400micrograms spray	361141	849
140	Treatment/medication code: vitamin a	361141	137
141	Treatment/medication code: calcium+vitamin d 500units tablet	361141	1578
142	Treatment/medication code: multivitamins	361141	11148
143	Treatment/medication code: syndol tablet	361141	289
144	Treatment/medication code: hepacon b12 1mg/1ml injection	361141	161
145	Treatment/medication code: quinapril	361141	160
146	Treatment/medication code: captopril	361141	165
147	Treatment/medication code: coversyl 2mg tablet	361141	132
148	Treatment/medication code: glyceryl trinitrate	361141	1111
149	Treatment/medication code: nitrolingual 400micrograms spray	361141	380
150	Treatment/medication code: trandolapril	361141	214
151	Treatment/medication code: isosorbide mononitrate	361141	1189
152	Treatment/medication code: imdur 60mg durule	361141	149
153	Treatment/medication code: nifedipine	361141	802
154	Treatment/medication code: adalat 5mg capsule	361141	840
155	Treatment/medication code: coracten sr 10mg m/r capsule	361141	316
156	Treatment/medication code: tildiem 60mg m/r tablet	361141	697
157	Treatment/medication code: adizem-60 m/r tablet	361141	322
158	Treatment/medication code: dilzem sr 60mg long acting m/r capsule	361141	166
159	Treatment/medication code: istin 5mg tablet	361141	120
160	Treatment/medication code: lacidipine	361141	390
161	Treatment/medication code: dipyridamole	361141	666
162	Treatment/medication code: persantin 25mg tablet	361141	215
163	Treatment/medication code: aspirin 75mg tablet	361141	2173
164	Treatment/medication code: bezafibrate	361141	338
165	Treatment/medication code: questran 4g/sachet powder	361141	117
166	Treatment/medication code: fenofibrate	361141	488
167	Treatment/medication code: ventolin 100micrograms inhaler	361141	10380
168	Treatment/medication code: ventolin 2mg tablet	361141	146
169	Treatment/medication code: salamol 100micrograms inhaler	361141	1112
170	Treatment/medication code: salmeterol	361141	979
171	Treatment/medication code: serevent 25mcg inhaler	361141	996
172	Treatment/medication code: bricanyl 250mcg inhaler	361141	822
173	Treatment/medication code: atrovent 20micrograms inhaler	361141	362
174	Treatment/medication code: phyllocontin continus 225mg m/r tablet	361141	142
175	Treatment/medication code: becloforte 250micrograms inhaler	361141	197
176	Treatment/medication code: becotide 50 inhaler	361141	2206
177	Treatment/medication code: uniphyllin continus 200mg m/r tablet	361141	186
178	Treatment/medication code: beclazone 50 inhaler	361141	1043
179	Treatment/medication code: sodium cromoglycate	361141	114
180	Treatment/medication code: budesonide	361141	761
181	Treatment/medication code: pulmicort ls 50micrograms inhaler	361141	551
182	Treatment/medication code: piriton 4mg tablet	361141	568
183	Treatment/medication code: zirtek 10mg tablet	361141	102
184	Treatment/medication code: loratadine	361141	2624
185	Treatment/medication code: clarityn 10mg tablet	361141	328
186	Treatment/medication code: carbocisteine	361141	193
187	Treatment/medication code: mucodyne 375mg capsule	361141	134
188	Treatment/medication code: zopiclone	361141	1265
189	Treatment/medication code: diazepam	361141	987
190	Treatment/medication code: nitrazepam	361141	226
191	Treatment/medication code: temazepam	361141	759
192	Treatment/medication code: lorazepam	361141	138
193	Treatment/medication code: kapake tablet	361141	104
194	Treatment/medication code: dovonex 50micrograms/g cream	361141	222
195	Treatment/medication code: flixotide 25micrograms inhaler	361141	607
196	Treatment/medication code: combivent inhaler	361141	159
197	Treatment/medication code: lansoprazole	361141	12832
198	Treatment/medication code: bisoprolol fumarate+hydrochlorothiazide 10mg/6.25mg tablet	361141	234
199	Treatment/medication code: lisinopril+hydrochlorothiazide 10mg/12.5mg tablet	361141	125
200	Treatment/medication code: tramadol	361141	4011
201	Treatment/medication code: zydol 50mg capsule	361141	113
202	Treatment/medication code: viscotears liquid eye gel	361141	841
203	Treatment/medication code: zolpidem	361141	268
204	Treatment/medication code: spasmonal 60mg capsule	361141	263
205	Treatment/medication code: fybogel mebeverine sachet	361141	524
206	Treatment/medication code: gaviscon liquid	361141	1886
207	Treatment/medication code: merbentyl 10mg tablet	361141	115
208	Treatment/medication code: hyoscine butylbromide	361141	103
209	Treatment/medication code: buscopan 10mg tablet	361141	338
210	Treatment/medication code: peppermint oil product	361141	189
211	Treatment/medication code: colpermin 0.2ml m/r gel e/c capsule	361141	329
212	Treatment/medication code: cimetidine	361141	293
213	Treatment/medication code: imodium 2mg capsule	361141	199
214	Treatment/medication code: mesalazine	361141	510
215	Treatment/medication code: asacol 400mg e/c tablet	361141	486
216	Treatment/medication code: pentasa sr 250mg m/r tablet	361141	249
217	Treatment/medication code: omeprazole	361141	21119
218	Treatment/medication code: codeine phosphate+kaolin 10mg/3g/10ml mixture	361141	130
219	Treatment/medication code: sulphasalazine	361141	197
220	Treatment/medication code: salazopyrin 500mg tablet	361141	233
221	Treatment/medication code: senna	361141	698
222	Treatment/medication code: ispaghula husk	361141	327
223	Treatment/medication code: bisacodyl	361141	140
224	Treatment/medication code: lactulose product	361141	954
225	Treatment/medication code: magnesium citrate	361141	137
226	Treatment/medication code: creon e/c granules in capsule	361141	204
227	Treatment/medication code: indapamide	361141	1152
228	Treatment/medication code: frusemide	361141	624
229	Treatment/medication code: bendrofluazide	361141	1922
230	Treatment/medication code: spironolactone	361141	662
231	Treatment/medication code: bumetanide	361141	300
232	Treatment/medication code: securon 40mg tablet	361141	108
233	Treatment/medication code: atenolol	361141	13951
234	Treatment/medication code: half-inderal la 80mg m/r capsule	361141	148
235	Treatment/medication code: inderal 10mg tablet	361141	105
236	Treatment/medication code: risperidone	361141	197
237	Treatment/medication code: lithium product	361141	350
238	Treatment/medication code: priadel 200mg m/r tablet	361141	248
239	Treatment/medication code: lofepramine	361141	282
240	Treatment/medication code: nortriptyline	361141	224
241	Treatment/medication code: prozac 20mg capsule	361141	491
242	Treatment/medication code: sertraline	361141	1531
243	Treatment/medication code: paroxetine	361141	1204
244	Treatment/medication code: motilium 10mg tablet	361141	126
245	Treatment/medication code: serc-8 tablet	361141	110
246	Treatment/medication code: cyclizine	361141	136
247	Treatment/medication code: prochlorperazine	361141	521
248	Treatment/medication code: stemetil 5mg tablet	361141	231
249	Treatment/medication code: prednisone	361141	228
250	Treatment/medication code: triamcinolone	361141	145
251	Treatment/medication code: didronel 200mg tablet	361141	128
252	Treatment/medication code: methotrexate	361141	1918
253	Treatment/medication code: azathioprine	361141	772
254	Treatment/medication code: iron+folic acid	361141	184
255	Treatment/medication code: ferrous sulphate	361141	1760
256	Treatment/medication code: folic acid product	361141	3024
257	Treatment/medication code: forceval capsule	361141	104
258	Treatment/medication code: vitamin b12 preparation	361141	1117
259	Treatment/medication code: calcium salts	361141	2208
260	Treatment/medication code: calcichew 1.25g chewable tablet	361141	772
261	Treatment/medication code: calcichew forte 2.5g chewable tablet	361141	357
262	Treatment/medication code: vitamin d product	361141	1014
263	Treatment/medication code: alfacalcidol	361141	307
264	Treatment/medication code: vitamin b compound tablet	361141	2619
265	Treatment/medication code: calcichew d3 tablet	361141	3423
266	Treatment/medication code: calcium carbonate+cholecalciferol 1.25g/5micrograms tablet	361141	152
267	Treatment/medication code: vitamin e product	361141	1364
268	Treatment/medication code: voltarol 25mg e/c tablet	361141	406
269	Treatment/medication code: etodolac	361141	277
270	Treatment/medication code: lodine 200mg tablet	361141	164
271	Treatment/medication code: arthrotec tablet	361141	518
272	Treatment/medication code: ibuprofen	361141	45005
273	Treatment/medication code: indomethacin	361141	241
274	Treatment/medication code: naproxen	361141	2338
275	Treatment/medication code: naprosyn 250mg tablet	361141	242
276	Treatment/medication code: ketoprofen	361141	122
277	Treatment/medication code: mefenamic acid	361141	388
278	Treatment/medication code: piroxicam	361141	139
279	Treatment/medication code: tylex capsule	361141	175
280	Treatment/medication code: solpadol caplet	361141	300
281	Treatment/medication code: morphine	361141	213
282	Treatment/medication code: buprenorphine	361141	240
283	Treatment/medication code: paramax tablet	361141	129
284	Treatment/medication code: tegretol 100mg tablet	361141	813
285	Treatment/medication code: epanutin 25mg capsule	361141	269
286	Treatment/medication code: clonazepam	361141	259
287	Treatment/medication code: sodium valproate	361141	350
288	Treatment/medication code: epilim 100mg crushable tablet	361141	612
289	Treatment/medication code: gabapentin	361141	1674
290	Treatment/medication code: lamotrigine	361141	447
291	Treatment/medication code: madopar 62.5 capsule	361141	112
292	Treatment/medication code: nicotine product	361141	144
293	Treatment/medication code: flucloxacillin	361141	126
294	Treatment/medication code: doxycycline	361141	324
295	Treatment/medication code: tetracycline	361141	105
296	Treatment/medication code: lymecycline	361141	183
297	Treatment/medication code: tetralysal 300 capsule	361141	146
298	Treatment/medication code: minocycline	361141	161
299	Treatment/medication code: oxytetracycline	361141	1075
300	Treatment/medication code: erythromycin	361141	284
301	Treatment/medication code: trimethoprim	361141	375
302	Treatment/medication code: metronidazole	361141	138
303	Treatment/medication code: nitrofurantoin	361141	224
304	Treatment/medication code: ciprofloxacin	361141	141
305	Treatment/medication code: aciclovir	361141	286
306	Treatment/medication code: quinine	361141	2429
307	Treatment/medication code: glucophage 500mg tablet	361141	328
308	Treatment/medication code: gliclazide	361141	3007
309	Treatment/medication code: betamethasone	361141	563
310	Treatment/medication code: thyroxine sodium	361141	1012
311	Treatment/medication code: carbimazole	361141	289
312	Treatment/medication code: hydrocortisone	361141	666
313	Treatment/medication code: prednisolone	361141	2103
314	Treatment/medication code: nabumetone	361141	180
315	Treatment/medication code: plaquenil 200mg tablet	361141	164
316	Treatment/medication code: baclofen	361141	396
317	Treatment/medication code: colchicine	361141	190
318	Treatment/medication code: movelat gel	361141	130
319	Treatment/medication code: timolol 0.25% eye drops	361141	270
320	Treatment/medication code: hypromellose	361141	614
321	Treatment/medication code: flixonase 50micrograms aqueous nasal spray	361141	1424
322	Treatment/medication code: beconase 50micrograms nasal spray	361141	2415
323	Treatment/medication code: rhinocort 50micrograms nasal spray	361141	160
324	Treatment/medication code: aqueous cream bp	361141	306
325	Treatment/medication code: multivitamin+mineral preparations	361141	4997
326	Treatment/medication code: calcium+ergocalciferol tablet	361141	159
327	Treatment/medication code: sodium bicarbonate	361141	107
328	Treatment/medication code: voltarol emulgel	361141	223
329	Treatment/medication code: diclofenac sodium+misoprostol	361141	251
330	Treatment/medication code: tears naturale eye drops	361141	114
331	Treatment/medication code: liquifilm tears 1.4% eye drops	361141	152
332	Treatment/medication code: diprobase cream	361141	586
333	Treatment/medication code: e45 cream	361141	246
334	Treatment/medication code: oilatum cream	361141	156
335	Treatment/medication code: manevac granules	361141	131
336	Treatment/medication code: docusate sodium	361141	294
337	Treatment/medication code: ranitidine	361141	5935
338	Treatment/medication code: alverine	361141	223
339	Treatment/medication code: mebeverine	361141	1798
340	Treatment/medication code: domperidone	361141	722
341	Treatment/medication code: loperamide	361141	1203
342	Treatment/medication code: metoclopramide	361141	441
343	Treatment/medication code: fluoxetine	361141	4140
344	Treatment/medication code: amitriptyline	361141	6824
345	Treatment/medication code: clomipramine	361141	242
346	Treatment/medication code: dothiepin	361141	148
347	Treatment/medication code: imipramine	361141	202
348	Treatment/medication code: trazodone	361141	519
349	Treatment/medication code: amantadine	361141	113
350	Treatment/medication code: chlorpromazine	361141	117
351	Treatment/medication code: bisoprolol	361141	5304
352	Treatment/medication code: celiprolol	361141	101
353	Treatment/medication code: doxazosin	361141	4043
354	Treatment/medication code: terbutaline	361141	572
355	Treatment/medication code: terazosin	361141	127
356	Treatment/medication code: amlodipine	361141	14588
357	Treatment/medication code: diltiazem	361141	738
358	Treatment/medication code: metoprolol	361141	687
359	Treatment/medication code: propranolol	361141	2405
360	Treatment/medication code: sotalol	361141	581
361	Treatment/medication code: timolol	361141	279
362	Treatment/medication code: gamolenic acid	361141	111
363	Treatment/medication code: calcipotriol	361141	219
364	Treatment/medication code: fentanyl	361141	106
365	Treatment/medication code: magnesium carbonate	361141	129
366	Treatment/medication code: proctosedyl ointment	361141	166
367	Treatment/medication code: lacri-lube eye ointment	361141	511
368	Treatment/medication code: normacol granules	361141	165
369	Treatment/medication code: adalate 10mg capsule	361141	274
370	Treatment/medication code: salbutamol	361141	4305
371	Treatment/medication code: timoptol 0.25% eye drops	361141	229
372	Treatment/medication code: seroxat 20mg tablet	361141	499
373	Treatment/medication code: oramorph 10mg/5ml oral solution	361141	114
374	Treatment/medication code: paracetamol + codeine	361141	308
375	Treatment/medication code: penicillin	361141	218
376	Treatment/medication code: diprosalic ointment	361141	159
377	Treatment/medication code: betnesol 0.1% eye/ear/nose drops	361141	122
378	Treatment/medication code: betnovate cream	361141	1266
379	Treatment/medication code: otomize ear spray	361141	184
380	Treatment/medication code: fucibet cream	361141	207
381	Treatment/medication code: dermovate cream	361141	555
382	Treatment/medication code: eumovate cream	361141	396
383	Treatment/medication code: daktacort cream	361141	246
384	Treatment/medication code: clonidine	361141	463
385	Treatment/medication code: procyclidine	361141	154
386	Treatment/medication code: cetirizine	361141	4070
387	Treatment/medication code: cinnarizine	361141	193
388	Treatment/medication code: ipratropium	361141	476
389	Treatment/medication code: oxybutynin	361141	827
390	Treatment/medication code: hydroxyzine	361141	124
391	Treatment/medication code: pizotifen	361141	565
392	Treatment/medication code: selenium product	361141	1130
393	Treatment/medication code: carmellose	361141	156
394	Treatment/medication code: hydroxychloroquine	361141	517
395	Treatment/medication code: sumatriptan	361141	986
396	Treatment/medication code: codeine	361141	1870
397	Treatment/medication code: dihydrocodeine	361141	1290
398	Treatment/medication code: diclofenac	361141	7545
399	Treatment/medication code: thyroxine product	361141	4246
400	Treatment/medication code: beclomethasone	361141	1440
401	Treatment/medication code: fludrocortisone	361141	164
402	Treatment/medication code: clobetasone	361141	116
403	Treatment/medication code: trimovate ointment	361141	238
404	Treatment/medication code: elocon cream	361141	240
405	Treatment/medication code: fluticasone	361141	1578
406	Treatment/medication code: mometasone	361141	709
407	Treatment/medication code: warfarin	361141	3651
408	Treatment/medication code: pyridoxine preparation	361141	118
409	Treatment/medication code: thiamine preparation	361141	549
410	Treatment/medication code: iron product	361141	1009
411	Treatment/medication code: ferrous salt product	361141	125
412	Treatment/medication code: amiodarone	361141	317
413	Treatment/medication code: verapamil	361141	627
414	Treatment/medication code: amiloride	361141	126
415	Treatment/medication code: zinc product	361141	2420
416	Treatment/medication code: enalapril	361141	2803
417	Treatment/medication code: fosinopril	361141	186
418	Treatment/medication code: perindopril	361141	5157
419	Treatment/medication code: flecainide	361141	604
420	Treatment/medication code: fluvastatin	361141	174
421	Treatment/medication code: felodipine	361141	3090
422	Treatment/medication code: pravastatin	361141	1726
423	Treatment/medication code: betahistine	361141	1067
424	Treatment/medication code: penicillin v	361141	181
425	Treatment/medication code: ismn - isosorbide mononitrate	361141	205
426	Treatment/medication code: carvedilol	361141	248
427	Treatment/medication code: opticrom allergy eye drops	361141	238
428	Treatment/medication code: losec 10mg capsule	361141	272
429	Treatment/medication code: cod liver oil capsule	361141	21034
430	Treatment/medication code: sulfasalazine	361141	710
431	Treatment/medication code: furosemide	361141	2714
432	Treatment/medication code: vitamin c product	361141	4547
433	Treatment/medication code: multivitamins capsule	361141	288
434	Treatment/medication code: beclometasone	361141	3299
435	Treatment/medication code: sodium cromoglicate	361141	310
436	Treatment/medication code: chlorphenamine	361141	217
437	Treatment/medication code: dosulepin	361141	1286
438	Treatment/medication code: vitamin b1 preparation	361141	156
439	Treatment/medication code: vitamin b6 preparation	361141	440
440	Treatment/medication code: indometacin	361141	249
441	Treatment/medication code: acyclovir	361141	116
442	Treatment/medication code: b12 - hydroxocobalamin prep	361141	291
443	Treatment/medication code: flu - influenza vaccine	361141	142
444	Treatment/medication code: ismo - isosorbide mononitrate	361141	126
445	Treatment/medication code: iron sulphate	361141	170
446	Treatment/medication code: luteine	361141	278
447	Treatment/medication code: oil of peppermint	361141	128
448	Treatment/medication code: nicorandil	361141	1152
449	Treatment/medication code: sodium thyroxine	361141	177
450	Treatment/medication code: sodium warfarin	361141	314
451	Treatment/medication code: kelp+garlic product	361141	200
452	Treatment/medication code: lecithin product	361141	213
453	Treatment/medication code: tacrolimus	361141	180
454	Treatment/medication code: imigran 50mg tablet	361141	590
455	Treatment/medication code: selenium ace tablet	361141	503
456	Treatment/medication code: slozem 120mg m/r capsule	361141	145
457	Treatment/medication code: flax oil tablet	361141	598
458	Treatment/medication code: garlic product	361141	4869
459	Treatment/medication code: ginkgo forte tablet	361141	2073
460	Treatment/medication code: ginseng product	361141	541
461	Treatment/medication code: anadin tablet	361141	268
462	Treatment/medication code: synalar 1:10 cream	361141	101
463	Treatment/medication code: venlafaxine	361141	1533
464	Treatment/medication code: efexor 37.5mg tablet	361141	190
465	Treatment/medication code: losartan	361141	3268
466	Treatment/medication code: evening primrose oil	361141	5730
467	Treatment/medication code: zantac 75 tablet	361141	201
468	Treatment/medication code: airomir 100micrograms cfc-free inhaler	361141	165
469	Treatment/medication code: angitil sr 90 m/r capsule	361141	125
470	Treatment/medication code: citalopram	361141	6185
471	Treatment/medication code: dicloflex 25mg e/c tablet	361141	430
472	Treatment/medication code: alendronate sodium	361141	4103
473	Treatment/medication code: dorzolamide	361141	102
474	Treatment/medication code: co-amilozide	361141	214
475	Treatment/medication code: co-tenidone	361141	532
476	Treatment/medication code: co-codamol	361141	8384
477	Treatment/medication code: co-proxamol	361141	290
478	Treatment/medication code: co-dydramol	361141	2260
479	Treatment/medication code: co-amilofruse	361141	357
480	Treatment/medication code: topiramate	361141	209
481	Treatment/medication code: adipine mr 10 m/r tablet	361141	134
482	Treatment/medication code: gtn - glyceryl trinitrate	361141	621
483	Treatment/medication code: zoton 15mg capsule	361141	264
484	Treatment/medication code: movicol oral powder	361141	1131
485	Treatment/medication code: mycophenolate	361141	161
486	Treatment/medication code: salbutamol 100micrograms spacehaler	361141	2267
487	Treatment/medication code: meloxicam	361141	1038
488	Treatment/medication code: adizem-xl plus m/r capsule	361141	261
489	Treatment/medication code: antihistamine 60mg tablet	361141	258
490	Treatment/medication code: arthrotec 50 tablet	361141	308
491	Treatment/medication code: dermol 500 lotion	361141	116
492	Treatment/medication code: terbinafine	361141	700
493	Treatment/medication code: epaderm ointment	361141	222
494	Treatment/medication code: zimovane ls 3.75mg tablet	361141	133
495	Treatment/medication code: ropinirole	361141	265
496	Treatment/medication code: moxonidine	361141	311
497	Treatment/medication code: olanzapine	361141	405
498	Treatment/medication code: pantoprazole	361141	659
499	Treatment/medication code: nitromin 400micrograms cfc-free spray	361141	105
500	Treatment/medication code: nasobec aqueous 50micrograms nasal spray	361141	155
501	Treatment/medication code: valsartan	361141	1707
502	Treatment/medication code: diovan 40mg capsule	361141	361
503	Treatment/medication code: minerals - magnesium	361141	774
504	Treatment/medication code: lipitor 10mg tablet	361141	2584
505	Treatment/medication code: latanoprost	361141	725
506	Treatment/medication code: xalatan 0.005% eye drops	361141	1034
507	Treatment/medication code: atorvastatin	361141	10805
508	Treatment/medication code: fexofenadine	361141	1145
509	Treatment/medication code: nasacort 55micrograms aqueous nasal spray	361141	176
510	Treatment/medication code: calcium carbonate+cholecalciferol 1.25g/200iu tablet	361141	557
511	Treatment/medication code: calceos chewable tablet	361141	203
512	Treatment/medication code: zolmitriptan	361141	345
513	Treatment/medication code: zomig 2.5mg tablet	361141	349
514	Treatment/medication code: brimonidine tartrate	361141	103
515	Treatment/medication code: nasonex 0.05% aqueous nasal spray	361141	1826
516	Treatment/medication code: losartan potassium+hydrochlorothiazide 50mg/12.5mg tablet	361141	300
517	Treatment/medication code: naratriptan	361141	274
518	Treatment/medication code: naramig 2.5mg tablet	361141	263
519	Treatment/medication code: cipramil 10mg tablet	361141	124
520	Treatment/medication code: glimepiride	361141	319
521	Treatment/medication code: mirtazapine	361141	983
522	Treatment/medication code: quetiapine	361141	227
523	Treatment/medication code: irbesartan	361141	2574
524	Treatment/medication code: aprovel 75mg tablet	361141	311
525	Treatment/medication code: lercanidipine	361141	873
526	Treatment/medication code: zanidip 10mg tablet	361141	172
527	Treatment/medication code: balsalazide disodium	361141	104
528	Treatment/medication code: candesartan cilexetil	361141	3875
529	Treatment/medication code: amias 2mg tablet	361141	388
530	Treatment/medication code: montelukast product	361141	672
531	Treatment/medication code: singulair 10mg tablet	361141	276
532	Treatment/medication code: senna product	361141	134
533	Treatment/medication code: glyceryl trinitrate product	361141	338
534	Treatment/medication code: salmeterol product	361141	224
535	Treatment/medication code: hydrocortisone product	361141	257
536	Treatment/medication code: prednisolone product	361141	139
537	Treatment/medication code: budesonide product	361141	104
538	Treatment/medication code: hypromellose product	361141	210
539	Treatment/medication code: salbutamol product	361141	566
540	Treatment/medication code: ispaghula husk product	361141	126
541	Treatment/medication code: tolterodine l-tartrate	361141	720
542	Treatment/medication code: detrusitol 1mg tablet	361141	551
543	Treatment/medication code: pramipexole	361141	180
544	Treatment/medication code: salmeterol+fluticasone propionate	361141	656
545	Treatment/medication code: nebivolol	361141	300
546	Treatment/medication code: adcal-d3 1.5g/10micrograms chewable tablet	361141	2435
547	Treatment/medication code: sinemet-62.5 tablet	361141	121
548	Treatment/medication code: telmisartan	361141	582
549	Treatment/medication code: rennie duo oral suspension	361141	124
550	Treatment/medication code: leflunomide	361141	162
551	Treatment/medication code: colofac-100 tablet	361141	462
552	Treatment/medication code: qvar 50 inhaler	361141	1362
553	Treatment/medication code: beclomist 50micrograms nasal spray	361141	121
554	Treatment/medication code: rizatriptan	361141	292
555	Treatment/medication code: maxalt 5mg tablet	361141	201
556	Treatment/medication code: isotard 25xl m/r tablet	361141	156
557	Treatment/medication code: solpadol capsule	361141	213
558	Treatment/medication code: clopidogrel	361141	2290
559	Treatment/medication code: plavix 75mg tablet	361141	182
560	Treatment/medication code: migraleve tablet	361141	485
561	Treatment/medication code: rabeprazole sodium	361141	667
562	Treatment/medication code: pariet 10mg e/c tablet	361141	239
563	Treatment/medication code: orlistat	361141	414
564	Treatment/medication code: xenical 120mg capsule	361141	324
565	Treatment/medication code: peptac liquid	361141	352
566	Treatment/medication code: cosopt 2%/0.5% eye drops	361141	327
567	Treatment/medication code: dexamethasone+hypromellose 0.1%/0.5% eye drops	361141	150
568	Treatment/medication code: oxycodone hydrochloride	361141	102
569	Treatment/medication code: cardicor 1.25mg tablet	361141	341
570	Treatment/medication code: eprosartan	361141	229
571	Treatment/medication code: trospium	361141	182
572	Treatment/medication code: pioglitazone	361141	744
573	Treatment/medication code: levetiracetam	361141	168
574	Treatment/medication code: keppra 250mg tablet	361141	117
575	Treatment/medication code: adcal 600mg chewable tablet	361141	1051
576	Treatment/medication code: micardis 20mg tablet	361141	109
577	Treatment/medication code: monomax xl 60mg m/r tablet	361141	110
578	Treatment/medication code: depakote 250mg e/c tablet	361141	108
579	Treatment/medication code: celluvisc 1% single-use eye drops	361141	273
580	Treatment/medication code: desloratadine	361141	479
581	Treatment/medication code: neoclarityn 5mg tablet	361141	434
582	Treatment/medication code: ursodeoxycholic acid	361141	128
583	Treatment/medication code: hydroxocobalamin	361141	312
584	Treatment/medication code: doublebase gel	361141	187
585	Treatment/medication code: reductil 10mg capsule	361141	116
586	Treatment/medication code: symbicort 100/6 turbohaler	361141	2249
587	Treatment/medication code: risedronate sodium	361141	718
588	Treatment/medication code: actonel 5mg tablet	361141	301
589	Treatment/medication code: brinzolamide	361141	135
590	Treatment/medication code: azopt 10mg/ml eye drops	361141	160
591	Treatment/medication code: fosamax 5mg tablet	361141	440
592	Treatment/medication code: celecoxib	361141	386
593	Treatment/medication code: celebrex 100mg capsule	361141	287
594	Treatment/medication code: celebrex 200mg capsule	361141	140
595	Treatment/medication code: carbomers	361141	274
596	Treatment/medication code: seretide 50 evohaler	361141	4269
597	Treatment/medication code: esomeprazole	361141	1204
598	Treatment/medication code: nexium 20mg tablet	361141	641
599	Treatment/medication code: rosiglitazone	361141	531
600	Treatment/medication code: zapain caplet	361141	133
601	Treatment/medication code: tenofovir	361141	104
602	Treatment/medication code: bimatoprost	361141	220
603	Treatment/medication code: lumigan 0.3mg/ml eye drops	361141	248
604	Treatment/medication code: cozaar 25mg tablet	361141	414
605	Treatment/medication code: dovobet ointment	361141	421
606	Treatment/medication code: fybogel orange s/f granules	361141	735
607	Treatment/medication code: etoricoxib	361141	322
608	Treatment/medication code: arcoxia 60mg tablet	361141	132
609	Treatment/medication code: arcoxia 90mg tablet	361141	102
610	Treatment/medication code: escitalopram	361141	653
611	Treatment/medication code: amoxicillin	361141	293
612	Treatment/medication code: ibandronic acid	361141	332
613	Treatment/medication code: beclometasone dipropionate+salbutamol	361141	231
614	Treatment/medication code: cefalexin	361141	207
615	Treatment/medication code: zirtek allergy 10mg tablet	361141	110
616	Treatment/medication code: calcium carbonate+colecalciferol 1.25g/5micrograms tablet	361141	159
617	Treatment/medication code: omacor 1g capsule	361141	460
618	Treatment/medication code: tiotropium	361141	922
619	Treatment/medication code: spiriva 18micrograms inhalation capsule	361141	539
620	Treatment/medication code: xalacom 0.005%/0.5% eye drops	361141	210
621	Treatment/medication code: levocetirizine	361141	231
622	Treatment/medication code: travoprost	361141	141
623	Treatment/medication code: travatan 40micrograms/ml eye drops	361141	251
624	Treatment/medication code: care cetirizine hayfever relief 10mg tablet	361141	105
625	Treatment/medication code: nurofen 200mg tablet	361141	217
626	Treatment/medication code: simvador 10mg tablet	361141	517
627	Treatment/medication code: glucosamine product	361141	24213
628	Treatment/medication code: humira 40mg injection solution 0.8ml prefilled syringe	361141	104
629	Treatment/medication code: asacol mr 400mg e/c tablet	361141	154
630	Treatment/medication code: rosiglitazone 1mg / metformin 500mg tablet	361141	152
631	Treatment/medication code: avandamet 1mg / 500mg tablet	361141	139
632	Treatment/medication code: cipralex 5mg tablet	361141	322
633	Treatment/medication code: vascalpha 5mg m/r tablet	361141	121
634	Treatment/medication code: tramacet 325mg/37.5mg tablet	361141	124
635	Treatment/medication code: respiratory mometasone	361141	216
636	Treatment/medication code: rosuvastatin	361141	2227
637	Treatment/medication code: crestor 10mg tablet	361141	236
638	Treatment/medication code: ezetimibe	361141	2132
639	Treatment/medication code: ezetrol 10mg tablet	361141	665
640	Treatment/medication code: rino clenil 50micrograms nasal spray	361141	698
641	Treatment/medication code: olmesartan	361141	454
642	Treatment/medication code: olmetec 10mg tablet	361141	215
643	Treatment/medication code: allergy relief antihistamine 4mg tablet	361141	150
644	Treatment/medication code: telfast 30 tablet	361141	267
645	Treatment/medication code: hydroxycarbamide	361141	161
646	Treatment/medication code: formoterol	361141	106
647	Treatment/medication code: budesonide+formoterol	361141	257
648	Treatment/medication code: cardioplen xl 5mg m/r tablet	361141	213
649	Treatment/medication code: pregabalin	361141	760
650	Treatment/medication code: lyrica 25mg capsule	361141	116
651	Treatment/medication code: cymalon cranberry 1.5g/5ml liquid	361141	131
652	Treatment/medication code: solifenacin	361141	571
653	Treatment/medication code: vesicare 5mg tablet	361141	355
654	Treatment/medication code: duloxetine	361141	328
655	Treatment/medication code: strontium product	361141	121
656	Treatment/medication code: protelos 2g sachets	361141	104
657	Treatment/medication code: chondroitin product	361141	4663
658	Treatment/medication code: co-enzyme q10/ubiquinone/bio-quinone/coenzyme q10	361141	1226
659	Treatment/medication code: omega-3/fish oil supplement	361141	13689
660	Treatment/medication code: vitamin c product	361141	972
661	Treatment/medication code: evening primrose oil product	361141	814
662	Treatment/medication code: food supplement/plant/herbal extract	361141	1326
663	Treatment/medication code: st john's wort/hypericum [ctsu]	361141	667
664	Treatment/medication code: aloe vera product	361141	362
665	Treatment/medication code: carbamazepine	361141	551
666	Treatment/medication code: digoxin	361141	921
667	Treatment/medication code: phenobarbitone	361141	105
668	Treatment/medication code: phenytoin	361141	344
669	Treatment/medication code: Free-text entry, unable to be coded	361141	12249
670	Interpolated Age of participant when cancer first diagnosed	30871
671	Speech-reception-threshold (SRT) estimate (left)	114811
672	Speech-reception-threshold (SRT) estimate (right)	114720
673	Job code - deduced: Production, works and maintenance managers	9907	251
674	Job code - deduced: Marketing and sales managers	9907	203
675	Job code - deduced: Information and communication technology managers	9907	115
676	Job code - deduced: Retail and wholesale managers	9907	239
677	Job code - deduced: Managers and proprietors in other services n.e.c.	9907	128
678	Job code - deduced: Medical practitioners	9907	117
679	Job code - deduced: Primary and nursery education teaching professionals	9907	205
680	Job code - deduced: Teaching professionals n.e.c.	9907	101
681	Job code - deduced: Science and engineering technicians n.e.c.	9907	114
682	Job code - deduced: Nurses	9907	572
683	Job code - deduced: Housing and welfare officers	9907	254
684	Job code - deduced: Vocational and industrial trainers and instructors	9907	130
685	Job code - deduced: Civil Service administrative officers and assistants	9907	240
686	Job code - deduced: Local government clerical officers and assistants	9907	116
687	Job code - deduced: Accounts and wages clerks, book-keepers, other financial clerks	9907	125
688	Job code - deduced: General office assistants/clerks	9907	312
689	Job code - deduced: Care assistants and home carers	9907	276
690	Job code - deduced: Sales and retail assistants	9907	103
691	Home location at assessment - east co-ordinate (rounded)	357793
692	Home location at assessment - north co-ordinate (rounded)	357793
693	Day-of-week questionnaire completion requested: Monday	51427	8041
694	Day-of-week questionnaire completion requested: Tuesday	51427	8286
695	Day-of-week questionnaire completion requested: Wednesday	51427	8603
696	Day-of-week questionnaire completion requested: Thursday	51427	8689
697	Day-of-week questionnaire completion requested: Friday	51427	8840
698	Day-of-week questionnaire completion requested: Saturday	51427	8844
699	Day-of-week questionnaire completion requested: Sunday	51427	124
700	Vitamin and/or mineral supplement use: Multivitamin	51427	3842
701	Vitamin and/or mineral supplement use: Multivitamin with iron	51427	1316
702	Vitamin and/or mineral supplement use: Multivitamin with calcium	51427	301
703	Vitamin and/or mineral supplement use: Multivitamin with multimineral	51427	2992
704	Vitamin and/or mineral supplement use: Fish oil	51427	12462
705	Vitamin and/or mineral supplement use: Glucosamine/chondroitin	51427	7922
706	Vitamin and/or mineral supplement use: Evening primrose	51427	2374
707	Vitamin and/or mineral supplement use: Vitamin A	51427	496
708	Vitamin and/or mineral supplement use: Vitamin B6	51427	1154
709	Vitamin and/or mineral supplement use: Vitamin B12	51427	1053
710	Vitamin and/or mineral supplement use: Vitamin C	51427	3291
711	Vitamin and/or mineral supplement use: Vitamin D	51427	1638
712	Vitamin and/or mineral supplement use: Vitamin E	51427	961
713	Vitamin and/or mineral supplement use: Folic acid	51427	646
714	Vitamin and/or mineral supplement use: Chromium	51427	223
715	Vitamin and/or mineral supplement use: Magnesium	51427	810
716	Vitamin and/or mineral supplement use: Selenium	51427	804
717	Vitamin and/or mineral supplement use: Calcium	51427	2894
718	Vitamin and/or mineral supplement use: Iron	51427	716
719	Vitamin and/or mineral supplement use: Zinc	51427	1539
720	Vitamin and/or mineral supplement use: Other vitamin	51427	1937
721	Type of special diet followed: Low calorie	51427	6077
722	Type of special diet followed: Vegetarian	51427	1716
723	Type of special diet followed: Vegan	51427	124
724	Type of special diet followed: Other	51427	1755
725	Type of special diet followed: Gluten-free	51427	1061
726	Type of special diet followed: Lactose-free	51427	684
727	Type of meals eaten: Takeaway meals	51427	2090
728	Type of meals eaten: Restaurant meals	51427	7829
729	Type of meals eaten: Bought sandwiches	51427	4671
730	Type of meals eaten: Ready meals	51427	4060
731	Type of meals eaten: Home cooked meals	51427	41042
732	Type of fat/oil used in cooking: Cooking fat unknown	51427	9059
733	Type of fat/oil used in cooking: Olive oil	51427	18019
734	Type of fat/oil used in cooking: Sunflower oil	51427	6226
735	Type of fat/oil used in cooking: Vegetable oil	51427	3958
736	Type of fat/oil used in cooking: Rapeseed oil	51427	1193
737	Type of fat/oil used in cooking: Other oil	51427	551
738	Type of fat/oil used in cooking: Butter	51427	6547
739	Type of fat/oil used in cooking: Spreadable butter	51427	2033
740	Type of fat/oil used in cooking: Low fat butter	51427	535
741	Type of fat/oil used in cooking: Normal fat butter	51427	3670
742	Type of fat/oil used in cooking: Unknown fat butter	51427	187
743	Type of fat/oil used in cooking: Lard	51427	538
744	Type of fat/oil used in cooking: Olive spread	51427	2677
745	Type of fat/oil used in cooking: Very low fat olive spread	51427	141
746	Type of fat/oil used in cooking: Low fat olive spread for	51427	1149
747	Type of fat/oil used in cooking: Normal fat olive spread	51427	792
748	Type of fat/oil used in cooking: Cholesterol lowering olive spread	51427	239
749	Type of fat/oil used in cooking: Unknown olive spread	51427	172
750	Type of fat/oil used in cooking: Polyunsaturated margarine	51427	4194
751	Type of fat/oil used in cooking: Very low fat polyunsaturated margarine	51427	299
752	Type of fat/oil used in cooking: Low fat polyunsaturated margarine	51427	1895
753	Type of fat/oil used in cooking: Normal fat polyunsaturated margarine	51427	741
754	Type of fat/oil used in cooking: Cholesterol lowering polyunsaturated margarine	51427	821
755	Type of fat/oil used in cooking: Unknown polyunsaturated margarine	51427	140
756	Type of fat/oil used in cooking: Dairy spread	51427	1291
757	Type of fat/oil used in cooking: Low fat dairy spread	51427	530
758	Type of fat/oil used in cooking: Normal fat dairy spread	51427	518
759	Type of fat/oil used in cooking: Soya margarine	51427	477
760	Type of fat/oil used in cooking: Low fat soya margarine	51427	158
761	Type of fat/oil used in cooking: Normal fat soya margarine	51427	144
762	Type of fat/oil used in cooking: Unknown/other soft margarine	51427	774
763	Type of fat/oil used in cooking: Low fat soft margarine	51427	203
764	Type of fat/oil used in cooking: Normal fat soft margarine	51427	236
765	Type of fat/oil used in cooking: Unknown soft margarine	51427	210
766	Type of fat/oil used in cooking: Hard margarine	51427	166
767	Type of fat/oil used in cooking: Other type fat	51427	416
768	Size of white wine glass drunk: small (125ml)	51427	2559
769	Size of white wine glass drunk: medium (175ml)	51427	3758
770	Size of white wine glass drunk: large (250ml)	51427	499
771	Size of red wine glass drunk: small (125ml)	51427	3078
772	Size of red wine glass drunk: medium (175ml)	51427	5131
773	Size of red wine glass drunk: large (250ml)	51427	735
774	Size of rose wine glass drunk: small (125ml)	51427	532
775	Size of rose wine glass drunk: medium (175ml)	51427	773
776	Size of rose wine glass drunk: large (250ml)	51427	147
777	Illnesses of father: Heart disease	318570	104110
778	Illnesses of father: Alzheimer's disease/dementia	312666	15022
779	Illnesses of father: None of the above (group 1)	314797	116736
780	Illnesses of father: None of the above (group 2)	318545	237674
781	Illnesses of father: Parkinson's disease	312104	8043
782	Illnesses of father: Severe depression	312437	11921
783	Illnesses of father: Prostate cancer	312544	24207
784	Illnesses of father: Stroke	314801	49173
785	Illnesses of father: Lung cancer	314072	29206
786	Illnesses of father: Bowel cancer	312755	18690
787	Illnesses of father: Chronic bronchitis/emphysema	314680	36126
788	Illnesses of father: High blood pressure	315021	71136
789	Illnesses of father: Diabetes	313294	30010
790	Illnesses of mother: Heart disease	332966	66343
791	Illnesses of mother: Alzheimer's disease/dementia	331041	28507
792	Illnesses of mother: None of the above (group 1)	332611	138291
793	Illnesses of mother: None of the above (group 2)	334401	257717
794	Illnesses of mother: Parkinson's disease	330077	5443
795	Illnesses of mother: Severe depression	330653	22004
796	Illnesses of mother: Stroke	331973	47485
797	Illnesses of mother: Lung cancer	330689	13689
798	Illnesses of mother: Bowel cancer	330592	17264
799	Illnesses of mother: Breast cancer	330828	27622
800	Illnesses of mother: Chronic bronchitis/emphysema	331008	19637
801	Illnesses of mother: High blood pressure	333048	101688
802	Illnesses of siblings: Heart disease	280784	28696
803	Illnesses of siblings: Alzheimer's disease/dementia	279062	1609
804	Illnesses of siblings: None of the above (group 2)	284896	240056
805	Illnesses of siblings: Parkinson's disease	279018	1464
806	Illnesses of siblings: Severe depression	279858	20107
807	Illnesses of siblings: Prostate cancer	279171	4518
808	Illnesses of siblings: Stroke	279577	9197
809	Illnesses of siblings: Lung cancer	279301	6189
810	Illnesses of siblings: Bowel cancer	279242	6727
811	Illnesses of siblings: Breast cancer	279478	12445
812	Illnesses of siblings: Chronic bronchitis/emphysema	279496	7933
813	Illnesses of siblings: High blood pressure	281619	58495
814	Illnesses of adopted father: Heart disease	2681	889
815	Illnesses of adopted father: Alzheimer's disease/dementia	2562	146
816	Illnesses of adopted father: None of the above (group 1)	2590	972
817	Illnesses of adopted father: None of the above (group 2)	2630	1936
818	Illnesses of adopted father: Prostate cancer	2560	216
819	Illnesses of adopted father: Stroke	2603	460
820	Illnesses of adopted father: Lung cancer	2588	281
821	Illnesses of adopted father: Bowel cancer	2560	174
822	Illnesses of adopted father: Chronic bronchitis/emphysema	2622	453
823	Illnesses of adopted father: High blood pressure	2615	566
824	Illnesses of adopted father: Diabetes	2572	197
825	Illnesses of adopted mother: Heart disease	3004	697
826	Illnesses of adopted mother: Alzheimer's disease/dementia	2935	281
827	Illnesses of adopted mother: None of the above (group 1)	2953	1320
828	Illnesses of adopted mother: None of the above (group 2)	2973	2203
829	Illnesses of adopted mother: Severe depression	2922	242
830	Illnesses of adopted mother: Stroke	2960	445
831	Illnesses of adopted mother: Lung cancer	2933	155
832	Illnesses of adopted mother: Bowel cancer	2930	183
833	Illnesses of adopted mother: Breast cancer	2942	308
834	Illnesses of adopted mother: Chronic bronchitis/emphysema	2938	238
835	Illnesses of adopted mother: High blood pressure	2990	783
836	Illnesses of adopted mother: Diabetes	2942	272
837	Illnesses of adopted siblings: Heart disease	1860	202
838	Illnesses of adopted siblings: None of the above (group 1)	1863	1371
839	Illnesses of adopted siblings: None of the above (group 2)	1869	1577
840	Illnesses of adopted siblings: Severe depression	1819	147
841	Illnesses of adopted siblings: High blood pressure	1850	320
842	Illnesses of adopted siblings: Diabetes	1837	135
843	Alcohol drinker status: Never	360726	11243
844	Alcohol drinker status: Previous	360726	12564
845	Alcohol drinker status: Current	360726	336919
846	Home area population density - urban or rural: Scotland - Large Urban Area	357712	20931
847	Home area population density - urban or rural: Scotland - Other Urban Area	357712	3998
848	Home area population density - urban or rural: Scotland - Accessible Small Town	357712	1102
849	Home area population density - urban or rural: Scotland - Accessible Rural	357712	1230
850	Home area population density - urban or rural: England/Wales - Urban - less sparse	357712	279000
851	Home area population density - urban or rural: England/Wales - Town and Fringe - less sparse	357712	25328
852	Home area population density - urban or rural: England/Wales - Village - less sparse	357712	18125
853	Home area population density - urban or rural: England/Wales - Hamlet and Isolated Dwelling - less sparse	357712	7954
854	Cascot confidence score	10509
855	Bipolar and major depression status: Bipolar I Disorder	86895	556
856	Bipolar and major depression status: Bipolar II Disorder	86895	508
857	Bipolar and major depression status: Probable Recurrent major depression (severe)	86895	6304
858	Bipolar and major depression status: Probable Recurrent major depression (moderate)	86895	10902
859	Bipolar and major depression status: Single Probable major depression episode	86895	5800
860	Reproduciblity of spirometry measurement using ERS/ATS criteria	272338	212530
861	Ever addicted to any substance or behaviour	116746	7023
862	Ever physically dependent on alcohol	2647	741
863	Ever had known person concerned about, or recommend reduction of, alcohol consumption: No	117880	107474
864	Ever had known person concerned about, or recommend reduction of, alcohol consumption: Yes, but not in the last year	117880	5482
865	Ever had known person concerned about, or recommend reduction of, alcohol consumption: Yes, during the last year	117880	4924
866	Ever addicted to alcohol	6514	2778
867	Frequency of failure to fulfil normal expectations due to drinking alcohol in last year	65054
868	Frequency of memory loss due to drinking alcohol in last year	65029
869	Frequency of feeling guilt or remorse after drinking alcohol in last year	65009
870	Ever been injured or injured someone else through drinking alcohol: No	118002	112909
871	Ever been injured or injured someone else through drinking alcohol: Yes, but not in the last year	118002	4541
872	Ever been injured or injured someone else through drinking alcohol: Yes, during the last year	118002	552
873	Frequency of needing morning drink of alcohol after heavy drinking session in last year	65099
874	Frequency of inability to cease drinking in last year	64973
875	Ongoing addiction to alcohol	2739	1184
876	Frequency of consuming six or more units of alcohol	108485
877	Tense, sore, or aching muscles during worst period of anxiety	33301	12996
878	Impact on normal roles during worst period of anxiety	36505
879	Difficulty concentrating during worst period of anxiety	34879	26400
880	Longest period spent worried or anxious	24738
881	Ever felt worried, tense, or anxious for most of a month or longer	110315	29351
882	More irritable than usual during worst period of anxiety	33425	24014
883	Keyed up or on edge during worst period of anxiety	34806	27777
884	Ever worried more than most people would in similar situation	98990	25623
885	Restless during period of worst anxiety	33864	20328
886	Frequent trouble falling or staying asleep during worst period of anxiety	35584	29129
887	Professional informed about anxiety	36366	22238
888	Easily tired during worst period of anxiety	34121	24544
889	Ever addicted to a behaviour or miscellanous	6934	1625
890	Ongoing behavioural or miscellanous addiction	1588	762
891	Age at first episode of depression	61033
892	Age at last episode of depression	59260
893	Difficulty concentrating during worst depression	58750	46278
894	Fraction of day affected during worst episode of depression	62464
895	Thoughts of death during worst depression	62648	32630
896	Duration of worst depression	65546
897	Frequency of depressed days during worst episode of depression	64524
898	Impact on normal roles during worst period of depression	66429
899	Lifetime number of depressed periods	53691
900	Depression possibly related to childbirth	38007	4834
901	Depression possibly related to stressful or traumatic event	66334	48490
902	Professional informed about depression	66302	42728
903	Feelings of tiredness during worst episode of depression	59774	48952
904	Feelings of worthlessness during worst period of depression	62128	31593
905	Maximum frequency of taking cannabis	24798
906	Age when last took cannabis	25698
907	Ever addicted to illicit or recreational drugs	6944	518
908	Distress caused by unusual or psychotic experiences	5663
909	Ever heard an un-real voice	117503	2009
910	Ever prescribed a medication for unusual or psychotic experiences	5777	642
911	Frequency of unusual or psychotic experiences in past year	5795
912	Ever believed in an un-real conspiracy against self	117794	932
913	Ever seen an un-real vision	116787	3768
914	Ever believed in un-real communications or signs	117731	822
915	Ever talked to a health professional about unusual or psychotic experiences	5788	1225
916	Ever self-harmed	117733	5099
917	Self-harmed in past year	5080	437
918	Number of times self-harmed	5008
919	Ever attempted suicide	4933	2658
920	Ever contemplated self-harm	117610
921	Contemplated self-harm in past year	17244	3438
922	Felt hated by family member as a child	117749
923	Felt loved as a child	117624
924	Sexually molested as a child	116773
925	Someone to take to doctor when needed as a child	117301
926	Longest period of mania or irritability	27722
927	Severity of problems due to mania or irritability	26655	7988
928	Felt irritable or had angry outbursts in past month	52816
929	Avoided activities or situations because of previous stressful experience in past month	117868
930	Felt distant from other people in past month	52822
931	Ever had period of mania / excitability	115338	4816
932	Ever had period extreme irritability	114422	29747
933	Ever addicted to prescription or over-the-counter medication	6927	984
934	Ongoing addiction or dependence to over-the-counter medication	977	420
935	Recent easy annoyance or irritability	117483
936	Recent feelings of inadequacy	117502
937	Recent trouble concentrating on things	117899
938	Recent feelings of depression	117656
939	Recent poor appetite or overeating	117907
940	Recent feelings of foreboding	117474
941	Recent thoughts of suicide or self-harm	117177
942	Recent restlessness	117786
943	Trouble falling or staying asleep, or sleeping too much	117822
944	Recent changes in speed/amount of moving or speaking	117868
945	Been in a confiding relationship as an adult	115099
946	Physical violence by partner or ex-partner as an adult	117746
947	Sexual interference by partner or ex-partner without consent as an adult	117727
948	Able to pay rent/mortgage as an adult	116296
949	Been in serious accident believed to be life-threatening	117922	11325
950	Been involved in combat or exposed to war-zone	117954	4010
951	Diagnosed with life-threatening illness	117617	19291
952	Victim of physically violent crime	117846	21926
953	Witnessed sudden violent death	117862	15959
954	Victim of sexual assault	116671	17230
955	Did your sleep change?	57086	45540
956	Trouble falling asleep	45540	34491
957	Sleeping too much	45540	9354
958	Waking too early	45540	34528
959	Weight change during worst episode of depression: Stayed about the same or was on a diet	56571	22981
960	Weight change during worst episode of depression: Gained weight	56571	9708
961	Weight change during worst episode of depression: Lost weight	56571	20313
962	Weight change during worst episode of depression: Both gained and lost some weight during the episode	56571	3569
963	Frequency of difficulty controlling worry during worst period of anxiety	36157
964	Worried most days during period of worst anxiety	35226	31133
965	Frequency of inability to stop worrying during worst period of anxiety	36237
966	Multiple worries during worst period of anxiety	35038	26430
967	Difficulty stopping worrying during worst period of anxiety	35523	33466
968	Stronger worrying (than other people) during period of worst anxiety	25107	20719
969	Number of things worried about during worst period of anxiety	35558	15643
970	Mental health problems ever diagnosed by a professional: Social anxiety or social phobia	117716	1474
971	Mental health problems ever diagnosed by a professional: Mania, hypomania, bipolar or manic-depression	117708	604
972	Mental health problems ever diagnosed by a professional: Bulimia nervosa	117706	374
973	Mental health problems ever diagnosed by a professional: Psychological over-eating or binge-eating	117707	504
974	Mental health problems ever diagnosed by a professional: Autism, Asperger's or autistic spectrum disorder	117707	166
975	Mental health problems ever diagnosed by a professional: Anxiety, nerves or generalized anxiety disorder	117751	16730
976	Mental health problems ever diagnosed by a professional: Anorexia nervosa	117708	690
977	Mental health problems ever diagnosed by a professional: Agoraphobia	117707	468
978	Mental health problems ever diagnosed by a professional: Schizophrenia	117706	103
979	Mental health problems ever diagnosed by a professional: Any other type of psychosis or psychotic illness	117707	450
980	Mental health problems ever diagnosed by a professional: A personality disorder	117707	274
981	Mental health problems ever diagnosed by a professional: Any other phobia (eg disabling fear of heights or spiders)	117710	1591
982	Mental health problems ever diagnosed by a professional: Panic attacks	117722	6518
983	Mental health problems ever diagnosed by a professional: Obsessive compulsive disorder (OCD)	117711	733
984	Substances taken for depression: Unprescribed medication (more than once)	117763	4111
985	Substances taken for depression: Medication prescribed to you (for at least two weeks)	117763	28351
986	Substances taken for depression: Drugs or alcohol (more than once)	117763	8627
987	Activities undertaken to treat depression: Talking therapies, such as psychotherapy, counselling, group therapy or CBT	117763	25960
988	Activities undertaken to treat depression: Other therapeutic activities such as mindfulness, yoga or art classes	117763	9199
989	Manifestations of mania or irritability: I was more talkative than usual	114422	5465
990	Manifestations of mania or irritability: I was more restless than usual	114422	12876
991	Manifestations of mania or irritability: My thoughts were racing	114422	10580
992	Manifestations of mania or irritability: I needed less sleep than usual	114422	3777
993	Manifestations of mania or irritability: I was more creative or had more ideas than usual	114422	3090
994	Manifestations of mania or irritability: I was easily distracted	114422	9162
995	Manifestations of mania or irritability: I was more confident than usual	114422	3285
996	Manifestations of mania or irritability: I was more active than usual	114422	5688
997	Substances taken for anxiety: Unprescribed medication (more than once)	98990	2564
998	Substances taken for anxiety: Medication prescribed to you (for at least two weeks)	98990	12942
999	Substances taken for anxiety: Drugs or alcohol (more than once)	98990	5402
1000	Activities undertaken to treat anxiety: Talking therapies, such as psychotherapy, counselling, group therapy or CBT	98990	12858
1001	Activities undertaken to treat anxiety: Other therapeutic activities such as mindfulness, yoga or art classes	98990	5735
1002	Substance of prescription or over-the-counter medication addiction: A sedative, benzodiazepine or sleeping tablet	116746	439
1003	Substance of prescription or over-the-counter medication addiction: A painkiller	116746	409
1004	Substance of prescription or over-the-counter medication addiction: Something else	116746	221
1005	Behavioural and miscellaneous addictions: Something else not mentioned	116746	441
1006	Behavioural and miscellaneous addictions: A behaviour	116746	1216
1007	Methods of self-harm used: Something not listed	117733	482
1008	Methods of self-harm used: Stopping prescribed medication	117733	267
1009	Methods of self-harm used: Ingesting a medication in excess of the normal dose	117733	2937
1010	Methods of self-harm used: Self-injury such as self-cutting, scratching or hitting, etc.	117733	2538
1011	Methods of self-harm used: Ingesting alcohol or a recreational or illicit drug	117733	783
1012	Actions taken following self-harm: See anyone from psychiatric or mental health services, including liaison services	117733	1693
1013	Actions taken following self-harm: Need hospital treatment (eg A&E)	117733	2125
1014	Actions taken following self-harm: Use a helpline / voluntary organization	117733	491
1015	Actions taken following self-harm: See own GP	117733	1249
1016	Actions taken following self-harm: Receive help from friends / family / neighbours	117733	1453
1017	Pulse wave Arterial Stiffness index	118469
1018	Ever had same-sex intercourse	326849	11109
1019	Wears glasses or contact lenses	360677	321768
1020	Age hayfever or allergic rhinitis diagnosed by doctor	20904
1021	Age asthma diagnosed by doctor	11717
1022	Recent medication for hayfever or allergic rhinitis	20904	9945
1023	Recent medication for asthma	11717	7237
1024	Recent medication for chronic bronchitis	1048	219
1025	Recent medication for COPD (Chronic Obstructive Pulmonary Disease)	1357	991
1026	Recent medication for bronchiectasis	819	410
1027	Other eye problems	360134	51720
1028	Years of cough on most days	12593
1029	Tobacco smoking: Smokes on most or all days	91353	2124
1030	Tobacco smoking: Occasionally	91353	1374
1031	Tobacco smoking: Ex-smoker	91353	33335
1032	Age of stopping smoking	33335
1033	Number of jobs held	89866
1034	Job coding: senior official in central government including members of the senior civil service and the equivalent in the diplomatic service, mps, meps	89866	845
1035	Job coding: director or chief executive of private organisation/company, company chairman or president, general manager	89866	2711
1036	Job coding: senior official in local government including parish or town or county chief clerk, chief or superintendent rate collector, chief executive or director, councillor	89866	1256
1037	Job coding: senior official of special interest organisation including general manager or director or executive or general secretary of charity, or trade union/association or religious organisation	89866	2079
1038	Job coding: production, works or maintenance manager	89866	595
1039	Job coding: factory/works manager, shift manager	89866	435
1040	Job coding: manager in construction, clerk of works, site manager, contracts manager, highways manager	89866	1029
1041	Job coding: manager in mining, energy production or water supply	89866	280
1042	Job coding: financial services manager, chartered secretary, banker, merchant or investment banker, finance director, tax manager	89866	253
1043	Job coding: sales or marketing manager/director, export/import manager, business development manager, advertising/commercial manager	89866	2183
1044	Job coding: purchasing manager/director (not retail), supplies manager	89866	264
1045	Job coding: advertising or public relations manager, media/publicity manager, campaign/fundraising manager	89866	519
1046	Job coding: personnel, human resources, training or industrial relations manager/director, recruitment manager/director	89866	1152
1047	Job coding: ict or it manager, systems/data processing manager, telecom manager	89866	1596
1048	Job coding: research or laboratory manager	89866	1130
1049	Job coding: research and development manager	89866	119
1050	Job coding: quality assurance manager, quality control manager	89866	293
1051	Job coding: customer care/relations manager, help desk manager	89866	413
1052	Job coding: customer care/relations manager, help desk manager	89866	103
1053	Job coding: bank manager, bank section manager, building society manager, post/sub-post office manager	89866	1293
1054	Job coding: office manager, account/payrolls manager, administration manager, litigation/solicitor's office manager	89866	1100
1055	Job coding: road transport/traffic manager, haulage contractor/manager, taxi/courier service manager, bus/coach station manager, removals manager, shipping manager	89866	310
1056	Job coding: storage manager, stock control manager, container terminal manager	89866	183
1057	Job coding: retail or wholesale shop manager, showroom manager	89866	1666
1058	Job coding: officer in armed forces	89866	566
1059	Job coding: police officer (inspector or above)	89866	359
1060	Job coding: senior officer in fire service including captain, commander, controller, firemaster, inspector, salvage officer, station officer, superintendent	89866	131
1061	Job coding: hospital manager, health service manager, clinical manager, nursing service manager	89866	949
1062	Job coding: healthcare practice manager, dental practice manager, chiropody practice manager/owner	89866	188
1063	Job coding: social services manager, community care manager, welfare services manager	89866	733
1064	Job coding: residential manager, day care manager, nursing home manager, retirement home manager, convalescent home manager	89866	318
1065	Job coding: hotel or guesthouse owner/manager; hostel warden, holiday camp manager, caravan/camping site owner/manager	89866	397
1066	Job coding: restaurant or catering manager, restaurateur; canteen manager; takeaway food shop manager	89866	560
1067	Job coding: publican or manager of licensed premises, licensee, wine bar manager	89866	402
1068	Job coding: sports centre manager, riding school owner, sports ground manager, baths manager	89866	112
1069	Job coding: manager of theatre, cinema, museum	89866	204
1070	Job coding: travel agency manager/owner, tourist manager	89866	174
1071	Job coding: property/housing/land manager	89866	314
1072	Job coding: hairdressing or beauty salon manager or proprietor/owner	89866	262
1073	Job coding: shopkeeper, shop owner, newsagent, wholesale/retail dealer	89866	1421
1074	Job coding: chemist (analytic, developmental, industrial, research)	89866	1061
1075	Job coding: biologist, botanist, entomologist, zoologist, ecologist, microbiologist/pathologist/virologist/geneticist (not medically qualified)	89866	646
1076	Job coding: biochemist, medical laboratory scientific officer	89866	440
1077	Job coding: physicist, astronomer, geologist, geophysicist, meteorologist, oceanographer, seismologist	89866	585
1078	Job coding: mathematician	89866	144
1079	Job coding: civil engineer	89866	483
1080	Job coding: civil engineer, transport engineer, structural engineer, borough surveyor	89866	338
1081	Job coding: mechanical engineer	89866	347
1082	Job coding: mechanical engineer	89866	101
1083	Job coding: mechanical engineer, automobile engineer, aeronautical engineer, locomotive or marine engineer, welding engineer	89866	1144
1084	Job coding: electrical engineer, generating engineer, power engineer, power transmission engineer	89866	107
1085	Job coding: electrical engineer, generating engineer, power engineer, power transmission engineer	89866	485
1086	Job coding: electronics engineer, broadcasting engineer, microwave engineer, radar engineer, radio engineer	89866	884
1087	Job coding: chemical engineer, plastics engineer, pharmaceutical engineer	89866	246
1088	Job coding: design and development engineer, ergonomist	89866	551
1089	Job coding: production and process engineer	89866	116
1090	Job coding: production and process engineer	89866	348
1091	Job coding: planning and quality control engineer, industrial engineer, quality engineer	89866	292
1092	Job coding: other engineering professional	89866	631
1093	Job coding: it strategy or planning professional, computer consultant, software consultant	89866	1817
1094	Job coding: software professional, analyst-programmer, computer programmer, software analyst or engineer, systems designer or programmer	89866	3445
1095	Job coding: medical doctor, general practitioner, hospital consultant	89866	1467
1096	Job coding: psychologist, psychometrist	89866	278
1097	Job coding: pharmacist, pharmacologist, pharmaceutical chemist	89866	400
1098	Job coding: ophthalmic optician, optometrist	89866	104
1099	Job coding: dentist, dental surgeon, orthodontist, periodontist	89866	285
1100	Job coding: university lecturer/professor	89866	437
1101	Job coding: higher education teaching professional, university lecturer/professor (including college/university head/vice chancellor)	89866	2631
1102	Job coding: further education teaching professional, college lecturer/professor	89866	2467
1103	Job coding: education officer, director of education, curriculum development officer	89866	881
1104	Job coding: school inspector, education inspector	89866	238
1105	Job coding: secondary school teacher or teaching professional (including head teacher)	89866	7556
1106	Job coding: primary /junior school teacher or teaching professional, nursery school teacher (including head teacher)	89866	5555
1107	Job coding: special needs teaching professional (including head teacher)	89866	1188
1108	Job coding: registrar or senior administrator of educational establishment, bursar, registrar, university administrator	89866	1425
1109	Job coding: other teaching professional including private tutor, tefl (teaching english as a foreign language) teacher; tutor at adult education centre, etc.	89866	1389
1110	Job coding: day nursery manager or owner	89866	113
1111	Job coding: scientific researcher, scientific officer, medical research associate, experimental officer	89866	1165
1112	Job coding: social science researcher, anthropologist, sociologist, archaeologist, behavioural scientist, epidemiologist, government survey officer	89866	410
1113	Job coding: university research fellow or assistant/associate	89866	702
1114	Job coding: other researchers including in broadcasting, journalism, photography, printing and publishing	89866	158
1115	Job coding: researcher in broadcasting, journalism, photography, printing and publishing	89866	162
1116	Job coding: solicitor, lawyer, barrister, judge, coroner, articled clerk, attorney, advocate, stipendiary magistrate, fiscal/crown prosecutor, sheriff (scottish courts), legal services recorder	89866	1071
1117	Job coding: other legal professional including: court clerk, legal officer/advisor, clerk to the justices, legal services registrar	89866	172
1118	Job coding: chartered/certified accountant, auditor, company accountant, articled/audit clerk, official receiver	89866	1919
1119	Job coding: management accountant, works accountant, cost accountant	89866	759
1120	Job coding: statistician	89866	132
1121	Job coding: management consultant, actuary, economist, statistician, statistical controller/assistant, business analyst, demographer, economic forecaster	89866	927
1122	Job coding: architect, landscape architect/designer, structural designer	89866	358
1123	Job coding: architect, landscape architect/designer, structural designer	89866	413
1124	Job coding: town planner, development officer	89866	217
1125	Job coding: quantity surveyor, quantity survey technician	89866	332
1126	Job coding: chartered surveyor, building surveyor, land surveyor	89866	321
1127	Job coding: river/water surveyor, surveyor and estimator, topographer, property surveyor	89866	130
1128	Job coding: chartered surveyor, building surveyor, land surveyor, mining/minerals surveyor, river/water surveyor, surveyor and estimator, topographer, property surveyor	89866	284
1129	Job coding: civil service senior manager outside the senior civil service (former grades 6 and 7)	89866	1324
1130	Job coding: social worker, child care/protection officer, adoption officer, mental health officer, almoner, family case worker	89866	1488
1131	Job coding: probation officer, community service officer	89866	180
1132	Job coding: clergyman/woman; any religious officer/leader	89866	516
1133	Job coding: librarian, assistant librarian	89866	156
1134	Job coding: librarian, assistant librarian	89866	740
1135	Job coding: librarian, assistant librarian	89866	351
1136	Job coding: archivist, curator, conservator, inspector of ancient monuments, museum officer	89866	146
1137	Job coding: laboratory technician, scientific assistant, cytology screener; hospital, medical or health technician	89866	2162
1138	Job coding: laboratory technician	89866	449
1139	Job coding: electrical/electronics technician	89866	357
1140	Job coding: electrical or electronics technician, signals officer	89866	528
1141	Job coding: engineering technician, engineer's assistant, commissioning engineer, contracts engineer, technician engineer, industrial radiographer	89866	905
1142	Job coding: building or civil engineering technician, structural engineering technician, survey technician	89866	124
1143	Job coding: quality assurance technician/co-ordinator	89866	234
1144	Job coding: quality assurance technician or co-ordinator	89866	114
1145	Job coding: other science technician, materials technician, technical assistant, technical officer	89866	1402
1146	Job coding: other engineering technician, including materials technician, technical assistant, technical officer	89866	608
1147	Job coding: architectural technologist/technician/assistant, town planning technician, planning enforcement officer	89866	176
1148	Job coding: draughtsperson, cartographer, designer-detailer/draughtsperson, drawing office checker, engineering draughtsperson	89866	283
1149	Job coding: it operations technician, computer operator or technician, database manager, network or web technician, web master, systems administrator or officer	89866	1071
1150	Job coding: it user support technician, help desk or helpline operator (computing), support technician (computing), systems support officer	89866	692
1151	Job coding: nurse (of any kind, at any level)	89866	4860
1152	Job coding: health visitor	89866	405
1153	Job coding: midwife	89866	716
1154	Job coding: medical radiographer, x-ray operator, sonographer	89866	140
1155	Job coding: chiropodist, podiatrist	89866	131
1156	Job coding: pharmaceutical dispenser, pharmacy technician	89866	168
1157	Job coding: medical technician, audiologist, cardiographer, prosthesist, ecg technician, eeg technician	89866	287
1158	Job coding: physiotherapist	89866	474
1159	Job coding: occupational therapist	89866	294
1160	Job coding: speech and language therapist	89866	151
1161	Job coding: other therapist including acupuncturist, aromatherapist, dietician, herbalist, homeopath, hypnotherapist, masseur, orthoptist, osteopath, psychotherapist	89866	842
1162	Job coding: community worker, day centre officer, youth leader, youth worker, parish worker, bail support officer	89866	1039
1163	Job coding: housing officer, welfare officer, refuge/rescue worker, probation assistant, nspcc inspector, day centre supervisor	89866	262
1164	Job coding: benefits advisor, citizens advice bureau adviser, debt counsellor	89866	112
1165	Job coding: school/student counsellor, school attendance officer	89866	109
1166	Job coding: non-commissioned officers or other rank of armed forces	89866	2003
1167	Job coding: police officer (sergeant or below)	89866	1142
1168	Job coding: fire service officer (leading fire officer and below)	89866	188
1169	Job coding: prison service officer (below principal officer), prison warder	89866	106
1170	Job coding: author, writer, biographer, book editor, novelist, dramatist, playwright, poet	89866	277
1171	Job coding: actor, chorister or singer	89866	153
1172	Job coding: musician, bandsman, instrumentalist, bellringer; composer, conductor; song writer	89866	160
1173	Job coding: arts officer, producer, director; entertainment/artists'/theatrical agent; studio manager, prompter	89866	257
1174	Job coding: graphic designer, commercial artist, desktop publishing artist, illuminator	89866	310
1175	Job coding: journalist, reporter, newspaper correspondent, sports writer, newspaper or magazine editor	89866	496
1176	Job coding: broadcasting professional, broadcaster, news reporter; radio or television journalist, director or producer	89866	390
1177	Job coding: public relations officer, press officer, information officer	89866	120
1178	Job coding: public relations officer, press officer, information officer, publicity assistant	89866	393
1179	Job coding: photographer and audio-visual equipment operator, cameraman, film technician, sound or light engineer, projectionist	89866	351
1180	Job coding: sports coach, instructor, trainer, or manager	89866	232
1181	Job coding: aircraft pilot, flight engineer, aircraft navigator, helicopter pilot	89866	104
1182	Job coding: ship, merchant navy or hovercraft captain/officer/navigator, master mariner, skipper	89866	163
1183	Job coding: ship's engineer, ship's purser	89866	155
1184	Job coding: judge's or barrister's clerk, conveyancer, data protection officer, legal assistant or executive, coroner's officer, land registrar, tribunal member	89866	137
1185	Job coding: estimator, valuer, building estimator/assessor, insurance assessor, costing engineer, surveyor/valuer, lottery officer, rating officer, marine/naval surveyor	89866	396
1186	Job coding: broker, financial/insurance broker, foreign exchange dealer, ship/marine broker, stockbroker, commodity trader	89866	470
1187	Job coding: broker, financial/insurance broker, foreign exchange dealer, ship/marine broker, stockbroker, commodity trader	89866	216
1188	Job coding: insurance underwriter, insurance inspector, insurance account handler	89866	375
1189	Job coding: insurance underwriter, insurance inspector, insurance account handler	89866	147
1190	Job coding: financial adviser/agent/consultant, investment analyst, mortgage consultant, financier, pension advisor	89866	849
1191	Job coding: taxation accountant or adviser or consultant or practitioner	89866	257
1192	Job coding: import agent, export agent, shipping agent	89866	143
1193	Job coding: financial controller, accounting/audit technician, trust officer	89866	1495
1194	Job coding: management information officer, conference/events co-ordinator/organiser, exhibition officer, work study engineer/officer/analyst, contract adviser/agent, election agent, business system analyst	89866	1857
1195	Job coding: buyer, purchasing/procurement officer, supply officer	89866	395
1196	Job coding: sales or marketing representative, manufacturer's agent or representative or salesman/woman	89866	1121
1197	Job coding: marketing research professional, marketing consultant, promotions or advertising consultant, fundraiser consultant, appeals organiser	89866	652
1198	Job coding: estate agent, auctioneer, land agent, letting agent	89866	283
1199	Job coding: public service higher/senior executive officer, hospital administrator	89866	3215
1200	Job coding: personnel or industrial relations officer, recruitment consultant	89866	210
1201	Job coding: personnel or industrial relations officer, recruitment consultant	89866	392
1202	Job coding: personnel or industrial relations officer, recruitment consultant	89866	119
1203	Job coding: personnel or industrial relations officer, recruitment consultant	89866	537
1204	Job coding: personnel or industrial relations officer, recruitment consultant	89866	124
1205	Job coding: vocational or industrial trainer/instructor	89866	138
1206	Job coding: vocational or industrial trainer/instructor, craft instructor, apprentice instructor	89866	259
1207	Job coding: vocational or industrial trainer/instructor	89866	131
1208	Job coding: vocational or industrial trainer/instructor	89866	183
1209	Job coding: careers adviser or vocational guidance specialist, placement advisor	89866	173
1210	Job coding: health and safety officer, occupational hygienist, safety adviser	89866	103
1211	Job coding: health and safety officer, occupational hygienist, safety adviser, road safety officer	89866	111
1212	Job coding: civil service executive officer, revenue/tax executive or officer, fraud inspector or officer, job centre adviser	89866	3422
1213	Job coding: civil service administrative officer or assistant or clerk, tax collector, prison service clerk, law courts clerk	89866	4036
1214	Job coding: local government administrative officer or assistant or clerk	89866	4748
1215	Job coding: officer of ngo, trade union organiser/official, charity administrator, secretary of research or charity or political or professional or trade association or trade union	89866	1557
1216	Job coding: credit controller/supervisor	89866	197
1217	Job coding: credit controller/supervisor	89866	207
1218	Job coding: accounts and wages clerk/assistant/supervisor, bookkeeper, cost or ledger clerk, audit assistant, budget officer, student loans officer, paymaster	89866	1922
1219	Job coding: accounts and wages clerk/assistant/supervisor, bookkeeper, cost or ledger clerk, audit assistant, budget officer, student loans officer, paymaster	89866	909
1220	Job coding: counter clerk, bank clerk, cashier, post office clerk	89866	3051
1221	Job coding: ward clerk, medical records clerk	89866	226
1222	Job coding: filing clerk, records assistant/clerk	89866	457
1223	Job coding: filing clerk, records assistant/clerk	89866	531
1224	Job coding: filing clerk, records assistant/clerk, technical clerk, lottery clerk, courts administrator, checker, census enumerator, progress/document controller	89866	228
1225	Job coding: pensions and insurance clerk/administrator, claims handler	89866	1249
1226	Job coding: stock control clerk, stock controller, progress/production/stock chaser, warehouse clerk, materials controller/co-ordinator, stores officer	89866	305
1227	Job coding: road transport/traffic clerk, distribution clerk/controller, shipping clerk/controller, fleet controller/administrator, traffic officer (road haulage)	89866	220
1228	Job coding: library assistant/clerk, press cuttings clerk	89866	607
1229	Job coding: library assistant/clerk	89866	146
1230	Job coding: database assistant/clerk, computer clerk, data entry clerk/processor, book keeping/accounts machinist	89866	440
1231	Job coding: database assistant/clerk, computer clerk, data entry clerk/processor, book keeping/accounts machinist	89866	194
1232	Job coding: telephonist, telephone/switchboard operator	89866	650
1233	Job coding: communication/telecommunications operator, radio/telex operator, radar operator	89866	196
1234	Job coding: emergency services control room/radio operator/officer	89866	163
1235	Job coding: general office assistant/clerk, clerical officer, clerk-typist, office supervisor, press/newspaper corrector/reader	89866	3957
1236	Job coding: medical secretary	89866	155
1237	Job coding: medical secretary	89866	873
1238	Job coding: legal secretary, clerk, or aid clerk	89866	435
1239	Job coding: legal secretary	89866	620
1240	Job coding: school secretary	89866	366
1241	Job coding: school secretary, clerical assistant, school registry assistant	89866	147
1242	Job coding: school secretary, clerical assistant, school registry assistant	89866	734
1243	Job coding: company secretary, club secretary	89866	172
1244	Job coding: all other personal assistants and secretaries	89866	5344
1245	Job coding: receptionist, doctor's/dental receptionist	89866	312
1246	Job coding: receptionist, doctor's/dental receptionist	89866	1088
1247	Job coding: typist, shorthand typist, transcriber, stenographer	89866	2975
1248	Job coding: farmer, farming contractor, herd manager, smallholder, bailiff	89866	166
1249	Job coding: nurseryman, market gardener, horticulturist	89866	154
1250	Job coding: gardener, groundsman/groundswoman, park keeper, landscape gardener, greenkeeper, turf cutter	89866	571
1251	Job coding: sheet metal worker, panel beater, metal finisher, coppersmith	89866	127
1252	Job coding: metal plate worker, boilermaker, plater-welder, caulker-burner, shipwright, riveter	89866	142
1253	Job coding: welder, fitter-welder	89866	181
1254	Job coding: pipe fitter	89866	125
1255	Job coding: metal machine setter, tool setter, setter operator, centre lathe turner	89866	309
1256	Job coding: tool maker, tool fitter, jig and tool fitter, marker out, die sinker	89866	301
1257	Job coding: plant maintenance fitter, machine fitter, mechanic-fitter	89866	219
1258	Job coding: metal working production or maintenance fitter, machine fitter, fitter and turner, bench fitter, plant fitter	89866	542
1259	Job coding: motor vehicle/industrial machinery fitter	89866	160
1260	Job coding: aircraft engineer	89866	136
1261	Job coding: motor mechanic, auto engineer	89866	237
1262	Job coding: motor mechanic, diesel fitter, auto engineer	89866	535
1263	Job coding: electrician, electrical fitter	89866	387
1264	Job coding: electrician, electrical engineer, electrical contractor	89866	648
1265	Job coding: telecommunication engineer, telephone engineer, telephone technician	89866	381
1266	Job coding: television or radio engineer, video engineer	89866	119
1267	Job coding: television, video, audio or radio engineer/repairer/installer/technician	89866	108
1268	Job coding: computer engineer, computer service or maintenance technician	89866	117
1269	Job coding: computer installation and maintenance engineer/repairer/installer/technician	89866	295
1270	Job coding: electronic engineer (maintenance), alarm engineer, office equipment engineer	89866	180
1271	Job coding: other electrical or electronics technician, including alarm engineer, office machinery engineer or mechanic	89866	289
1272	Job coding: bricklayer	89866	123
1273	Job coding: plumber	89866	202
1274	Job coding: heating engineer, gas service engineer, air conditioning engineer	89866	224
1275	Job coding: carpenter, carpenter and joiner, builder's joiner	89866	195
1276	Job coding: carpenter, carpenter and joiner, builder's joiner	89866	399
1277	Job coding: builder, building contractor	89866	113
1278	Job coding: builder, building contractor	89866	127
1279	Job coding: painter, decorator	89866	317
1280	Job coding: upholsterer, coach trimmer, curtain maker, mattress maker	89866	105
1281	Job coding: tailor, dressmaker, milliner	89866	162
1282	Job coding: compositor, originator, lithographic plate maker, paste-up artist, stereotyper, typesetter	89866	182
1283	Job coding: printer, master printer	89866	122
1284	Job coding: baker, confectioner, pastry cook, cake decorator	89866	165
1285	Job coding: chef, cook, caterer	89866	337
1286	Job coding: chef, cook, caterer	89866	461
1287	Job coding: furniture maker/fitter, cabinet maker	89866	163
1288	Job coding: nursing auxiliary or assistant, steriliser of medical equipment, occupational therapy assistant, phlebotomist, physiotherapy assistant, ward orderly, ward assistant	89866	1272
1289	Job coding: dental nurse or assistant	89866	234
1290	Job coding: houseparent, child careworker, residential warden, sheltered accommodation warden, foster parent	89866	633
1291	Job coding: care assistant, home care assistant, residential social worker, home carer, nursing home assistant	89866	1143
1292	Job coding: nursery nurse/assistant/supervisor, creche assistant	89866	316
1293	Job coding: childminder, au pair, children's nanny	89866	470
1294	Job coding: childminder, au pair, children's nanny	89866	415
1295	Job coding: playgroup or playschool leader or assistant	89866	454
1296	Job coding: educational assistant, classroom assistant, special needs helper	89866	2266
1297	Job coding: other animal care work including dog beautician, dog walker, dog warden; kennel or cattery assistant; groom, huntsman, stable worker; zoo keeper	89866	141
1298	Job coding: travel agent, travel agency/booking/reservations clerk, tour organiser	89866	399
1299	Job coding: travel/tour guide	89866	184
1300	Job coding: air travel assistant, cabin/flight attendant, air hostess, air purser, air steward, cabin crew; passenger services agent; check-in staff	89866	234
1301	Job coding: air hostess, air steward, air travel assistant, cabin/flight attendant, cabin crew, air purser, passenger services agent, check-in-staff	89866	119
1302	Job coding: bus conductor	89866	127
1303	Job coding: hairdresser, barber, shampooist, hair stylist	89866	418
1304	Job coding: housekeeper, butler, valet, cook-housekeeper, companion-housekeeper	89866	320
1305	Job coding: caretaker, janitor, concierge, warden	89866	132
1306	Job coding: sales assistant, retail/shop assistant, counter assistant, sub post office assistant, takeaway food worker	89866	4580
1307	Job coding: retail/shop cashier, check-out operator, petrol station attendant, restaurant cashier	89866	852
1308	Job coding: collector/door-to-door salesperson, canvasser, credit agent, insurance agent, travelling salesperson, commercial traveller	89866	811
1309	Job coding: roundsman or woman, van salesperson, ice cream seller, milkman, mobile shop salesperson	89866	273
1310	Job coding: merchandiser, window dresser	89866	190
1311	Job coding: advertising or sales representative, demonstrator, estate agent negotiator, land/property salesman	89866	234
1312	Job coding: advertising or sales representative, demonstrator, estate agent negotiator, land/property salesman	89866	747
1313	Job coding: call centre operator, sales order clerk, telephone adviser	89866	703
1314	Job coding: customer care adviser/officer/assistant, store guide, customer relations officer/representative	89866	1213
1315	Job coding: customer care adviser/officer/assistant, store guide, customer relations officer/representative	89866	465
1316	Job coding: machine operator, processor, foreman	89866	243
1317	Job coding: textile machine operator, assembler, spinner, foreman	89866	253
1318	Job coding: machine operator, processor, paint maker, foreman	89866	109
1319	Job coding: machine operator, plastics moulder, foreman	89866	189
1320	Job coding: metal making or metal treating process worker, machine operator, furnaceman	89866	116
1321	Job coding: machine operator, processor, foreman	89866	169
1322	Job coding: coal worker or miner (surface or underground)	89866	268
1323	Job coding: metal working machine operator, fettler, grinder, metal cutter, metal machinist, metal polisher, press operator, shot blaster, tool room machinist	89866	130
1324	Job coding: assembler, machine operator, foreman	89866	318
1325	Job coding: assembler, machine operator, foreman	89866	316
1326	Job coding: assembler, machine operator, foreman	89866	216
1327	Job coding: sewing machinist	89866	434
1328	Job coding: other assembler, routine operative	89866	106
1329	Job coding: other assembler, routine operative	89866	147
1330	Job coding: other assembler, routine operative	89866	115
1331	Job coding: assembler, machine operator, processor, foreman	89866	251
1332	Job coding: other assembler, routine operative	89866	159
1333	Job coding: building site foreman or supervisor	89866	181
1334	Job coding: building site foreman or supervisor	89866	114
1335	Job coding: heavy goods vehicle (hgv) driver, lorry or truck driver, tanker driver, haulage driver	89866	671
1336	Job coding: van driver, delivery driver, courier driver	89866	776
1337	Job coding: bus or coach driver, minibus driver	89866	411
1338	Job coding: taxi or cab driver, chauffeur, hearse driver	89866	243
1339	Job coding: driving instructor, hgv instructor	89866	124
1340	Job coding: farmhand, farm labourer, herdsman, shepherd, dairyman, pigman	89866	372
1341	Job coding: nursery worker/hand, horticultural worker, fruit picker, mushroom picker and other pickers	89866	131
1342	Job coding: builder's labourer, building worker, hod carrier	89866	367
1343	Job coding: builder's labourer, building worker	89866	119
1344	Job coding: printing machine operator, printer's assistant	89866	119
1345	Job coding: packer, bottler, canner, filler, wrapper, foreman	89866	264
1346	Job coding: other work in this industry: factory hand, mate, assistant, handler, loader, finisher	89866	118
1347	Job coding: other work in this industry: factory hand, mate, assistant, handler, loader	89866	139
1348	Job coding: other work in these industries: attendant, hand, mate, assistant, handler, loader	89866	107
1349	Job coding: sales room assistant, wine merchant's cellar man; order/stock filler, stock/store keeper; lorry/warehouse loader/checker/weigher, goods porter, customs attendant	89866	190
1350	Job coding: stores/warehouse porter	89866	131
1351	Job coding: other work handling or storing goods including: store keeper, warehouseman, order assembler, goods despatcher	89866	579
1352	Job coding: postal worker, postman, mail sorter, messenger, courier, mailroom clerk, post sorter, leaflet/circular distributor, newspaper/parcel deliverer	89866	379
1353	Job coding: postal worker, postman, mail sorter, messenger, courier, mailroom clerk, post sorter, leaflet/circular distributor, newspaper/parcel deliverer	89866	277
1354	Job coding: other general office clerical tasks including: office junior, office worker, photocopy/print room operator, office machinist	89866	3270
1355	Job coding: kitchen, canteen or catering assistant, washer-up, kitchen porter, counter assistant	89866	348
1356	Job coding: dinner lady	89866	163
1357	Job coding: waiter, waitress, maitre d'hotel, sommelier, steward	89866	495
1358	Job coding: bar staff, cellarman (public house)	89866	598
1359	Job coding: house cleaner, domestic, chambermaid, charlady	89866	161
1360	Job coding: other cleaner including in offices, hospitals, schools, shops, warehouses, ships, aircraft, stations	89866	334
1361	Job coding: cleaner in restaurants, bars, pubs, hotels and other accommodation; chambermaid	89866	141
1362	Job coding: security guard/officer, night watchman, store detective, private detective, bodyguard, gateman, door keeper, cctv operator, patrolman	89866	282
1363	Job coding: school mid-day assistant, dinner or school meals supervisor or assistant, lunchtime supervisor	89866	182
1364	Job coding: shelf filler or stacker, stock handler, display assistant	89866	424
1365	Job coding: other sales occupations including bill poster, ticket checker	89866	163
1366	Work hours - lumped category: 15 to less-than-20 hours	75177	10086
1367	Work hours - lumped category: 20 to less-than-30 hours	75177	15156
1368	Work hours - lumped category: 30 to 40 hours	75177	52138
1369	Work hours - lumped category: Over 40 hours	75177	37201
1370	Work hours per week - exact value	33696
1371	Workplace very noisy: Rarely/never	90897	69515
1372	Workplace very noisy: Sometimes	90777	51689
1373	Workplace very noisy: Often	90653	17469
1374	Workplace very cold: Rarely/never	90696	77053
1375	Workplace very cold: Sometimes	90500	42823
1376	Workplace very cold: Often	90188	7881
1377	Workplace very hot: Rarely/never	90644	68705
1378	Workplace very hot: Often	90165	10169
1379	Workplace very dusty: Rarely/never	90543	81462
1380	Workplace very dusty: Sometimes	89965	31586
1381	Workplace very dusty: Often	89631	9561
1382	Workplace full of chemical or other fumes: Rarely/never	90344	85358
1383	Workplace full of chemical or other fumes: Sometimes	89060	21709
1384	Workplace full of chemical or other fumes: Often	88735	5872
1385	Workplace had a lot of cigarette smoke from other people smoking: Rarely/never	90716	77294
1386	Workplace had a lot of cigarette smoke from other people smoking: Sometimes	90168	45053
1387	Workplace had a lot of cigarette smoke from other people smoking: Often	89803	14941
1388	Worked with materials containing asbestos: Rarely/never	85668	83506
1389	Worked with materials containing asbestos: Sometimes	77361	8397
1390	Worked with materials containing asbestos: Often	76457	1262
1391	Worked with paints, thinners or glues: Rarely/never	90389	86796
1392	Worked with paints, thinners or glues: Sometimes	89003	14095
1393	Worked with paints, thinners or glues: Often	88718	3723
1394	Worked with pesticides: Rarely/never	90145	89611
1395	Worked with pesticides: Sometimes	88141	3385
1396	Worked with pesticides: Often	88019	524
1397	Workplace had a lot of diesel exhaust: Rarely/never	90376	87698
1398	Workplace had a lot of diesel exhaust: Sometimes	89310	13038
1399	Workplace had a lot of diesel exhaust: Often	89104	3483
1400	Breathing problems during period of job: No	91149	89591
1401	Breathing problems during period of job: Yes	91149	6697
1402	Job SOC coding: Senior officials in national government	91149	853
1403	Job SOC coding: Directors and chief executives of major organisations	91149	2789
1404	Job SOC coding: Senior officials in local government	91149	1277
1405	Job SOC coding: Senior officials of special interest organisations	91149	2125
1406	Job SOC coding: Production, works and maintenance managers	91149	931
1407	Job SOC coding: Managers in construction	91149	1060
1408	Job SOC coding: Managers in mining and energy	91149	318
1409	Job SOC coding: Financial managers and chartered secretaries	91149	255
1410	Job SOC coding: Marketing and sales managers	91149	2249
1411	Job SOC coding: Purchasing managers	91149	273
1412	Job SOC coding: Advertising and public relations managers	91149	608
1413	Job SOC coding: Personnel, training and industrial relations managers	91149	1169
1414	Job SOC coding: Information and communication technology managers	91149	1634
1415	Job SOC coding: Research and development managers	91149	1276
1416	Job SOC coding: Quality assurance managers	91149	395
1417	Job SOC coding: Customer care managers	91149	535
1418	Job SOC coding: Financial institution managers	91149	1320
1419	Job SOC coding: Office managers	91149	1121
1420	Job SOC coding: Transport and distribution managers	91149	507
1421	Job SOC coding: Storage and warehouse managers	91149	186
1422	Job SOC coding: Retail and wholesale managers	91149	1753
1423	Job SOC coding: Officers in armed forces	91149	579
1424	Job SOC coding: Police officers (inspectors and above)	91149	369
1425	Job SOC coding: Senior officers in fire, ambulance, prison and related services	91149	236
1426	Job SOC coding: Hospital and health service managers	91149	970
1427	Job SOC coding: Healthcare practice managers	91149	191
1428	Job SOC coding: Social services managers	91149	746
1429	Job SOC coding: Residential and day care managers	91149	374
1430	Job SOC coding: Farm managers	91149	169
1431	Job SOC coding: Hotel and accommodation managers	91149	402
1432	Job SOC coding: Conference and exhibition managers	91149	104
1433	Job SOC coding: Restaurant and catering managers	91149	570
1434	Job SOC coding: Publicans and managers of licensed premises	91149	421
1435	Job SOC coding: Leisure and sports managers	91149	358
1436	Job SOC coding: Travel agency managers	91149	176
1437	Job SOC coding: Property, housing and land managers	91149	348
1438	Job SOC coding: Garage managers and proprietors	91149	213
1439	Job SOC coding: Hairdressing and beauty salon managers and proprietors	91149	270
1440	Job SOC coding: Shopkeepers and wholesale/retail dealers	91149	1467
1441	Job SOC coding: Chemists	91149	1080
1442	Job SOC coding: Biological scientists and biochemists	91149	1067
1443	Job SOC coding: Physicists, geologists and meteorologists	91149	733
1444	Job SOC coding: Civil engineers	91149	935
1445	Job SOC coding: Mechanical engineers	91149	1595
1446	Job SOC coding: Electrical engineers	91149	667
1447	Job SOC coding: Electronics engineers	91149	931
1448	Job SOC coding: Chemical engineers	91149	258
1449	Job SOC coding: Design and development engineers	91149	606
1450	Job SOC coding: Production and process engineers	91149	470
1451	Job SOC coding: Planning and quality control engineers	91149	333
1452	Job SOC coding: Engineering professionals n.e.c.	91149	756
1453	Job SOC coding: IT strategy and planning professionals	91149	1863
1454	Job SOC coding: Software professionals	91149	3519
1455	Job SOC coding: Medical practitioners	91149	1500
1456	Job SOC coding: Psychologists	91149	284
1457	Job SOC coding: Pharmacists/pharmacologists	91149	410
1458	Job SOC coding: Ophthalmic opticians	91149	107
1459	Job SOC coding: Dental practitioners	91149	291
1460	Job SOC coding: Veterinarians	91149	102
1461	Job SOC coding: Higher education teaching professionals	91149	3100
1462	Job SOC coding: Further education teaching professionals	91149	2520
1463	Job SOC coding: Education officers, school inspectors	91149	1080
1464	Job SOC coding: Secondary education teaching professionals	91149	7682
1465	Job SOC coding: Primary and nursery education teaching professionals	91149	5625
1466	Job SOC coding: Special needs education teaching professionals	91149	1209
1467	Job SOC coding: Registrars and senior administrators of educational establishments	91149	1447
1468	Job SOC coding: Teaching professionals n.e.c.	91149	1627
1469	Job SOC coding: Scientific researchers	91149	1190
1470	Job SOC coding: Social science researchers	91149	471
1471	Job SOC coding: Researchers n.e.c.	91149	1028
1472	Job SOC coding: Solicitors and lawyers, judges and coroners	91149	1088
1473	Job SOC coding: Legal professionals n.e.c.	91149	176
1474	Job SOC coding: Chartered and certified accountants	91149	1972
1475	Job SOC coding: Management accountants	91149	769
1476	Job SOC coding: Management consultants, actuaries, economists and statisticians	91149	1070
1477	Job SOC coding: Architects	91149	773
1478	Job SOC coding: Town planners	91149	221
1479	Job SOC coding: Quantity surveyors	91149	430
1480	Job SOC coding: Chartered surveyors (not quantity surveyors)	91149	793
1481	Job SOC coding: Public service administrative professionals	91149	1352
1482	Job SOC coding: Social workers	91149	1509
1483	Job SOC coding: Probation officers	91149	240
1484	Job SOC coding: Clergy	91149	533
1485	Job SOC coding: Librarians	91149	1248
1486	Job SOC coding: Archivists and curators	91149	283
1487	Job SOC coding: Laboratory technicians	91149	2602
1488	Job SOC coding: Electrical/electronics technicians	91149	953
1489	Job SOC coding: Engineering technicians	91149	1043
1490	Job SOC coding: Building and civil engineering technicians	91149	129
1491	Job SOC coding: Quality assurance technicians	91149	354
1492	Job SOC coding: Science and engineering technicians n.e.c.	91149	2018
1493	Job SOC coding: Architectural technologists and town planning technicians	91149	181
1494	Job SOC coding: Draughtspersons	91149	290
1495	Job SOC coding: IT operations technicians	91149	1102
1496	Job SOC coding: IT user support technicians	91149	707
1497	Job SOC coding: Nurses	91149	5062
1498	Job SOC coding: Midwives	91149	726
1499	Job SOC coding: Paramedics	91149	101
1500	Job SOC coding: Medical radiographers	91149	142
1501	Job SOC coding: Chiropodists	91149	132
1502	Job SOC coding: Pharmaceutical dispensers	91149	169
1503	Job SOC coding: Medical and dental technicians	91149	374
1504	Job SOC coding: Physiotherapists	91149	485
1505	Job SOC coding: Occupational therapists	91149	299
1506	Job SOC coding: Speech and language therapists	91149	152
1507	Job SOC coding: Therapists n.e.c.	91149	884
1508	Job SOC coding: Youth and community workers	91149	1062
1509	Job SOC coding: Housing and welfare officers	91149	509
1510	Job SOC coding: NCOs and other ranks	91149	2058
1511	Job SOC coding: Police officers (sergeant and below)	91149	1168
1512	Job SOC coding: Fire service officers (leading fire officer and below)	91149	197
1513	Job SOC coding: Prison service officers (below principal officer)	91149	111
1514	Job SOC coding: Protective service associate professionals n.e.c.	91149	138
1515	Job SOC coding: Artists	91149	191
1516	Job SOC coding: Authors, writers	91149	313
1517	Job SOC coding: Actors, entertainers	91149	192
1518	Job SOC coding: Musicians	91149	165
1519	Job SOC coding: Arts officers, producers and directors	91149	265
1520	Job SOC coding: Graphic designers	91149	320
1521	Job SOC coding: Product, clothing and related designers	91149	235
1522	Job SOC coding: Journalists, newspaper and periodical editors	91149	507
1523	Job SOC coding: Broadcasting associate professionals	91149	396
1524	Job SOC coding: Public relations officers	91149	517
1525	Job SOC coding: Photographers and audio-visual equipment operators	91149	420
1526	Job SOC coding: Sports coaches, instructors and officials	91149	242
1527	Job SOC coding: Aircraft pilots and flight engineers	91149	116
1528	Job SOC coding: Ship and hovercraft officers	91149	342
1529	Job SOC coding: Legal associate professionals	91149	140
1530	Job SOC coding: Estimators, valuers and assessors	91149	467
1531	Job SOC coding: Brokers	91149	665
1532	Job SOC coding: Insurance underwriters	91149	513
1533	Job SOC coding: Finance and investment analysts/advisers	91149	868
1534	Job SOC coding: Taxation experts	91149	260
1535	Job SOC coding: Importers, exporters	91149	146
1536	Job SOC coding: Financial and accounting technicians	91149	1526
1537	Job SOC coding: Business and related associate professionals n.e.c.	91149	1980
1538	Job SOC coding: Buyers and purchasing officers	91149	404
1539	Job SOC coding: Sales representatives	91149	1142
1540	Job SOC coding: Marketing associate professionals	91149	671
1541	Job SOC coding: Estate agents, auctioneers	91149	288
1542	Job SOC coding: Public service associate professionals	91149	3281
1543	Job SOC coding: Personnel and industrial relations officers	91149	1446
1544	Job SOC coding: Vocational and industrial trainers and instructors	91149	1015
1545	Job SOC coding: Careers advisers and vocational guidance specialists	91149	390
1546	Job SOC coding: Occupational hygienists and safety officers (health and safety)	91149	348
1547	Job SOC coding: Civil Service executive officers	91149	3475
1548	Job SOC coding: Civil Service administrative officers and assistants	91149	4090
1549	Job SOC coding: Local government clerical officers and assistants	91149	4823
1550	Job SOC coding: Officers of non-governmental organisations	91149	1579
1551	Job SOC coding: Credit controllers	91149	406
1552	Job SOC coding: Accounts and wages clerks, book-keepers, other financial clerks	91149	2752
1553	Job SOC coding: Counter clerks	91149	3157
1554	Job SOC coding: Filing and other records assistants/clerks	91149	1537
1555	Job SOC coding: Pensions and insurance clerks	91149	1270
1556	Job SOC coding: Stock control clerks	91149	313
1557	Job SOC coding: Transport and distribution clerks	91149	440
1558	Job SOC coding: Library assistants/clerks	91149	752
1559	Job SOC coding: Database assistants/clerks	91149	640
1560	Job SOC coding: Telephonists	91149	660
1561	Job SOC coding: Communication operators	91149	412
1562	Job SOC coding: General office assistants/clerks	91149	4022
1563	Job SOC coding: Medical secretaries	91149	1040
1564	Job SOC coding: Legal secretaries	91149	1046
1565	Job SOC coding: School secretaries	91149	1242
1566	Job SOC coding: Company secretaries	91149	174
1567	Job SOC coding: Personal assistants and other secretaries	91149	5418
1568	Job SOC coding: Receptionists	91149	1407
1569	Job SOC coding: Typists	91149	3020
1570	Job SOC coding: Farmers	91149	170
1571	Job SOC coding: Horticultural trades	91149	154
1572	Job SOC coding: Gardeners and groundsmen/groundswomen	91149	580
1573	Job SOC coding: Sheet metal workers	91149	128
1574	Job SOC coding: Metal plate workers, shipwrights, riveters	91149	263
1575	Job SOC coding: Welding trades	91149	266
1576	Job SOC coding: Pipe fitters	91149	223
1577	Job SOC coding: Metal machining setters and setter-operators	91149	316
1578	Job SOC coding: Tool makers, tool fitters and markers-out	91149	310
1579	Job SOC coding: Metal working production and maintenance fitters	91149	1208
1580	Job SOC coding: Motor mechanics, auto engineers	91149	779
1581	Job SOC coding: Vehicle body builders and repairers	91149	143
1582	Job SOC coding: Electricians, electrical fitters	91149	1061
1583	Job SOC coding: Telecommunications engineers	91149	394
1584	Job SOC coding: TV, video and audio engineers	91149	231
1585	Job SOC coding: Computer engineers, installation and maintenance	91149	424
1586	Job SOC coding: Electrical/electronics engineers n.e.c.	91149	546
1587	Job SOC coding: Bricklayers, masons	91149	157
1588	Job SOC coding: Plumbers, heating and ventilating engineers	91149	428
1589	Job SOC coding: Carpenters and joiners	91149	590
1590	Job SOC coding: Construction trades n.e.c.	91149	290
1591	Job SOC coding: Painters and decorators	91149	366
1592	Job SOC coding: Upholsterers	91149	107
1593	Job SOC coding: Tailors and dressmakers	91149	163
1594	Job SOC coding: Originators, compositors and print preparers	91149	184
1595	Job SOC coding: Printers	91149	123
1596	Job SOC coding: Bakers, flour confectioners	91149	189
1597	Job SOC coding: Chefs, cooks	91149	806
1598	Job SOC coding: Furniture makers, other craft woodworkers	91149	197
1599	Job SOC coding: Hand craft occupations n.e.c.	91149	115
1600	Job SOC coding: Nursing auxiliaries and assistants	91149	1301
1601	Job SOC coding: Dental nurses	91149	237
1602	Job SOC coding: Houseparents and residential wardens	91149	646
1603	Job SOC coding: Care assistants and home carers	91149	1172
1604	Job SOC coding: Nursery nurses	91149	322
1605	Job SOC coding: Childminders and related occupations	91149	892
1606	Job SOC coding: Playgroup leaders/assistants	91149	459
1607	Job SOC coding: Educational assistants	91149	2304
1608	Job SOC coding: Veterinary nurses and assistants	91149	145
1609	Job SOC coding: Animal care occupations n.e.c.	91149	158
1610	Job SOC coding: Sports and leisure assistants	91149	207
1611	Job SOC coding: Travel agents	91149	402
1612	Job SOC coding: Travel and tour guides	91149	201
1613	Job SOC coding: Air travel assistants	91149	354
1614	Job SOC coding: Leisure and travel service occupations n.e.c.	91149	202
1615	Job SOC coding: Hairdressers, barbers	91149	427
1616	Job SOC coding: Housekeepers and related occupations	91149	323
1617	Job SOC coding: Caretakers	91149	289
1618	Job SOC coding: Sales and retail assistants	91149	4672
1619	Job SOC coding: Retail cashiers and check-out operators	91149	924
1620	Job SOC coding: Collector salespersons and credit agents	91149	831
1621	Job SOC coding: Roundsmen/women and van salespersons	91149	276
1622	Job SOC coding: Merchandisers and window dressers	91149	192
1623	Job SOC coding: Sales related occupations n.e.c.	91149	1078
1624	Job SOC coding: Call centre agents/operators	91149	776
1625	Job SOC coding: Customer care occupations	91149	1683
1626	Job SOC coding: Food, drink and tobacco process operatives	91149	247
1627	Job SOC coding: Textile process operatives	91149	259
1628	Job SOC coding: Chemical and related process operatives	91149	160
1629	Job SOC coding: Plastics process operatives	91149	192
1630	Job SOC coding: Metal making and treating process operatives	91149	120
1631	Job SOC coding: Paper and wood machine operatives	91149	173
1632	Job SOC coding: Coal mine operatives	91149	280
1633	Job SOC coding: Energy plant operatives	91149	101
1634	Job SOC coding: Metal working machine operatives	91149	135
1635	Job SOC coding: Assemblers (electrical products)	91149	424
1636	Job SOC coding: Assemblers (vehicles and metal goods)	91149	539
1637	Job SOC coding: Routine inspectors and testers	91149	400
1638	Job SOC coding: Weighers, graders, sorters	91149	163
1639	Job SOC coding: Sewing machinists	91149	445
1640	Job SOC coding: Routine laboratory testers	91149	226
1641	Job SOC coding: Assemblers and routine operatives n.e.c.	91149	1230
1642	Job SOC coding: Construction operatives n.e.c.	91149	372
1643	Job SOC coding: Heavy goods vehicle drivers	91149	701
1644	Job SOC coding: Van drivers	91149	801
1645	Job SOC coding: Bus and coach drivers	91149	457
1646	Job SOC coding: Taxi, cab drivers and chauffeurs	91149	252
1647	Job SOC coding: Driving instructors	91149	128
1648	Job SOC coding: Rail transport operatives	91149	172
1649	Job SOC coding: Mobile machine drivers and operatives n.e.c.	91149	106
1650	Job SOC coding: Farm workers	91149	381
1651	Job SOC coding: Fishing and agriculture related occupations n.e.c.	91149	182
1652	Job SOC coding: Labourers in building and woodworking trades	91149	540
1653	Job SOC coding: Industrial cleaning process occupations	91149	213
1654	Job SOC coding: Printing machine minders and assistants	91149	123
1655	Job SOC coding: Packers, bottlers, canners, fillers	91149	565
1656	Job SOC coding: Labourers in process and plant operations n.e.c.	91149	989
1657	Job SOC coding: Other goods handling and storage occupations n.e.c.	91149	1279
1658	Job SOC coding: Postal workers, mail sorters, messengers, couriers	91149	662
1659	Job SOC coding: Elementary office occupations n.e.c.	91149	3340
1660	Job SOC coding: Hospital porters	91149	129
1661	Job SOC coding: Hotel porters	91149	117
1662	Job SOC coding: Kitchen and catering assistants	91149	511
1663	Job SOC coding: Waiters, waitresses	91149	502
1664	Job SOC coding: Bar staff	91149	607
1665	Job SOC coding: Leisure and theme park attendants	91149	156
1666	Job SOC coding: Elementary personal services occupations n.e.c.	91149	112
1667	Job SOC coding: Cleaners, domestics	91149	662
1668	Job SOC coding: Security guards and related occupations	91149	300
1669	Job SOC coding: School mid-day assistants	91149	183
1670	Job SOC coding: Elementary security occupations n.e.c.	91149	151
1671	Job SOC coding: Shelf fillers	91149	435
1672	Job SOC coding: Elementary sales occupations n.e.c.	91149	228
1673	Breathing problems improved/stopped away from workplace or on holiday: No	91149	4382
1674	Breathing problems improved/stopped away from workplace or on holiday: Yes	91149	2688
1675	Breathing problems responsible for leaving job: No	91149	5412
1676	Breathing problems responsible for leaving job: Yes	91149	412
1677	Job involved shift work: No	91149	86206
1678	Job involved shift work: Yes	91149	25698
1679	Day shifts worked: Shift pattern was worked for some (but not all) of job	25697	1756
1680	Day shifts worked: Shift pattern was worked for whole of job	25697	6046
1681	Day shifts worked: This type of shift pattern was not worked during job	25697	20690
1682	Mixture of day and night shifts worked: Shift pattern was worked for some (but not all) of job	25697	9229
1683	Mixture of day and night shifts worked: Shift pattern was worked for whole of job	25697	12718
1684	Mixture of day and night shifts worked: This type of shift pattern was not worked during job	25697	8764
1685	Period spent working mix of day and night shifts	6708
1686	Usual length of each night shift during mixed shift periods	19998
1687	Number of night shifts worked monthly during mixed shift periods	19998
1688	Consecutive night shifts during mixed shift periods	19344
1689	Rest days during mixed shift periods	17248
1690	Night shifts worked: Shift pattern was worked for some (but not all) of job	25697	799
1691	Night shifts worked: Shift pattern was worked for whole of job	25697	1314
1692	Night shifts worked: This type of shift pattern was not worked during job	25697	24780
1693	Gap coding: Paid work for less than 15 hours per week on average or lasting less than 6 months	68751	15086
1694	Gap coding: Unpaid or voluntary work	67956	2521
1695	Gap coding: Full-time or part-time education	68899	12489
1696	Gap coding: Looking after the home and/or family	69370	24577
1697	Gap coding: Unable to work due to sickness or disability	67892	2028
1698	Gap coding: Unemployed	68042	3610
1699	Gap coding: Retired	70119	53542
1700	Home location - east co-ordinate (rounded)	361187
1701	Home location - north co-ordinate (rounded)	361187
1702	Frequency of solarium/sunlamp use	340643
1703	Weight change compared with 1 year ago	355129
1704	Ever had bowel cancer screening	355353	114475
1705	Most recent bowel cancer screening	81408
1706	Ever had prostate specific antigen (PSA) test	158108	49459
1707	Nitrogen dioxide air pollution; 2010	356078
1708	Nitrogen oxides air pollution; 2010	356078
1709	Particulate matter air pollution (pm10); 2010	329886
1710	Particulate matter air pollution (pm2.5); 2010	329886
1711	Particulate matter air pollution (pm2.5) absorbance; 2010	329886
1712	Particulate matter air pollution 2.5-10um; 2010	329886
1713	Traffic intensity on the nearest road	356078
1714	Inverse distance to the nearest road	356078
1715	Traffic intensity on the nearest major road	356078
1716	Inverse distance to the nearest major road	356078
1717	Total traffic load on major roads	356078
1718	Close to major road	356078	24556
1719	Sum of road length of major roads within 100m	356078
1720	Nitrogen dioxide air pollution; 2005	356078
1721	Nitrogen dioxide air pollution; 2006	356078
1722	Nitrogen dioxide air pollution; 2007	356078
1723	Particulate matter air pollution (pm10); 2007	355245
1724	Average daytime sound level of noise pollution	356078
1725	Average evening sound level of noise pollution	356078
1726	Average night-time sound level of noise pollution	356078
1727	Average 16-hour sound level of noise pollution	356078
1728	Average 24-hour sound level of noise pollution	356078
1729	Had major operations	165737	106506
1730	Frequency of heavy DIY in last 4 weeks	145190
1731	Duration of heavy DIY	145373
1732	Light smokers, at least 100 smokes in lifetime	97021	44253
1733	Non-butter spread type details: Flora Pro-Active or Benecol	190094	29048
1734	Non-butter spread type details: Soft (tub) margarine	190094	23625
1735	Non-butter spread type details: Hard (block) margarine	190094	221
1736	Non-butter spread type details: Olive oil based spread (eg: Bertolli)	190094	47030
1737	Non-butter spread type details: Polyunsaturated/sunflower oil based spread (eg: Flora)	190094	64325
1738	Non-butter spread type details: Other low or reduced fat spread	190094	19035
1739	Non-butter spread type details: Other type of spread/margarine	190094	6810
1740	Reason for reducing amount of alcohol drunk: Illness or ill health	134033	9512
1741	Reason for reducing amount of alcohol drunk: Doctor's advice	134033	2990
1742	Reason for reducing amount of alcohol drunk: Health precaution	134033	43868
1743	Reason for reducing amount of alcohol drunk: Financial reasons	134033	7054
1744	Reason for reducing amount of alcohol drunk: Other reason	134033	70609
1745	Years since last breast cancer screening / mammogram	115670
1746	Years since last cervical smear test	149196
1747	Age started oral contraceptive pill	154112
1748	Had other major operations	192470	129435
1749	Age started smoking in former smokers	88898
1750	Type of tobacco previously smoked: Manufactured cigarettes	89224	79113
1751	Type of tobacco previously smoked: Hand-rolled cigarettes	89224	5978
1752	Type of tobacco previously smoked: Cigars or pipes	89224	4133
1753	Ever stopped smoking for 6+ months	87937	37903
1754	Number of unsuccessful stop-smoking attempts	81026
1755	Likelihood of resuming smoking	87233
1756	Age high blood pressure diagnosed	87024
1757	Age diabetes diagnosed	16166
1758	Mean corpuscular haemoglobin concentration	350468
1759	Lymphocyte count	349856
1760	Basophill count	349856
1761	Nucleated red blood cell count	349848
1762	Basophill percentage	349861
1763	Nucleated red blood cell percentage	349845
1764	Microalbumin in urine	108706
1765	Fractured heel	238226	238086
1766	Caffeine drink within last hour	331625	6924
1767	Used an inhaler for chest within last hour	331625	2424
1768	Smoked cigarette or pipe within last hour	33210	4238
1769	Weight, manual entry	5278
1770	Job involve night shift work	33373
1771	Age started smoking in current smokers	27291
1772	Type of tobacco currently smoked: Manufactured cigarettes	27583	19103
1773	Type of tobacco currently smoked: Hand-rolled cigarettes	27583	6469
1774	Type of tobacco currently smoked: Cigars or pipes	27583	2011
1775	Number of cigarettes currently smoked daily (current cigarette smokers)	25348
1776	Time from waking to first cigarette	25414
1777	Difficulty not smoking for 1 day	25487
1778	Ever tried to stop smoking	27467
1779	Wants to stop smoking	27178
1780	Mother's age at death	213636
1781	Age started hormone-replacement therapy (HRT)	68299
1782	Age angina diagnosed	10651
1783	Frequency of other exercises in last 4 weeks	172505
1784	Duration of other exercises	172650
1785	Lifetime number of same-sex sexual partners	9387
1786	Former alcohol drinker	23745	12564
1787	Age asthma diagnosed	36955
1788	Number of pregnancy terminations	60099
1789	Reason former drinker stopped drinking alcohol: Illness or ill health	12110	3179
1790	Reason former drinker stopped drinking alcohol: Doctor's advice	12110	700
1791	Reason former drinker stopped drinking alcohol: Health precaution	12110	2470
1792	Reason former drinker stopped drinking alcohol: Financial reasons	12110	233
1793	Reason former drinker stopped drinking alcohol: Other reason	12110	5528
1794	Age of primiparous women at birth of child	25545
1795	Age heart attack diagnosed	8024
1796	Adopted father still alive	3507	544
1797	Adopted mother still alive	3812	1078
1798	Number of correct matches in round	360686
1799	Underlying (primary) cause of death: ICD10: C15.9 Oesophagus, unspecified	9092	296
1800	Underlying (primary) cause of death: ICD10: C16.9 Stomach, unspecified	9092	125
1801	Underlying (primary) cause of death: ICD10: C18.9 Colon, unspecified	9092	243
1802	Underlying (primary) cause of death: ICD10: C19 Malignant neoplasm of rectosigmoid junction	9092	118
1803	Underlying (primary) cause of death: ICD10: C20 Malignant neoplasm of rectum	9092	124
1804	Underlying (primary) cause of death: ICD10: C22.1 Intrahepatic bile duct carcinoma	9092	122
1805	Underlying (primary) cause of death: ICD10: C25.9 Pancreas, unspecified	9092	396
1806	Underlying (primary) cause of death: ICD10: C34.9 Bronchus or lung, unspecified	9092	1100
1807	Underlying (primary) cause of death: ICD10: C43.9 Malignant melanoma of skin, unspecified	9092	116
1808	Underlying (primary) cause of death: ICD10: C45.9 Mesothelioma, unspecified	9092	109
1809	Underlying (primary) cause of death: ICD10: C50.9 Breast, unspecified	9092	511
1810	Underlying (primary) cause of death: ICD10: C56 Malignant neoplasm of ovary	9092	226
1811	Underlying (primary) cause of death: ICD10: C64 Malignant neoplasm of kidney, except renal pelvis	9092	178
1812	Underlying (primary) cause of death: ICD10: C67.9 Bladder, unspecified	9092	115
1813	Underlying (primary) cause of death: ICD10: C71.9 Brain, unspecified	9092	270
1814	Underlying (primary) cause of death: ICD10: C80 Malignant neoplasm without specification of site	9092	179
1815	Underlying (primary) cause of death: ICD10: C90.0 Multiple myeloma	9092	104
1816	Underlying (primary) cause of death: ICD10: C92.0 Acute myeloid leukaemia	9092	113
1817	Underlying (primary) cause of death: ICD10: G12.2 Motor neuron disease	9092	122
1818	Underlying (primary) cause of death: ICD10: I21.9 Acute myocardial infarction, unspecified	9092	483
1819	Underlying (primary) cause of death: ICD10: I25.1 Atherosclerotic heart disease	9092	356
1820	Underlying (primary) cause of death: ICD10: I25.9 Chronic ischaemic heart disease, unspecified	9092	328
1821	Underlying (primary) cause of death: ICD10: I64 Stroke, not specified as haemorrhage or infarction	9092	103
1822	Underlying (primary) cause of death: ICD10: J84.1 Other interstitial pulmonary diseases with fibrosis	9092	120
1823	Age at death	10483
1824	Age deep-vein thrombosis (DVT, blood clot in leg) diagnosed	6795
1825	Number of times snap-button pressed	359678
1826	Age stroke diagnosed	5339
1827	Detention categories: Informal, not formally detained	361194	28228
1828	Detention categories: Formally detained under Part II, Mental Health Act 1983	361194	2226
1829	History of psychiatric care on admission: One or more previous psychiatric episodes with this Health Care Provider	1872	1254
1830	History of psychiatric care on admission: One or more previous psychiatric episodes with another Health Care Provider	835	135
1831	Anaesthetics administered during delivery: General anaesthetic	3442	220
1832	Anaesthetics administered during delivery: Epidural or caudal anaesthetic	3970	1740
1833	Anaesthetics administered during delivery: Spinal anaesthetic	3780	1254
1834	Anaesthetics administered during delivery: Epidural or caudal, and spinal anaesthetic	3409	193
1835	Anaesthetics administered during delivery: Other	4094	2202
1836	Anaesthetics administered post delivery: General anaesthetic	1545	363
1837	Anaesthetics administered post delivery: Epidural or caudal anaesthetic	1593	344
1838	Anaesthetics administered post delivery: Spinal anaesthetic	1568	266
1839	Anaesthetics administered post delivery: Other	1903	1262
1840	Delivery methods: Spontaneous vertex	8019	4507
1841	Delivery methods: Spontaneous other cephalic	8019	366
1842	Delivery methods: Low forceps, not breech	8019	238
1843	Delivery methods: Other forceps, not breech	8019	190
1844	Delivery methods: Ventouse, vacuum extraction	8019	788
1845	Delivery methods: Elective caesarean section	8019	1157
1846	Delivery methods: Emergency caesarean section	8019	1158
1847	Delivery methods: Other than those specified above	8019	831
1848	Hospital episode type: General episode	361194	246807
1849	Spells in hospital	236484
1850	Destinations on discharge from hospital (recoded): Usual Place of residence: Living with relatives	359439	10386
1851	Destinations on discharge from hospital (recoded): Usual Place of residence: Living alone	359437	2273
1852	Destinations on discharge from hospital (recoded): Temporary place of residence	359468	1137
1853	Destinations on discharge from hospital (recoded): High security psychiatric hospital: NHS	359447	186
1854	Destinations on discharge from hospital (recoded): Transfer to other NHS provider	359437	438
1855	Destinations on discharge from hospital (recoded): Transfer to other NHS provider: General ward, young physically disabled, A&E	359670	5240
1856	Destinations on discharge from hospital (recoded): Transfer to other NHS provider: Psychiatry, learning disabilities	359463	365
1857	Destinations on discharge from hospital (recoded): Transfer within NHS provider	359438	1881
1858	Destinations on discharge from hospital (recoded): Transfer within NHS provider: Surgical specialty	359437	964
1859	Destinations on discharge from hospital (recoded): Transfer within NHS provider: Medical specialty	359437	1658
1860	Destinations on discharge from hospital (recoded): Transfer within NHS provider: Geriatrics	359437	172
1861	Destinations on discharge from hospital (recoded): Nursing, residential care, group home: NHS	359451	146
1862	Destinations on discharge from hospital (recoded): Nursing, residential care, group home: Local Authoritory	359451	106
1863	Destinations on discharge from hospital (recoded): Nursing, residential care, group home: Non-NHS	359448	164
1864	Destinations on discharge from hospital (recoded): Other hospital: Non-NHS	359455	684
1865	Pulse wave reflection index	118850
1866	Pulse wave peak to peak time	118787
1867	Signal-to-noise-ratio (SNR) of triplet (left)	116790
1868	Mean signal-to-noise ratio (SNR), (left)	116671
1869	Signal-to-noise-ratio (SNR) of triplet (right)	116755
1870	Mean signal-to-noise ratio (SNR), (right)	116636
1871	Number of triplets attempted (left)	117852
1872	Volume level set by participant (left)	116790
1873	Number of triplets attempted (right)	117903
1874	Volume level set by participant (right)	116755
1875	Time to answer	119729
1876	Duration screen displayed	119729
1877	Final attempt correct: no	119729	4581
1878	Final attempt correct: yes	119729	115007
1879	Final attempt correct: abandon	119729	141
1880	Average monthly red wine intake	26229
1881	Average monthly champagne plus white wine intake	26198
1882	Average monthly beer plus cider intake	26285
1883	Average monthly spirits intake	26193
1884	Average monthly fortified wine intake	26328
1885	Average monthly intake of other alcoholic drinks	26359
1886	Non-accidental death in close genetic family	113705	31044
1887	Longest period of depression	50664
1888	Private healthcare	119300
1889	Age cataract diagnosed	5020
1890	Tinnitus: No, never	117882	83615
1891	Tinnitus: Yes, now most or all of the time	117882	7739
1892	Tinnitus: Yes, now a lot of the time	117882	2959
1893	Tinnitus: Yes, now some of the time	117882	10489
1894	Tinnitus: Yes, but not now, but have in the past	117882	13080
1895	Loud music exposure frequency	118399
1896	Hearing test done: No, I am unable to do this	119880	1330
1897	Hearing test done: Yes	119880	117205
1898	Hearing test done: I can only hear on the right side	119880	698
1899	Hearing test done: I can only hear on the left side	119880	647
1900	Attempted fluid intelligence (FI) test.	118657	117131
1901	FI1 : numeric addition test	116723	111965
1902	FI2 : identify largest number	116869	115919
1903	Number of older siblings	103453
1904	Cylindrical power (left)	77739
1905	Cylindrical power (right)	77983
1906	Astigmatism angle (right)	77983
1907	Astigmatism angle (left)	77739
1908	3mm weak meridian angle (right)	75410
1909	6mm weak meridian angle (right)	66256
1910	6mm weak meridian angle (left)	65551
1911	3mm weak meridian angle (left)	75398
1912	3mm strong meridian angle (left)	75398
1913	6mm strong meridian angle (left)	65551
1914	6mm strong meridian angle (right)	66256
1915	3mm strong meridian angle (right)	75410
1916	3mm asymmetry angle (right)	74038
1917	6mm asymmetry angle (right)	41390
1918	6mm asymmetry angle (left)	40683
1919	3mm asymmetry angle (left)	73818
1920	3mm cylindrical power angle (left)	75389
1921	6mm cylindrical power angle (left)	65529
1922	6mm cylindrical power angle (right)	66237
1923	3mm cylindrical power angle (right)	75401
1924	3mm cylindrical power (right)	75410
1925	6mm cylindrical power (right)	66256
1926	6mm cylindrical power (left)	65551
1927	3mm cylindrical power (left)	75398
1928	3mm asymmetry index (left)	73818
1929	6mm asymmetry index (left)	40683
1930	6mm asymmetry index (right)	41390
1931	3mm asymmetry index (right)	74038
1932	3mm regularity index (right)	74059
1933	6mm regularity index (right)	41455
1934	6mm regularity index (left)	40700
1935	3mm regularity index (left)	73829
1936	Ever had eye surgery	79912	5825
1937	Both eyes present: Yes	80386	80283
1938	Current eye infection	80386	838
1939	logMAR, final (right)	79293
1940	logMAR, final (left)	79239
1941	Index of best refractometry result (right)	77983
1942	3mm index of best keratometry results (right)	75410
1943	6mm index of best keratometry results (right)	66256
1944	Intra-ocular pressure, corneal-compensated (left)	76510
1945	Index of best refractometry result (left)	77739
1946	3mm index of best keratometry results (left)	75398
1947	6mm index of best keratometry results (left)	65551
1948	Ever had cataract surgery: No	5799	4137
1949	Ever had cataract surgery: Right eye only	5799	379
1950	Ever had cataract surgery: Left eye only	5799	306
1951	Ever had cataract surgery: Both eyes	5799	977
1952	Ever had refractive laser eye surgery: No	5719	4085
1953	Ever had refractive laser eye surgery: Right eye only	5719	207
1954	Ever had refractive laser eye surgery: Left eye only	5719	169
1955	Ever had refractive laser eye surgery: Both eyes	5719	1258
1956	Ever had laser treatment for glaucoma or high eye pressure: No	5788	5597
1957	Ever had laser treatment for glaucoma or high eye pressure: Both eyes	5788	138
1958	Ever had corneal graft surgery: No	5786	5644
1959	Average weekly intake of other alcoholic drinks	85420
1960	Longest period of unenthusiasm / disinterest	32165
1961	Leg pain when walking uphill or hurrying	24997	17250
1962	Leg pain when walking normally	25305	14312
1963	Leg pain when walking ever disappears while walking	13845	4838
1964	Leg pain on walking : action taken	25569
1965	Leg pain on walking : effect of standing still	22495	8800
1966	Surgery/amputation of toe or leg: No	25891	25604
1967	Surgery/amputation of toe or leg: Yes, toes	25891	149
1968	FI9 : concept interpolation	35147	19701
1969	Which eye(s) affected by presbyopia: Right eye	31494	1735
1970	Which eye(s) affected by presbyopia: Left eye	31494	1750
1971	Which eye(s) affected by presbyopia: Both eyes	31494	28009
1972	FI10 : arithmetic sequence recognition	20880	16721
1973	FI11 : antonym	12493	8943
1974	Which eye(s) affected by hypermetropia (long sight): Right eye	15090	1126
1975	Which eye(s) affected by hypermetropia (long sight): Left eye	15090	1058
1976	Which eye(s) affected by hypermetropia (long sight): Both eyes	15090	12906
1977	Which eye(s) affected by myopia (short sight): Right eye	29317	1607
1978	Which eye(s) affected by myopia (short sight): Left eye	29317	1526
1979	Which eye(s) affected by myopia (short sight): Both eyes	29317	26184
1980	Which eye(s) affected by astigmatism: Right eye	9749	1451
1981	Which eye(s) affected by astigmatism: Left eye	9749	1594
1982	Which eye(s) affected by astigmatism: Both eyes	9749	6704
1983	FI13 : subset inclusion logic	2964	647
1984	Previously smoked cigarettes on most/all days	2005	1345
1985	ECG, heart rate	53777
1986	ECG, load	53843
1987	ECG, phase time	53998
1988	ECG, phase duration	53998	42709
1989	ECG, number of stages in a phase	53998
1990	Completion status of test: Fully completed	54007	50215
1991	Completion status of test: Participant wanted to stop early	54007	528
1992	Completion status of test: Participant reported chest-pain and/or other discomfort	54007	206
1993	Completion status of test: Heart rate reached safety level	54007	2923
1994	Completion status of test: Incomplete - other reason	54007	135
1995	Maximum workload during fitness test	53998
1996	Maximum heart rate during fitness test	53984
1997	Number of trend entries	53998
1998	Duration of fitness test	53998
[truncated: 1,301 more rows]

## Sheet: Cluster 15
	Trait description	Sample size	Number of cases
0	Duration of light DIY	179548
1	Pulse rate, automated reading	340162
2	Frequency of friend/family visits	358821
3	Time spend outdoors in summer	327717
4	Time spent outdoors in winter	284889
5	Time spent watching television (TV)	341859
6	Time spent using computer	280750
7	Time spent driving	241357
8	Drive faster than motorway speed limit	327192
9	Invitation to complete online 24-hour recall dietary questionnaire, acceptance	218234	148169
10	Length of mobile phone use	356618
11	Weekly usage of mobile phone in last 3 months	301157
12	Hands-free device/speakerphone use with mobile phone in last 3 month	302733
13	Cooked vegetable intake	350404
14	Salad / raw vegetable intake	339601
15	Fresh fruit intake	348284
16	Dried fruit intake	329134
17	Oily fish intake	359340
18	Non-oily fish intake	359682
19	Processed meat intake	360468
20	Poultry intake	360390
21	Beef intake	359784
22	Lamb/mutton intake	359002
23	Pork intake	359115
24	Cheese intake	352458
25	Spread type: Butter/spreadable butter	360291	131190
26	Bread intake	353030
27	Bread type: White	348424	91452
28	Bread type: Wholemeal or wholegrain	348424	201013
29	Cereal intake	345019
30	Cereal type: Muesli	299898	61523
31	Cereal type: Other (e.g. Cornflakes, Frosties)	299898	58105
32	Salt added to food	360954
33	Tea intake	349376
34	Coffee intake	334659
35	Coffee type: Instant coffee	283449	158386
36	Coffee type: Ground coffee (include espresso, filter etc)	283449	64962
37	Hot drink temperature	357256
38	Water intake	333363
39	Major dietary changes in the last 5 years: No	360294	221368
40	Major dietary changes in the last 5 years: Yes, because of illness	360294	38051
41	Major dietary changes in the last 5 years: Yes, because of other reasons	360294	100875
42	Variation in diet	359752
43	Average weekly red wine intake	257773
44	Average weekly champagne plus white wine intake	257623
45	Average weekly beer plus cider intake	258256
46	Average weekly spirits intake	257426
47	Alcohol usually taken with meals	184716	125164
48	Alcohol intake versus 10 years previously	334989
49	Breastfed as a baby	273743	193838
50	Childhood sunburn occasions	269734
51	Facial ageing	330409
52	Maternal smoking around birth	309942	95182
53	Father's age at death	266231
54	Townsend deprivation index at recruitment	360763
55	Treatment/medication code: lisinopril	361141	9971
56	Treatment/medication code: ramipril	361141	16869
57	Treatment/medication code: aspirin	361141	48081
58	Treatment/medication code: allopurinol	361141	4108
59	Treatment/medication code: metformin	361141	8968
60	Treatment/medication code: paracetamol	361141	66347
61	Fluid intelligence score	117131
62	Birth weight	205475
63	Mean time to correctly identify matches	358695
64	Number of diet questionnaires completed	156401
65	Illnesses of mother: Diabetes	331142	30772
66	Illnesses of siblings: None of the above (group 1)	281979	190969
67	Illnesses of siblings: Diabetes	280211	23446
68	Smoking status: Never	359706	195068
69	Smoking status: Previous	359706	127550
70	Smoking status: Current	359706	37088
71	Bipolar and major depression status: No Bipolar or Depression	86895	62825
72	Neuroticism score	293006
73	Number of fluid intelligence questions attempted within time limit	117131
74	Forced expiratory volume in 1-second (FEV1), predicted percentage	117241
75	Ever smoked	359751	218191
76	Amount of alcohol drunk on a typical drinking day	108256
77	Frequency of drinking alcohol	117914
78	Ever had prolonged loss of interest in normal activities	117727	46330
79	Ever had prolonged feelings of sadness or depression	117763	64374
80	Ever taken cannabis	117911
81	General happiness	117442
82	General happiness with own health	117753
83	Belief that own life is meaningful	115352
84	Ever thought that life not worth living	117291
85	Physically abused by family as a child	117838
86	Repeated disturbing thoughts of stressful experience in past month	117900
87	Felt very upset when reminded of stressful experience in past month	117893
88	Ever sought or received professional help for mental distress	117677	46020
89	Ever suffered mental distress preventing usual activities	116527	38681
90	Recent feelings or nervousness or anxiety	117594
91	Recent inability to stop or control worrying	117583
92	Recent lack of interest or pleasure in doing things	117757
93	Recent trouble relaxing	117706
94	Recent feelings of tiredness or low energy	117828
95	Recent worrying too much about different things	117567
96	Belittlement by partner or ex-partner as an adult	117741
97	Mental health problems ever diagnosed by a professional: Depression	117782	25087
98	Frequency of tenseness / restlessness in last 2 weeks	347965
99	Able to confide	350618
100	Answered sexual history questions	361015	331404
101	Age first had sexual intercourse	317694
102	Lifetime number of sexual partners	296609
103	Age started wearing glasses or contact lenses	310992
104	Plays computer games	360817
105	Hearing difficulty/problems: No	346635	255838
106	Year ended full time education	91777
107	Tobacco smoking: Never smoked	91353	54520
108	Workplace very hot: Sometimes	90544	52209
109	Use of sun/uv protection	358559
110	Hair/balding pattern: Pattern 1	165649	53076
111	Other serious medical condition/disability diagnosed by doctor	354588	72965
112	Taking other prescription medications	360027	168993
113	Age at first live birth	131987
114	Age at last live birth	131806
115	Number of cigarettes previously smoked daily	84456
116	Creatinine (enzymatic) in urine	350812
117	Potassium in urine	350053
118	Sodium in urine	350061
119	Peak expiratory flow (PEF)	329404
120	Age at menopause (last menstrual period)	111593
121	Age hay fever, rhinitis or eczema diagnosed	72232
122	Number of incorrect matches in round	360686
123	Time to complete round	354739
124	Duration to first press of snap-button in each round	358500
125	Destinations on discharge from hospital (recoded): Usual Place of residence	361058	232634
126	Pulse rate	118850
127	Round of numeric memory test	37575
128	Maximum digits remembered correctly	36884
129	Number of rounds of numeric memory test performed	37646
130	Number of attempts	119729	95738
131	Hand grip strength (left)	359704
132	Hand grip strength (right)	359729
133	Noisy workplace	118972
134	FI3 : word interpolation	116815	98753
135	FI4 : positional arithmetic	115690	98344
136	FI5 : family relationship calculation	113356	55922
137	FI6 : conditional arithmetic	102181	69944
138	FI7 : synonym	84560	74026
139	FI8 : chained arithmetic	75692	49086
140	Spherical power (right)	77983
141	Spherical power (left)	77739
142	Intra-ocular pressure, corneal-compensated (right)	76630
143	Intra-ocular pressure, Goldmann-correlated (right)	76630
144	Corneal hysteresis (right)	76630
145	Corneal resistance factor (right)	76630
146	Intra-ocular pressure, Goldmann-correlated (left)	76510
147	Corneal hysteresis (left)	76510
148	Corneal resistance factor (left)	76510
149	Qualifications: College or University degree	357549	115981
150	Qualifications: None of the above	357549	61093
151	Qualifications: A levels/AS levels or equivalent	357549	98304
152	Qualifications: O levels/GCSEs or equivalent	357549	168672
153	Qualifications: Other professional qualifications eg: nursing, teaching	357549	104241
154	Gas or solid-fuel cooking/heating: An open solid fuel fire that you use regularly in winter time	360066	32662
155	How are people in household related to participant: Husband, wife or partner	358963	265738
156	Current employment status: Unable to work because of sickness or disability	359931	13756
157	Transport type for commuting to job workplace: Cycle	190832	14885
158	Never eat eggs, dairy, wheat, sugar: Sugar or foods/drinks containing sugar	359777	67292
159	Never eat eggs, dairy, wheat, sugar: I eat all of the above	359777	278162
160	Illness, injury, bereavement, stress in last 2 years: Financial difficulties	358836	40670
161	Attendance/disability/mobility allowance: Attendance allowance	358597	2524
162	Attendance/disability/mobility allowance: None of the above	358597	337879
163	Attendance/disability/mobility allowance: Disability living allowance	358597	15697
164	Attendance/disability/mobility allowance: Blue badge	358597	12733
165	Eye problems/disorders: None of the above	117890	91941
166	Mouth/teeth dental problems: Mouth ulcers	359841	36831
167	Mouth/teeth dental problems: None of the above	359841	218346
168	Mouth/teeth dental problems: Bleeding gums	359841	46694
169	Mouth/teeth dental problems: Dentures	359841	60977
170	Vascular/heart problems diagnosed by doctor: Heart attack	360420	8288
171	Vascular/heart problems diagnosed by doctor: Angina	360420	11372
172	Fractured bone site(s): Other bones	359241	18787
173	Blood clot, DVT, bronchitis, emphysema, asthma, rhinitis, eczema, allergy diagnosed by doctor: Blood clot in the leg (DVT)	360527	7386
174	Medication for pain relief, constipation, heartburn: Aspirin	357084	50204
175	Medication for pain relief, constipation, heartburn: None of the above	357084	198043
176	Medication for pain relief, constipation, heartburn: Paracetamol	357084	77936
177	Vitamin and mineral supplements: None of the above	359245	246781
178	Vitamin and mineral supplements: Multivitamins +/- minerals	359245	77472
179	Why stopped smoking: Health precaution	88516	55663
180	Pain type(s) experienced in last month: Headache	360391	71672
181	Pain type(s) experienced in last month: None of the above	360391	145514
182	Pain type(s) experienced in last month: Neck or shoulder pain	360391	82120
183	Pain type(s) experienced in last month: Back pain	360391	91349
184	Pain type(s) experienced in last month: Stomach or abdominal pain	360391	30306
185	Pain type(s) experienced in last month: Hip pain	360391	40500
186	Pain type(s) experienced in last month: Knee pain	360391	76628
187	Leisure/social activities: Sports club or gym	360063	108473
188	Leisure/social activities: None of the above	360063	108704
189	Leisure/social activities: Pub or social club	360063	98499
190	Leisure/social activities: Religious group	360063	52697
191	Leisure/social activities: Adult education class	360063	25842
192	Types of transport used (excluding work): Car/motor vehicle	359324	285459
193	Types of transport used (excluding work): Walk	359324	176934
194	Types of transport used (excluding work): Cycle	359324	26059
195	Types of physical activity in last 4 weeks: Walking for pleasure (not as a means of transport)	359263	258574
196	Types of physical activity in last 4 weeks: None of the above	359263	21255
197	Types of physical activity in last 4 weeks: Other exercises (eg: swimming, cycling, keep fit, bowling)	359263	174242
198	Types of physical activity in last 4 weeks: Strenuous sports	359263	37297
199	Types of physical activity in last 4 weeks: Light DIY (eg: pruning, watering the lawn)	359263	186679
200	Types of physical activity in last 4 weeks: Heavy DIY (eg: weeding, lawn mowing, carpentry, digging)	359263	156597
201	Mineral and other dietary supplements: Fish oil (including cod liver oil)	360016	114131
202	Mineral and other dietary supplements: None of the above	360016	204810
203	Mineral and other dietary supplements: Glucosamine	360016	70218
204	Mineral and other dietary supplements: Calcium	360016	24026
205	Own or rent accommodation lived in: Own outright (by you or someone in your household)	356340	193358
206	Own or rent accommodation lived in: Rent - from local authority, local council, housing association	356340	18968
207	Length of time at current address	352690
208	Number of vehicles in household	358754
209	Average total household income before tax	311028
210	Job involves mainly walking or standing	204956
211	Job involves heavy manual or physical work	205000
212	Number of days/week walked 10+ minutes	355030
213	Duration of walks	308989
214	Number of days/week of moderate physical activity 10+ minutes	343943
215	Duration of moderate activity	268826
216	Number of days/week of vigorous physical activity 10+ minutes	344084
217	Usual walking pace	358974
218	Frequency of stair climbing in last 4 weeks	357720
219	Malignant neoplasm of skin	361194	16531
220	COPD differential diagnosis	361194	26710
221	Coxarthrosis [arthrosis of hip](FG)	361194	9410
222	Other malignant neoplasms of skin	361194	14402
223		361194	16531
224	Eczema	116863	21399
225	Carpal tunnel syndrome	361194	7973
226	Nerve, nerve root and plexus disorders	361194	10898
227	Major coronary heart disease event	361194	10157
228	Major coronary heart disease event excluding revascularizations	361194	10157
229	Coronary atherosclerosis	361194	14334
230	Diseases of veins, lymphatic vessels and lymph nodes, not elsewhere classified	361194	11867
231	Ischaemic heart disease, wide definition	361194	20857
232	Myocardial infarction	361194	7018
233	Myocardial infarction, strict	361194	7018
234	Any ICDMAIN event in hilmo or causes of death	361194	282009
235	ILD differential diagnosis	361194	26710
236	Chronotype	128266
237	Gonarthrosis [arthrosis of knee](FG)	361194	11900
238	#Arthrosis	361194	24977
239	CH2DB NMR	24154
240	HDL Cholesterol NMR	19270
241	Triglycerides NMR	21559
242	LDL Cholesterol NMR	13527
243	Other pulmonary diagnosis	361194	25381
244	Education Years	293723
245	Diseases of the musculoskeletal system and connective tissue	361194	77099
246	Diseases of the genitourinary system	361194	71620
247	Symptoms, signs and abnormal clinical and laboratory findings, not elsewhere classified	361194	97602
248	Diseases of the respiratory system	361194	25381
249	Diagnoses - main ICD10: I21 Acute myocardial infarction	361194	5948
250	Relative age of first facial hair	161470
251	Age when periods started (menarche)	188644
252	Relative age voice broke	154459
253	Alcohol intake frequency.	360726
254	Alzheimers Disease	54162	17008
255	Non-cancer illness code, self-reported: angina	361141	11370
256	Worrier / anxious feelings	351833	199463
257	Attention Deficit Hyperactivity Disorder	53293	19099
258	Risk taking	348549	90500
259	Birth weight of first child	155202
260	Long-standing illness, disability or infirmity	352798	114798
261	Morning/evening person (chronotype)	322488
262	Comparative body size at age 10	354996
263	Coronary Artery Disease	184305	60801
264	Ever unenthusiastic/disinterested for a whole week	115145	42374
265	Diabetes diagnosed by doctor	360192	17275
266	Getting up in morning	360231
267	Sensitivity / hurt feelings	350821	194755
268	Exposure to tobacco smoke at home	326676
269	Prospective memory result	119729
270	ER-negative Breast Cancer	120000	31000
271	Daytime dozing / sleeping (narcolepsy)	359752
272	Falls in the last year	360344
273	Breast Cancer	120000	62000
274	Fasting Glucose	46186
275	Fasting Insulin	38238
276	Tense / 'highly strung'	350159	60513
277	Financial situation satisfaction	119394
278	Non-cancer illness code, self-reported: gout	361141	5174
279	Health satisfaction	119567
280	Hearing difficulty/problems with background noise	353983	134141
281	Inflammatory Bowel Disease	34652	12882
282	Diagnoses - main ICD10: K40 Inguinal hernia	361194	13147
283	Sleeplessness / insomnia	360738
284	Intracraneal Volume	30717
285	Irritability	345231	96862
286	Ever highly irritable/argumentative for 2 days	117359	20930
287	Loneliness, isolation	355583	63508
288	Had menopause	163184	119355
289	Non-cancer illness code, self-reported: migraine	361141	10647
290	Diagnoses - main ICD10: E83 Disorders of mineral metabolism	361194	758
291	Diagnoses - main ICD10: G56 Mononeuropathies of upper limb	361194	8130
292	Mood swings	352604	158982
293	Non-cancer illness code, self-reported: heart attack/myocardial infarction	361141	8239
294	Nap during day	360855
295	Suffer from 'nerves'	348082	73938
296	Number of self-reported non-cancer illnesses	361141
297	Number of operations, self-reported	361141
298	Number of treatments/medications taken	361141
299	Non-cancer illness code, self-reported: osteoarthritis	361141	30046
300	Diagnoses - main ICD10: M17 Gonarthrosis [arthrosis of knee]	361194	11497
301	Schizophrenia	150064	36989
302	Seen doctor (GP) for nerves, anxiety, tension or depression	358693	123528
303	Seen a psychiatrist for nerves, anxiety, tension or depression	359535	41233
304	Overall health rating	359681
305	Age completed full time education	240547
306	Sleep duration	359020
307	Current tobacco smoking	360797
308	Past tobacco smoking	332141
309	Snoring	336320	125656
310	Frequency of tiredness / lethargy in last 2 weeks	350580
311	Diagnoses - main ICD10: I83 Varicose veins of lower extremities	361194	8763
312	Wheeze or whistling in the chest in last year	354523	73828
313	Worry too long after embarrassment	346527	165310

## Sheet: Cluster 10
	Trait description	Sample size	Number of cases
0	Sitting height	360066
1	Forced expiratory volume in 1-second (FEV1), Best measure	272338
2	Forced vital capacity (FVC), Best measure	272338
3	Forced expiratory volume in 1-second (FEV1), predicted	117241
4	Whole body fat-free mass	354808
5	Whole body water mass	354834
6	Basal metabolic rate	354825
7	Impedance of whole body	354795
8	Impedance of leg (right)	354817
9	Impedance of leg (left)	354811
10	Impedance of arm (right)	354792
11	Impedance of arm (left)	354807
12	Leg fat-free mass (right)	354798
13	Leg predicted mass (right)	354798
14	Leg fat-free mass (left)	354771
15	Leg predicted mass (left)	354766
16	Arm fat-free mass (right)	354732
17	Arm predicted mass (right)	354726
18	Arm fat-free mass (left)	354668
19	Arm predicted mass (left)	354653
20	Trunk fat-free mass	354530
21	Trunk predicted mass	354494
22	Forced vital capacity (FVC)	329404
23	Forced expiratory volume in 1-second (FEV1)	329404
24	Ankle spacing width	206589
25	Ankle spacing width (left)	114630
26	Ankle spacing width (right)	114614
27	Standing height	360388
28	Comparative height size at age 10	355331

## Sheet: Cluster 9
	Trait description	Sample size	Number of cases
0	Body mass index (BMI)	359983
1	Weight	360116
2	Weight	354838
3	Body fat percentage	354628
4	Whole body fat mass	354244
5	Body mass index (BMI)	354831
6	Leg fat percentage (right)	354811
7	Leg fat mass (right)	354807
8	Leg fat percentage (left)	354791
9	Leg fat mass (left)	354788
10	Arm fat percentage (right)	354760
11	Arm fat mass (right)	354736
12	Arm fat percentage (left)	354707
13	Arm fat mass (left)	354673
14	Trunk fat percentage	354619
15	Trunk fat mass	354597
16	Waist circumference	360564
17	Hip circumference	360521

## Sheet: Cluster 12
	Trait description	Sample size	Number of cases
0	Treatment/medication code: simvastatin	361141	40921
1	Treatment/medication code: bendroflumethiazide	361141	20196
2	Diastolic blood pressure, automated reading	340162
3	Systolic blood pressure, automated reading	340159
4	Vascular/heart problems diagnosed by doctor: None of the above	360420	253565
5	Vascular/heart problems diagnosed by doctor: High blood pressure	360420	97139
6	Medication for cholesterol, blood pressure, diabetes, or take exogenous hormones: Cholesterol lowering medication	193148	24247
7	Medication for cholesterol, blood pressure, diabetes, or take exogenous hormones: None of the above	193148	133338
8	Medication for cholesterol, blood pressure, diabetes, or take exogenous hormones: Blood pressure medication	193148	33519
9	Medication for cholesterol, blood pressure or diabetes: Cholesterol lowering medication	165340	38057
10	Medication for cholesterol, blood pressure or diabetes: None of the above	165340	110372
11	Medication for cholesterol, blood pressure or diabetes: Blood pressure medication	165340	40987
12	Non-cancer illness code, self-reported: high cholesterol	361141	43957
13	Non-cancer illness code, self-reported: hypertension	361141	93560

## Sheet: Cluster 2
	Trait description	Sample size	Number of cases
0	Heel Broadband ultrasound attenuation, direct entry	206576
1	Heel quantitative ultrasound index (QUI), direct entry	206589
2	Heel bone mineral density (BMD)	206496
3	Heel broadband ultrasound attenuation (left)	114625
4	Heel quantitative ultrasound index (QUI), direct entry (left)	114630
5	Heel bone mineral density (BMD) (left)	114561
6	Heel bone mineral density (BMD) T-score, automated (left)	114630
7	Heel broadband ultrasound attenuation (right)	114609
8	Heel quantitative ultrasound index (QUI), direct entry (right)	114614
9	Heel bone mineral density (BMD) (right)	114552
10	Heel bone mineral density (BMD) T-score, automated (right)	114614
11	Heel bone mineral density (BMD) T-score, automated	206589

## Sheet: Cluster 1
	Trait description	Sample size	Number of cases
0	Red blood cell (erythrocyte) count	350475
1	Haemoglobin concentration	350474
2	Haematocrit percentage	350475
3	Mean corpuscular volume	350473
4	Mean corpuscular haemoglobin	350472
5	Red blood cell (erythrocyte) distribution width	350473
6	Mean reticulocyte volume	344728
7	Mean sphered cell volume	344729
8	Red Blood Cell Count	173480

## Sheet: Cluster 6
	Trait description	Sample size	Number of cases
0	White blood cell (leukocyte) count	350470
1	Neutrophill count	349856
2	Granulocyte Count	173480
3	White Blood Cell Count	173480
4	Myeloid White Cell Count	173480
5	Neutrophil Count	173480
6	Sum Basophil Neutrophil Count	173480
7	Sum Neutrophil Eosinophil Count	173480

## Sheet: Cluster 4
	Trait description	Sample size	Number of cases
0	3mm weak meridian (left)	75398
1	6mm weak meridian (left)	65551
2	6mm weak meridian (right)	66256
3	3mm weak meridian (right)	75410
4	3mm strong meridian (right)	75410
5	6mm strong meridian (right)	66256
6	6mm strong meridian (left)	65551
7	3mm strong meridian (left)	75398

## Sheet: Cluster 14
	Trait description	Sample size	Number of cases
0	Treatment/medication code: insulin product	361141	3545
1	Treatment/medication code: levothyroxine sodium	361141	14689
2	Started insulin within one year diagnosis of diabetes	16415	1999
3	Never eat eggs, dairy, wheat, sugar: Wheat products	359777	9573
4	Non-cancer illness code, self-reported: hyperthyroidism/thyrotoxicosis	361141	2730
5	Non-cancer illness code, self-reported: hypothyroidism/myxoedema	361141	17574
6	Non-cancer illness code, self-reported: psoriasis	361141	4192

[truncated: 6 more sheets: Cluster 8, Cluster 13, Cluster 5, Cluster 11, Cluster 3, Cluster 7]
