# Supplementary material for: Projecting genetic associations through gene expression patterns highlights disease etiology and drug mechanisms
Source: Nat Commun. 2023 Sep 9;14:5562. doi: 10.1038/s41467-023-41057-4 (PMC10492839; doi:10.1038/s41467-023-41057-4)
Supplement: Supplementary file 7 — Supplementary Data 4 [file 41467_2023_41057_MOESM7_ESM.xlsx]

## Sheet: Cluster 13
	Trait description	Sample size	Number of cases
0	Food weight	51453
1	Portion size	51427
2	Vitamin B12	51453
3	Vitamin C	51453
4	Retinol	49890
5	Carotene	51453
6	Vitamin D	51453
7	Alcohol	51453
8	Starch	51453
9	Duration of strenuous sports	36919
10	Drinking water intake	51427
11	Low calorie drink intake	51427
12	Fizzy drink intake	51427
13	Orange juice intake	51414
14	Coffee consumed	51427	36318
15	Instant coffee intake	51427
16	Added milk to instant coffee	51427	30297
17	Filtered coffee intake	51427
18	Added milk to filtered coffee	51427	44669
19	Decaffeinated coffee	51427	45548
20	Intake of sugar added to coffee	51427
21	Tea consumed	51427	41078
22	Standard tea intake	51427
23	Added milk to standard tea	51427	17686
24	Milk intake	51413
25	Alcohol consumed	51427	25436
26	Red wine intake	51427
27	Rose wine intake	51427
28	White wine intake	51427
29	Beer/cider intake	51427
30	Fortified wine intake	51416
31	Spirits intake	51427
32	Breakfast cereal consumed	51427	34069
33	Milk added to cereal	51427	22510
34	Type milk consumed: did not have milk	51427	2529
35	Type milk consumed: semiskimmed	51427	31930
36	Type milk consumed: skimmed	51427	10533
37	Type milk consumed: wholemilk	51427	2934
38	Type milk consumed: soya with calcium	51427	1546
39	Type milk consumed: soya without calcium	51427	664
40	Type milk consumed: goat/sheep milk	51427	332
41	Type milk consumed: rice/oat/vegetable milk	51427	299
42	Type milk consumed: powdered milk	51427	227
43	Type milk consumed: cholesterol lowering milk	51427	101
44	Type milk consumed: other type of milk	51427	232
45	Bread consumed	51427	44112
46	Frequency of light DIY in last 4 weeks	180494
47	Yogurt/ice-cream consumers	51427	20803
48	Dessert consumers	51427	16618
49	Cake intake	51427
50	Sweet snack consumers	51427	27903
51	Milk chocolate intake	51425
52	Dark chocolate intake	51416
53	Sweets intake	51427
54	Sweet biscuits intake	51427
55	Savoury snack consumers	51427	18335
56	Unsalted nuts intake	51427
57	Crisp intake	51427
58	Starchy food consumers	51427	13706
59	Cheese consumers	51427	23245
60	Hard cheese intake	51427
61	Soft cheese intake	51427
62	Blue cheese intake	51422
63	Egg consumers	51427	10817
64	Meat consumers	51427	35580
65	Beef intake	51422
66	Poultry intake	51422
67	Bacon intake	51427
68	Fat removed from meat	13447	1016
69	Skin removed from poultry	11288	194
70	Fish consumer	51427	14833
71	Vegetarian alternatives intake	51427	1806
72	Vegetable consumers	51427	42359
73	Fried potatoes intake	51427
74	Side salad intake	51427
75	Carrot intake	51427
76	Cucumber intake	51427
77	Lettuce intake	51427
78	Sweet pepper intake	51427
79	Fresh tomato intake	51427
80	Fruit consumers	51427	41921
81	Apple intake	51427
82	Banana intake	51427
83	Orange intake	51427
84	Vitamin supplement user	51427	21119
85	Time spent doing vigorous physical activity	51427
86	Time spent doing moderate physical activity	51427
87	Time spent doing light physical activity	51427
88	Difference in mobile phone use compared to two years previously	298239
89	Usual side of head for mobile phone use: Left	303009	107802
90	Usual side of head for mobile phone use: Right	303009	175355
91	Usual side of head for mobile phone use: Equally left and right	303009	19852
92	Ventricular rate	10817
93	P duration	10785
94	QRS duration	10815
95	Smoking/smokers in household	332573
96	Place of birth in UK - north co-ordinate	338701
97	Place of birth in UK - east co-ordinate	338701
98	Milk type used: Full cream	360806	22902
99	Milk type used: Semi-skimmed	360806	234870
100	Milk type used: Skimmed	360806	74087
101	Milk type used: Soya	360806	13147
102	Milk type used: Other type of milk	360806	4213
103	Milk type used: Never/rarely have milk	360806	11587
104	Spread type: Never/rarely use spread	360291	36579
105	Spread type: Flora Pro-Active/Benecol	360291	1929
106	Spread type: Other type of spread/margarine	360291	190593
107	Bread type: Brown	348424	41518
108	Bread type: Other type of bread	348424	14441
109	Cereal type: Bran cereal (e.g. All Bran, Branflakes)	299898	50609
110	Cereal type: Biscuit cereal (e.g. Weetabix)	299898	53310
111	Cereal type: Oat cereal (e.g. Ready Brek, porridge)	299898	76351
112	Coffee type: Decaffeinated coffee (any type)	283449	55310
113	Coffee type: Other type of coffee	283449	4791
114	Average weekly fortified wine intake	258191
115	Handedness (chirality/laterality): Right-handed	360913	320242
116	Hair colour (natural, before greying): Other	360270	4481
117	Adopted as a child	360450	5158
118	Part of a multiple birth	355467	7919
119	Father still alive	351538	81229
120	Mother still alive	355029	140246
121	Cancer code, self-reported: unclassifiable	361141	405
122	Non-cancer illness code, self-reported: unclassifiable	361141	14597
123	Treatment/medication code: senokot 7.5mg tablet	361141	174
124	Treatment/medication code: gtn 400micrograms spray	361141	849
125	Treatment/medication code: vitamin a	361141	137
126	Treatment/medication code: calcium+vitamin d 500units tablet	361141	1578
127	Treatment/medication code: multivitamins	361141	11148
128	Treatment/medication code: syndol tablet	361141	289
129	Treatment/medication code: hepacon b12 1mg/1ml injection	361141	161
130	Treatment/medication code: quinapril	361141	160
131	Treatment/medication code: captopril	361141	165
132	Treatment/medication code: coversyl 2mg tablet	361141	132
133	Treatment/medication code: glyceryl trinitrate	361141	1111
134	Treatment/medication code: nitrolingual 400micrograms spray	361141	380
135	Treatment/medication code: trandolapril	361141	214
136	Treatment/medication code: isosorbide mononitrate	361141	1189
137	Treatment/medication code: imdur 60mg durule	361141	149
138	Treatment/medication code: nifedipine	361141	802
139	Treatment/medication code: adalat 5mg capsule	361141	840
140	Treatment/medication code: coracten sr 10mg m/r capsule	361141	316
141	Treatment/medication code: tildiem 60mg m/r tablet	361141	697
142	Treatment/medication code: adizem-60 m/r tablet	361141	322
143	Treatment/medication code: dilzem sr 60mg long acting m/r capsule	361141	166
144	Treatment/medication code: istin 5mg tablet	361141	120
145	Treatment/medication code: lacidipine	361141	390
146	Treatment/medication code: dipyridamole	361141	666
147	Treatment/medication code: persantin 25mg tablet	361141	215
148	Treatment/medication code: aspirin 75mg tablet	361141	2173
149	Treatment/medication code: bezafibrate	361141	338
150	Treatment/medication code: questran 4g/sachet powder	361141	117
151	Treatment/medication code: fenofibrate	361141	488
152	Treatment/medication code: ventolin 2mg tablet	361141	146
153	Treatment/medication code: salamol 100micrograms inhaler	361141	1112
154	Treatment/medication code: salmeterol	361141	979
155	Treatment/medication code: serevent 25mcg inhaler	361141	996
156	Treatment/medication code: bricanyl 250mcg inhaler	361141	822
157	Treatment/medication code: atrovent 20micrograms inhaler	361141	362
158	Treatment/medication code: phyllocontin continus 225mg m/r tablet	361141	142
159	Treatment/medication code: becloforte 250micrograms inhaler	361141	197
160	Treatment/medication code: becotide 50 inhaler	361141	2206
161	Treatment/medication code: uniphyllin continus 200mg m/r tablet	361141	186
162	Treatment/medication code: beclazone 50 inhaler	361141	1043
163	Treatment/medication code: sodium cromoglycate	361141	114
164	Treatment/medication code: budesonide	361141	761
165	Treatment/medication code: pulmicort ls 50micrograms inhaler	361141	551
166	Treatment/medication code: piriton 4mg tablet	361141	568
167	Treatment/medication code: zirtek 10mg tablet	361141	102
168	Treatment/medication code: loratadine	361141	2624
169	Treatment/medication code: clarityn 10mg tablet	361141	328
170	Treatment/medication code: carbocisteine	361141	193
171	Treatment/medication code: mucodyne 375mg capsule	361141	134
172	Treatment/medication code: zopiclone	361141	1265
173	Treatment/medication code: diazepam	361141	987
174	Treatment/medication code: nitrazepam	361141	226
175	Treatment/medication code: temazepam	361141	759
176	Treatment/medication code: lorazepam	361141	138
177	Treatment/medication code: kapake tablet	361141	104
178	Treatment/medication code: dovonex 50micrograms/g cream	361141	222
179	Treatment/medication code: flixotide 25micrograms inhaler	361141	607
180	Treatment/medication code: combivent inhaler	361141	159
181	Treatment/medication code: lansoprazole	361141	12832
182	Treatment/medication code: bisoprolol fumarate+hydrochlorothiazide 10mg/6.25mg tablet	361141	234
183	Treatment/medication code: lisinopril+hydrochlorothiazide 10mg/12.5mg tablet	361141	125
184	Treatment/medication code: tramadol	361141	4011
185	Treatment/medication code: zydol 50mg capsule	361141	113
186	Treatment/medication code: viscotears liquid eye gel	361141	841
187	Treatment/medication code: zolpidem	361141	268
188	Treatment/medication code: spasmonal 60mg capsule	361141	263
189	Treatment/medication code: fybogel mebeverine sachet	361141	524
190	Treatment/medication code: gaviscon liquid	361141	1886
191	Treatment/medication code: merbentyl 10mg tablet	361141	115
192	Treatment/medication code: hyoscine butylbromide	361141	103
193	Treatment/medication code: buscopan 10mg tablet	361141	338
194	Treatment/medication code: peppermint oil product	361141	189
195	Treatment/medication code: colpermin 0.2ml m/r gel e/c capsule	361141	329
196	Treatment/medication code: cimetidine	361141	293
197	Treatment/medication code: imodium 2mg capsule	361141	199
198	Treatment/medication code: mesalazine	361141	510
199	Treatment/medication code: asacol 400mg e/c tablet	361141	486
200	Treatment/medication code: pentasa sr 250mg m/r tablet	361141	249
201	Treatment/medication code: omeprazole	361141	21119
202	Treatment/medication code: codeine phosphate+kaolin 10mg/3g/10ml mixture	361141	130
203	Treatment/medication code: sulphasalazine	361141	197
204	Treatment/medication code: salazopyrin 500mg tablet	361141	233
205	Treatment/medication code: senna	361141	698
206	Treatment/medication code: ispaghula husk	361141	327
207	Treatment/medication code: bisacodyl	361141	140
208	Treatment/medication code: lactulose product	361141	954
209	Treatment/medication code: magnesium citrate	361141	137
210	Treatment/medication code: creon e/c granules in capsule	361141	204
211	Treatment/medication code: indapamide	361141	1152
212	Treatment/medication code: frusemide	361141	624
213	Treatment/medication code: bendrofluazide	361141	1922
214	Treatment/medication code: spironolactone	361141	662
215	Treatment/medication code: bumetanide	361141	300
216	Treatment/medication code: securon 40mg tablet	361141	108
217	Treatment/medication code: atenolol	361141	13951
218	Treatment/medication code: half-inderal la 80mg m/r capsule	361141	148
219	Treatment/medication code: inderal 10mg tablet	361141	105
220	Treatment/medication code: risperidone	361141	197
221	Treatment/medication code: lithium product	361141	350
222	Treatment/medication code: priadel 200mg m/r tablet	361141	248
223	Treatment/medication code: lofepramine	361141	282
224	Treatment/medication code: nortriptyline	361141	224
225	Treatment/medication code: prozac 20mg capsule	361141	491
226	Treatment/medication code: sertraline	361141	1531
227	Treatment/medication code: paroxetine	361141	1204
228	Treatment/medication code: motilium 10mg tablet	361141	126
229	Treatment/medication code: serc-8 tablet	361141	110
230	Treatment/medication code: cyclizine	361141	136
231	Treatment/medication code: prochlorperazine	361141	521
232	Treatment/medication code: stemetil 5mg tablet	361141	231
233	Treatment/medication code: prednisone	361141	228
234	Treatment/medication code: triamcinolone	361141	145
235	Treatment/medication code: didronel 200mg tablet	361141	128
236	Treatment/medication code: methotrexate	361141	1918
237	Treatment/medication code: azathioprine	361141	772
238	Treatment/medication code: iron+folic acid	361141	184
239	Treatment/medication code: ferrous sulphate	361141	1760
240	Treatment/medication code: folic acid product	361141	3024
241	Treatment/medication code: forceval capsule	361141	104
242	Treatment/medication code: vitamin b12 preparation	361141	1117
243	Treatment/medication code: calcium salts	361141	2208
244	Treatment/medication code: calcichew 1.25g chewable tablet	361141	772
245	Treatment/medication code: calcichew forte 2.5g chewable tablet	361141	357
246	Treatment/medication code: vitamin d product	361141	1014
247	Treatment/medication code: alfacalcidol	361141	307
248	Treatment/medication code: vitamin b compound tablet	361141	2619
249	Treatment/medication code: calcichew d3 tablet	361141	3423
250	Treatment/medication code: calcium carbonate+cholecalciferol 1.25g/5micrograms tablet	361141	152
251	Treatment/medication code: vitamin e product	361141	1364
252	Treatment/medication code: voltarol 25mg e/c tablet	361141	406
253	Treatment/medication code: etodolac	361141	277
254	Treatment/medication code: lodine 200mg tablet	361141	164
255	Treatment/medication code: arthrotec tablet	361141	518
256	Treatment/medication code: ibuprofen	361141	45005
257	Treatment/medication code: indomethacin	361141	241
258	Treatment/medication code: naproxen	361141	2338
259	Treatment/medication code: naprosyn 250mg tablet	361141	242
260	Treatment/medication code: ketoprofen	361141	122
261	Treatment/medication code: mefenamic acid	361141	388
262	Treatment/medication code: piroxicam	361141	139
263	Treatment/medication code: tylex capsule	361141	175
264	Treatment/medication code: solpadol caplet	361141	300
265	Treatment/medication code: morphine	361141	213
266	Treatment/medication code: buprenorphine	361141	240
267	Treatment/medication code: paramax tablet	361141	129
268	Treatment/medication code: tegretol 100mg tablet	361141	813
269	Treatment/medication code: epanutin 25mg capsule	361141	269
270	Treatment/medication code: clonazepam	361141	259
271	Treatment/medication code: sodium valproate	361141	350
272	Treatment/medication code: epilim 100mg crushable tablet	361141	612
273	Treatment/medication code: gabapentin	361141	1674
274	Treatment/medication code: lamotrigine	361141	447
275	Treatment/medication code: madopar 62.5 capsule	361141	112
276	Treatment/medication code: nicotine product	361141	144
277	Treatment/medication code: flucloxacillin	361141	126
278	Treatment/medication code: doxycycline	361141	324
279	Treatment/medication code: tetracycline	361141	105
280	Treatment/medication code: lymecycline	361141	183
281	Treatment/medication code: tetralysal 300 capsule	361141	146
282	Treatment/medication code: minocycline	361141	161
283	Treatment/medication code: oxytetracycline	361141	1075
284	Treatment/medication code: erythromycin	361141	284
285	Treatment/medication code: trimethoprim	361141	375
286	Treatment/medication code: metronidazole	361141	138
287	Treatment/medication code: nitrofurantoin	361141	224
288	Treatment/medication code: ciprofloxacin	361141	141
289	Treatment/medication code: aciclovir	361141	286
290	Treatment/medication code: quinine	361141	2429
291	Treatment/medication code: glucophage 500mg tablet	361141	328
292	Treatment/medication code: gliclazide	361141	3007
293	Treatment/medication code: betamethasone	361141	563
294	Treatment/medication code: thyroxine sodium	361141	1012
295	Treatment/medication code: carbimazole	361141	289
296	Treatment/medication code: hydrocortisone	361141	666
297	Treatment/medication code: prednisolone	361141	2103
298	Treatment/medication code: nabumetone	361141	180
299	Treatment/medication code: plaquenil 200mg tablet	361141	164
300	Treatment/medication code: baclofen	361141	396
301	Treatment/medication code: colchicine	361141	190
302	Treatment/medication code: movelat gel	361141	130
303	Treatment/medication code: timolol 0.25% eye drops	361141	270
304	Treatment/medication code: hypromellose	361141	614
305	Treatment/medication code: flixonase 50micrograms aqueous nasal spray	361141	1424
306	Treatment/medication code: beconase 50micrograms nasal spray	361141	2415
307	Treatment/medication code: rhinocort 50micrograms nasal spray	361141	160
308	Treatment/medication code: aqueous cream bp	361141	306
309	Treatment/medication code: multivitamin+mineral preparations	361141	4997
310	Treatment/medication code: calcium+ergocalciferol tablet	361141	159
311	Treatment/medication code: sodium bicarbonate	361141	107
312	Treatment/medication code: voltarol emulgel	361141	223
313	Treatment/medication code: diclofenac sodium+misoprostol	361141	251
314	Treatment/medication code: tears naturale eye drops	361141	114
315	Treatment/medication code: liquifilm tears 1.4% eye drops	361141	152
316	Treatment/medication code: diprobase cream	361141	586
317	Treatment/medication code: e45 cream	361141	246
318	Treatment/medication code: oilatum cream	361141	156
319	Treatment/medication code: manevac granules	361141	131
320	Treatment/medication code: docusate sodium	361141	294
321	Treatment/medication code: ranitidine	361141	5935
322	Treatment/medication code: alverine	361141	223
323	Treatment/medication code: mebeverine	361141	1798
324	Treatment/medication code: domperidone	361141	722
325	Treatment/medication code: loperamide	361141	1203
326	Treatment/medication code: metoclopramide	361141	441
327	Treatment/medication code: fluoxetine	361141	4140
328	Treatment/medication code: amitriptyline	361141	6824
329	Treatment/medication code: clomipramine	361141	242
330	Treatment/medication code: dothiepin	361141	148
331	Treatment/medication code: imipramine	361141	202
332	Treatment/medication code: trazodone	361141	519
333	Treatment/medication code: amantadine	361141	113
334	Treatment/medication code: chlorpromazine	361141	117
335	Treatment/medication code: bisoprolol	361141	5304
336	Treatment/medication code: celiprolol	361141	101
337	Treatment/medication code: doxazosin	361141	4043
338	Treatment/medication code: terbutaline	361141	572
339	Treatment/medication code: terazosin	361141	127
340	Treatment/medication code: amlodipine	361141	14588
341	Treatment/medication code: diltiazem	361141	738
342	Treatment/medication code: metoprolol	361141	687
343	Treatment/medication code: propranolol	361141	2405
344	Treatment/medication code: sotalol	361141	581
345	Treatment/medication code: timolol	361141	279
346	Treatment/medication code: gamolenic acid	361141	111
347	Treatment/medication code: calcipotriol	361141	219
348	Treatment/medication code: fentanyl	361141	106
349	Treatment/medication code: magnesium carbonate	361141	129
350	Treatment/medication code: proctosedyl ointment	361141	166
351	Treatment/medication code: lacri-lube eye ointment	361141	511
352	Treatment/medication code: normacol granules	361141	165
353	Treatment/medication code: adalate 10mg capsule	361141	274
354	Treatment/medication code: salbutamol	361141	4305
355	Treatment/medication code: timoptol 0.25% eye drops	361141	229
356	Treatment/medication code: seroxat 20mg tablet	361141	499
357	Treatment/medication code: oramorph 10mg/5ml oral solution	361141	114
358	Treatment/medication code: paracetamol + codeine	361141	308
359	Treatment/medication code: penicillin	361141	218
360	Treatment/medication code: diprosalic ointment	361141	159
361	Treatment/medication code: betnesol 0.1% eye/ear/nose drops	361141	122
362	Treatment/medication code: betnovate cream	361141	1266
363	Treatment/medication code: otomize ear spray	361141	184
364	Treatment/medication code: fucibet cream	361141	207
365	Treatment/medication code: dermovate cream	361141	555
366	Treatment/medication code: eumovate cream	361141	396
367	Treatment/medication code: daktacort cream	361141	246
368	Treatment/medication code: clonidine	361141	463
369	Treatment/medication code: procyclidine	361141	154
370	Treatment/medication code: cetirizine	361141	4070
371	Treatment/medication code: cinnarizine	361141	193
372	Treatment/medication code: ipratropium	361141	476
373	Treatment/medication code: oxybutynin	361141	827
374	Treatment/medication code: hydroxyzine	361141	124
375	Treatment/medication code: pizotifen	361141	565
376	Treatment/medication code: selenium product	361141	1130
377	Treatment/medication code: carmellose	361141	156
378	Treatment/medication code: hydroxychloroquine	361141	517
379	Treatment/medication code: sumatriptan	361141	986
380	Treatment/medication code: codeine	361141	1870
381	Treatment/medication code: dihydrocodeine	361141	1290
382	Treatment/medication code: diclofenac	361141	7545
383	Treatment/medication code: thyroxine product	361141	4246
384	Treatment/medication code: beclomethasone	361141	1440
385	Treatment/medication code: fludrocortisone	361141	164
386	Treatment/medication code: clobetasone	361141	116
387	Treatment/medication code: trimovate ointment	361141	238
388	Treatment/medication code: elocon cream	361141	240
389	Treatment/medication code: fluticasone	361141	1578
390	Treatment/medication code: mometasone	361141	709
391	Treatment/medication code: warfarin	361141	3651
392	Treatment/medication code: pyridoxine preparation	361141	118
393	Treatment/medication code: thiamine preparation	361141	549
394	Treatment/medication code: iron product	361141	1009
395	Treatment/medication code: ferrous salt product	361141	125
396	Treatment/medication code: amiodarone	361141	317
397	Treatment/medication code: verapamil	361141	627
398	Treatment/medication code: amiloride	361141	126
399	Treatment/medication code: zinc product	361141	2420
400	Treatment/medication code: enalapril	361141	2803
401	Treatment/medication code: fosinopril	361141	186
402	Treatment/medication code: perindopril	361141	5157
403	Treatment/medication code: flecainide	361141	604
404	Treatment/medication code: fluvastatin	361141	174
405	Treatment/medication code: felodipine	361141	3090
406	Treatment/medication code: pravastatin	361141	1726
407	Treatment/medication code: betahistine	361141	1067
408	Treatment/medication code: penicillin v	361141	181
409	Treatment/medication code: ismn - isosorbide mononitrate	361141	205
410	Treatment/medication code: carvedilol	361141	248
411	Treatment/medication code: opticrom allergy eye drops	361141	238
412	Treatment/medication code: losec 10mg capsule	361141	272
413	Treatment/medication code: cod liver oil capsule	361141	21034
414	Treatment/medication code: sulfasalazine	361141	710
415	Treatment/medication code: furosemide	361141	2714
416	Treatment/medication code: vitamin c product	361141	4547
417	Treatment/medication code: multivitamins capsule	361141	288
418	Treatment/medication code: beclometasone	361141	3299
419	Treatment/medication code: sodium cromoglicate	361141	310
420	Treatment/medication code: chlorphenamine	361141	217
421	Treatment/medication code: dosulepin	361141	1286
422	Treatment/medication code: vitamin b1 preparation	361141	156
423	Treatment/medication code: vitamin b6 preparation	361141	440
424	Treatment/medication code: indometacin	361141	249
425	Treatment/medication code: acyclovir	361141	116
426	Treatment/medication code: b12 - hydroxocobalamin prep	361141	291
427	Treatment/medication code: flu - influenza vaccine	361141	142
428	Treatment/medication code: ismo - isosorbide mononitrate	361141	126
429	Treatment/medication code: iron sulphate	361141	170
430	Treatment/medication code: luteine	361141	278
431	Treatment/medication code: oil of peppermint	361141	128
432	Treatment/medication code: nicorandil	361141	1152
433	Treatment/medication code: sodium thyroxine	361141	177
434	Treatment/medication code: sodium warfarin	361141	314
435	Treatment/medication code: kelp+garlic product	361141	200
436	Treatment/medication code: lecithin product	361141	213
437	Treatment/medication code: tacrolimus	361141	180
438	Treatment/medication code: imigran 50mg tablet	361141	590
439	Treatment/medication code: selenium ace tablet	361141	503
440	Treatment/medication code: slozem 120mg m/r capsule	361141	145
441	Treatment/medication code: flax oil tablet	361141	598
442	Treatment/medication code: garlic product	361141	4869
443	Treatment/medication code: ginkgo forte tablet	361141	2073
444	Treatment/medication code: ginseng product	361141	541
445	Treatment/medication code: anadin tablet	361141	268
446	Treatment/medication code: synalar 1:10 cream	361141	101
447	Treatment/medication code: venlafaxine	361141	1533
448	Treatment/medication code: efexor 37.5mg tablet	361141	190
449	Treatment/medication code: losartan	361141	3268
450	Treatment/medication code: evening primrose oil	361141	5730
451	Treatment/medication code: zantac 75 tablet	361141	201
452	Treatment/medication code: airomir 100micrograms cfc-free inhaler	361141	165
453	Treatment/medication code: angitil sr 90 m/r capsule	361141	125
454	Treatment/medication code: citalopram	361141	6185
455	Treatment/medication code: dicloflex 25mg e/c tablet	361141	430
456	Treatment/medication code: alendronate sodium	361141	4103
457	Treatment/medication code: dorzolamide	361141	102
458	Treatment/medication code: co-amilozide	361141	214
459	Treatment/medication code: co-tenidone	361141	532
460	Treatment/medication code: co-codamol	361141	8384
461	Treatment/medication code: co-proxamol	361141	290
462	Treatment/medication code: co-dydramol	361141	2260
463	Treatment/medication code: co-amilofruse	361141	357
464	Treatment/medication code: topiramate	361141	209
465	Treatment/medication code: adipine mr 10 m/r tablet	361141	134
466	Treatment/medication code: gtn - glyceryl trinitrate	361141	621
467	Treatment/medication code: zoton 15mg capsule	361141	264
468	Treatment/medication code: movicol oral powder	361141	1131
469	Treatment/medication code: mycophenolate	361141	161
470	Treatment/medication code: salbutamol 100micrograms spacehaler	361141	2267
471	Treatment/medication code: meloxicam	361141	1038
472	Treatment/medication code: adizem-xl plus m/r capsule	361141	261
473	Treatment/medication code: antihistamine 60mg tablet	361141	258
474	Treatment/medication code: arthrotec 50 tablet	361141	308
475	Treatment/medication code: dermol 500 lotion	361141	116
476	Treatment/medication code: terbinafine	361141	700
477	Treatment/medication code: epaderm ointment	361141	222
478	Treatment/medication code: zimovane ls 3.75mg tablet	361141	133
479	Treatment/medication code: ropinirole	361141	265
480	Treatment/medication code: moxonidine	361141	311
481	Treatment/medication code: olanzapine	361141	405
482	Treatment/medication code: pantoprazole	361141	659
483	Treatment/medication code: nitromin 400micrograms cfc-free spray	361141	105
484	Treatment/medication code: nasobec aqueous 50micrograms nasal spray	361141	155
485	Treatment/medication code: valsartan	361141	1707
486	Treatment/medication code: diovan 40mg capsule	361141	361
487	Treatment/medication code: minerals - magnesium	361141	774
488	Treatment/medication code: lipitor 10mg tablet	361141	2584
489	Treatment/medication code: latanoprost	361141	725
490	Treatment/medication code: xalatan 0.005% eye drops	361141	1034
491	Treatment/medication code: atorvastatin	361141	10805
492	Treatment/medication code: fexofenadine	361141	1145
493	Treatment/medication code: nasacort 55micrograms aqueous nasal spray	361141	176
494	Treatment/medication code: calcium carbonate+cholecalciferol 1.25g/200iu tablet	361141	557
495	Treatment/medication code: calceos chewable tablet	361141	203
496	Treatment/medication code: zolmitriptan	361141	345
497	Treatment/medication code: zomig 2.5mg tablet	361141	349
498	Treatment/medication code: brimonidine tartrate	361141	103
499	Treatment/medication code: nasonex 0.05% aqueous nasal spray	361141	1826
500	Treatment/medication code: losartan potassium+hydrochlorothiazide 50mg/12.5mg tablet	361141	300
501	Treatment/medication code: naratriptan	361141	274
502	Treatment/medication code: naramig 2.5mg tablet	361141	263
503	Treatment/medication code: cipramil 10mg tablet	361141	124
504	Treatment/medication code: glimepiride	361141	319
505	Treatment/medication code: mirtazapine	361141	983
506	Treatment/medication code: quetiapine	361141	227
507	Treatment/medication code: irbesartan	361141	2574
508	Treatment/medication code: aprovel 75mg tablet	361141	311
509	Treatment/medication code: lercanidipine	361141	873
510	Treatment/medication code: zanidip 10mg tablet	361141	172
511	Treatment/medication code: balsalazide disodium	361141	104
512	Treatment/medication code: candesartan cilexetil	361141	3875
513	Treatment/medication code: amias 2mg tablet	361141	388
514	Treatment/medication code: montelukast product	361141	672
515	Treatment/medication code: singulair 10mg tablet	361141	276
516	Treatment/medication code: senna product	361141	134
517	Treatment/medication code: glyceryl trinitrate product	361141	338
518	Treatment/medication code: salmeterol product	361141	224
519	Treatment/medication code: hydrocortisone product	361141	257
520	Treatment/medication code: prednisolone product	361141	139
521	Treatment/medication code: budesonide product	361141	104
522	Treatment/medication code: hypromellose product	361141	210
523	Treatment/medication code: salbutamol product	361141	566
524	Treatment/medication code: ispaghula husk product	361141	126
525	Treatment/medication code: tolterodine l-tartrate	361141	720
526	Treatment/medication code: detrusitol 1mg tablet	361141	551
527	Treatment/medication code: pramipexole	361141	180
528	Treatment/medication code: salmeterol+fluticasone propionate	361141	656
529	Treatment/medication code: nebivolol	361141	300
530	Treatment/medication code: adcal-d3 1.5g/10micrograms chewable tablet	361141	2435
531	Treatment/medication code: sinemet-62.5 tablet	361141	121
532	Treatment/medication code: telmisartan	361141	582
533	Treatment/medication code: rennie duo oral suspension	361141	124
534	Treatment/medication code: leflunomide	361141	162
535	Treatment/medication code: colofac-100 tablet	361141	462
536	Treatment/medication code: qvar 50 inhaler	361141	1362
537	Treatment/medication code: beclomist 50micrograms nasal spray	361141	121
538	Treatment/medication code: rizatriptan	361141	292
539	Treatment/medication code: maxalt 5mg tablet	361141	201
540	Treatment/medication code: isotard 25xl m/r tablet	361141	156
541	Treatment/medication code: solpadol capsule	361141	213
542	Treatment/medication code: clopidogrel	361141	2290
543	Treatment/medication code: plavix 75mg tablet	361141	182
544	Treatment/medication code: migraleve tablet	361141	485
545	Treatment/medication code: rabeprazole sodium	361141	667
546	Treatment/medication code: pariet 10mg e/c tablet	361141	239
547	Treatment/medication code: orlistat	361141	414
548	Treatment/medication code: xenical 120mg capsule	361141	324
549	Treatment/medication code: peptac liquid	361141	352
550	Treatment/medication code: cosopt 2%/0.5% eye drops	361141	327
551	Treatment/medication code: dexamethasone+hypromellose 0.1%/0.5% eye drops	361141	150
552	Treatment/medication code: oxycodone hydrochloride	361141	102
553	Treatment/medication code: cardicor 1.25mg tablet	361141	341
554	Treatment/medication code: eprosartan	361141	229
555	Treatment/medication code: trospium	361141	182
556	Treatment/medication code: pioglitazone	361141	744
557	Treatment/medication code: levetiracetam	361141	168
558	Treatment/medication code: keppra 250mg tablet	361141	117
559	Treatment/medication code: adcal 600mg chewable tablet	361141	1051
560	Treatment/medication code: micardis 20mg tablet	361141	109
561	Treatment/medication code: monomax xl 60mg m/r tablet	361141	110
562	Treatment/medication code: depakote 250mg e/c tablet	361141	108
563	Treatment/medication code: celluvisc 1% single-use eye drops	361141	273
564	Treatment/medication code: desloratadine	361141	479
565	Treatment/medication code: neoclarityn 5mg tablet	361141	434
566	Treatment/medication code: ursodeoxycholic acid	361141	128
567	Treatment/medication code: hydroxocobalamin	361141	312
568	Treatment/medication code: doublebase gel	361141	187
569	Treatment/medication code: reductil 10mg capsule	361141	116
570	Treatment/medication code: symbicort 100/6 turbohaler	361141	2249
571	Treatment/medication code: risedronate sodium	361141	718
572	Treatment/medication code: actonel 5mg tablet	361141	301
573	Treatment/medication code: brinzolamide	361141	135
574	Treatment/medication code: azopt 10mg/ml eye drops	361141	160
575	Treatment/medication code: fosamax 5mg tablet	361141	440
576	Treatment/medication code: celecoxib	361141	386
577	Treatment/medication code: celebrex 100mg capsule	361141	287
578	Treatment/medication code: celebrex 200mg capsule	361141	140
579	Treatment/medication code: carbomers	361141	274
580	Treatment/medication code: seretide 50 evohaler	361141	4269
581	Treatment/medication code: esomeprazole	361141	1204
582	Treatment/medication code: nexium 20mg tablet	361141	641
583	Treatment/medication code: rosiglitazone	361141	531
584	Treatment/medication code: zapain caplet	361141	133
585	Treatment/medication code: tenofovir	361141	104
586	Treatment/medication code: bimatoprost	361141	220
587	Treatment/medication code: lumigan 0.3mg/ml eye drops	361141	248
588	Treatment/medication code: cozaar 25mg tablet	361141	414
589	Treatment/medication code: dovobet ointment	361141	421
590	Treatment/medication code: fybogel orange s/f granules	361141	735
591	Treatment/medication code: etoricoxib	361141	322
592	Treatment/medication code: arcoxia 60mg tablet	361141	132
593	Treatment/medication code: arcoxia 90mg tablet	361141	102
594	Treatment/medication code: escitalopram	361141	653
595	Treatment/medication code: amoxicillin	361141	293
596	Treatment/medication code: ibandronic acid	361141	332
597	Treatment/medication code: beclometasone dipropionate+salbutamol	361141	231
598	Treatment/medication code: cefalexin	361141	207
599	Treatment/medication code: zirtek allergy 10mg tablet	361141	110
600	Treatment/medication code: calcium carbonate+colecalciferol 1.25g/5micrograms tablet	361141	159
601	Treatment/medication code: omacor 1g capsule	361141	460
602	Treatment/medication code: tiotropium	361141	922
603	Treatment/medication code: spiriva 18micrograms inhalation capsule	361141	539
604	Treatment/medication code: xalacom 0.005%/0.5% eye drops	361141	210
605	Treatment/medication code: levocetirizine	361141	231
606	Treatment/medication code: travoprost	361141	141
607	Treatment/medication code: travatan 40micrograms/ml eye drops	361141	251
608	Treatment/medication code: care cetirizine hayfever relief 10mg tablet	361141	105
609	Treatment/medication code: nurofen 200mg tablet	361141	217
610	Treatment/medication code: simvador 10mg tablet	361141	517
611	Treatment/medication code: glucosamine product	361141	24213
612	Treatment/medication code: humira 40mg injection solution 0.8ml prefilled syringe	361141	104
613	Treatment/medication code: asacol mr 400mg e/c tablet	361141	154
614	Treatment/medication code: rosiglitazone 1mg / metformin 500mg tablet	361141	152
615	Treatment/medication code: avandamet 1mg / 500mg tablet	361141	139
616	Treatment/medication code: cipralex 5mg tablet	361141	322
617	Treatment/medication code: vascalpha 5mg m/r tablet	361141	121
618	Treatment/medication code: tramacet 325mg/37.5mg tablet	361141	124
619	Treatment/medication code: respiratory mometasone	361141	216
620	Treatment/medication code: rosuvastatin	361141	2227
621	Treatment/medication code: crestor 10mg tablet	361141	236
622	Treatment/medication code: ezetimibe	361141	2132
623	Treatment/medication code: ezetrol 10mg tablet	361141	665
624	Treatment/medication code: rino clenil 50micrograms nasal spray	361141	698
625	Treatment/medication code: olmesartan	361141	454
626	Treatment/medication code: olmetec 10mg tablet	361141	215
627	Treatment/medication code: allergy relief antihistamine 4mg tablet	361141	150
628	Treatment/medication code: telfast 30 tablet	361141	267
629	Treatment/medication code: hydroxycarbamide	361141	161
630	Treatment/medication code: formoterol	361141	106
631	Treatment/medication code: budesonide+formoterol	361141	257
632	Treatment/medication code: cardioplen xl 5mg m/r tablet	361141	213
633	Treatment/medication code: pregabalin	361141	760
634	Treatment/medication code: lyrica 25mg capsule	361141	116
635	Treatment/medication code: cymalon cranberry 1.5g/5ml liquid	361141	131
636	Treatment/medication code: solifenacin	361141	571
637	Treatment/medication code: vesicare 5mg tablet	361141	355
638	Treatment/medication code: duloxetine	361141	328
639	Treatment/medication code: strontium product	361141	121
640	Treatment/medication code: protelos 2g sachets	361141	104
641	Treatment/medication code: chondroitin product	361141	4663
642	Treatment/medication code: co-enzyme q10/ubiquinone/bio-quinone/coenzyme q10	361141	1226
643	Treatment/medication code: omega-3/fish oil supplement	361141	13689
644	Treatment/medication code: vitamin c product	361141	972
645	Treatment/medication code: evening primrose oil product	361141	814
646	Treatment/medication code: food supplement/plant/herbal extract	361141	1326
647	Treatment/medication code: st john's wort/hypericum [ctsu]	361141	667
648	Treatment/medication code: aloe vera product	361141	362
649	Treatment/medication code: carbamazepine	361141	551
650	Treatment/medication code: digoxin	361141	921
651	Treatment/medication code: phenobarbitone	361141	105
652	Treatment/medication code: phenytoin	361141	344
653	Treatment/medication code: Free-text entry, unable to be coded	361141	12249
654	Interpolated Age of participant when cancer first diagnosed	30871
655	Speech-reception-threshold (SRT) estimate (left)	114811
656	Speech-reception-threshold (SRT) estimate (right)	114720
657	Job code - deduced: Production, works and maintenance managers	9907	251
658	Job code - deduced: Marketing and sales managers	9907	203
659	Job code - deduced: Information and communication technology managers	9907	115
660	Job code - deduced: Retail and wholesale managers	9907	239
661	Job code - deduced: Managers and proprietors in other services n.e.c.	9907	128
662	Job code - deduced: Medical practitioners	9907	117
663	Job code - deduced: Primary and nursery education teaching professionals	9907	205
664	Job code - deduced: Teaching professionals n.e.c.	9907	101
665	Job code - deduced: Science and engineering technicians n.e.c.	9907	114
666	Job code - deduced: Nurses	9907	572
667	Job code - deduced: Housing and welfare officers	9907	254
668	Job code - deduced: Vocational and industrial trainers and instructors	9907	130
669	Job code - deduced: Civil Service administrative officers and assistants	9907	240
670	Job code - deduced: Local government clerical officers and assistants	9907	116
671	Job code - deduced: Accounts and wages clerks, book-keepers, other financial clerks	9907	125
672	Job code - deduced: General office assistants/clerks	9907	312
673	Job code - deduced: Care assistants and home carers	9907	276
674	Job code - deduced: Sales and retail assistants	9907	103
675	Home location at assessment - east co-ordinate (rounded)	357793
676	Home location at assessment - north co-ordinate (rounded)	357793
677	Number of diet questionnaires completed	156401
678	Day-of-week questionnaire completion requested: Monday	51427	8041
679	Day-of-week questionnaire completion requested: Tuesday	51427	8286
680	Day-of-week questionnaire completion requested: Wednesday	51427	8603
681	Day-of-week questionnaire completion requested: Thursday	51427	8689
682	Day-of-week questionnaire completion requested: Friday	51427	8840
683	Day-of-week questionnaire completion requested: Saturday	51427	8844
684	Day-of-week questionnaire completion requested: Sunday	51427	124
685	Vitamin and/or mineral supplement use: Multivitamin	51427	3842
686	Vitamin and/or mineral supplement use: Multivitamin with iron	51427	1316
687	Vitamin and/or mineral supplement use: Multivitamin with calcium	51427	301
688	Vitamin and/or mineral supplement use: Multivitamin with multimineral	51427	2992
689	Vitamin and/or mineral supplement use: Fish oil	51427	12462
690	Vitamin and/or mineral supplement use: Glucosamine/chondroitin	51427	7922
691	Vitamin and/or mineral supplement use: Evening primrose	51427	2374
692	Vitamin and/or mineral supplement use: Vitamin A	51427	496
693	Vitamin and/or mineral supplement use: Vitamin B6	51427	1154
694	Vitamin and/or mineral supplement use: Vitamin B12	51427	1053
695	Vitamin and/or mineral supplement use: Vitamin C	51427	3291
696	Vitamin and/or mineral supplement use: Vitamin D	51427	1638
697	Vitamin and/or mineral supplement use: Vitamin E	51427	961
698	Vitamin and/or mineral supplement use: Folic acid	51427	646
699	Vitamin and/or mineral supplement use: Chromium	51427	223
700	Vitamin and/or mineral supplement use: Magnesium	51427	810
701	Vitamin and/or mineral supplement use: Selenium	51427	804
702	Vitamin and/or mineral supplement use: Calcium	51427	2894
703	Vitamin and/or mineral supplement use: Iron	51427	716
704	Vitamin and/or mineral supplement use: Zinc	51427	1539
705	Vitamin and/or mineral supplement use: Other vitamin	51427	1937
706	Type of special diet followed: Low calorie	51427	6077
707	Type of special diet followed: Vegetarian	51427	1716
708	Type of special diet followed: Vegan	51427	124
709	Type of special diet followed: Other	51427	1755
710	Type of special diet followed: Gluten-free	51427	1061
711	Type of special diet followed: Lactose-free	51427	684
712	Type of meals eaten: Takeaway meals	51427	2090
713	Type of meals eaten: Restaurant meals	51427	7829
714	Type of meals eaten: Bought sandwiches	51427	4671
715	Type of meals eaten: Ready meals	51427	4060
716	Type of meals eaten: Home cooked meals	51427	41042
717	Type of fat/oil used in cooking: Cooking fat unknown	51427	9059
718	Type of fat/oil used in cooking: Olive oil	51427	18019
719	Type of fat/oil used in cooking: Sunflower oil	51427	6226
720	Type of fat/oil used in cooking: Vegetable oil	51427	3958
721	Type of fat/oil used in cooking: Rapeseed oil	51427	1193
722	Type of fat/oil used in cooking: Other oil	51427	551
723	Type of fat/oil used in cooking: Butter	51427	6547
724	Type of fat/oil used in cooking: Spreadable butter	51427	2033
725	Type of fat/oil used in cooking: Low fat butter	51427	535
726	Type of fat/oil used in cooking: Normal fat butter	51427	3670
727	Type of fat/oil used in cooking: Unknown fat butter	51427	187
728	Type of fat/oil used in cooking: Lard	51427	538
729	Type of fat/oil used in cooking: Olive spread	51427	2677
730	Type of fat/oil used in cooking: Very low fat olive spread	51427	141
731	Type of fat/oil used in cooking: Low fat olive spread for	51427	1149
732	Type of fat/oil used in cooking: Normal fat olive spread	51427	792
733	Type of fat/oil used in cooking: Cholesterol lowering olive spread	51427	239
734	Type of fat/oil used in cooking: Unknown olive spread	51427	172
735	Type of fat/oil used in cooking: Polyunsaturated margarine	51427	4194
736	Type of fat/oil used in cooking: Very low fat polyunsaturated margarine	51427	299
737	Type of fat/oil used in cooking: Low fat polyunsaturated margarine	51427	1895
738	Type of fat/oil used in cooking: Normal fat polyunsaturated margarine	51427	741
739	Type of fat/oil used in cooking: Cholesterol lowering polyunsaturated margarine	51427	821
740	Type of fat/oil used in cooking: Unknown polyunsaturated margarine	51427	140
741	Type of fat/oil used in cooking: Dairy spread	51427	1291
742	Type of fat/oil used in cooking: Low fat dairy spread	51427	530
743	Type of fat/oil used in cooking: Normal fat dairy spread	51427	518
744	Type of fat/oil used in cooking: Soya margarine	51427	477
745	Type of fat/oil used in cooking: Low fat soya margarine	51427	158
746	Type of fat/oil used in cooking: Normal fat soya margarine	51427	144
747	Type of fat/oil used in cooking: Unknown/other soft margarine	51427	774
748	Type of fat/oil used in cooking: Low fat soft margarine	51427	203
749	Type of fat/oil used in cooking: Normal fat soft margarine	51427	236
750	Type of fat/oil used in cooking: Unknown soft margarine	51427	210
751	Type of fat/oil used in cooking: Hard margarine	51427	166
752	Type of fat/oil used in cooking: Other type fat	51427	416
753	Size of white wine glass drunk: small (125ml)	51427	2559
754	Size of white wine glass drunk: medium (175ml)	51427	3758
755	Size of white wine glass drunk: large (250ml)	51427	499
756	Size of red wine glass drunk: small (125ml)	51427	3078
757	Size of red wine glass drunk: medium (175ml)	51427	5131
758	Size of red wine glass drunk: large (250ml)	51427	735
759	Size of rose wine glass drunk: small (125ml)	51427	532
760	Size of rose wine glass drunk: medium (175ml)	51427	773
761	Size of rose wine glass drunk: large (250ml)	51427	147
762	Illnesses of father: Heart disease	318570	104110
763	Illnesses of father: Alzheimer's disease/dementia	312666	15022
764	Illnesses of father: None of the above (group 1)	314797	116736
765	Illnesses of father: None of the above (group 2)	318545	237674
766	Illnesses of father: Parkinson's disease	312104	8043
767	Illnesses of father: Severe depression	312437	11921
768	Illnesses of father: Prostate cancer	312544	24207
769	Illnesses of father: Stroke	314801	49173
770	Illnesses of father: Lung cancer	314072	29206
771	Illnesses of father: Bowel cancer	312755	18690
772	Illnesses of father: Chronic bronchitis/emphysema	314680	36126
773	Illnesses of father: High blood pressure	315021	71136
774	Illnesses of father: Diabetes	313294	30010
775	Illnesses of mother: Heart disease	332966	66343
776	Illnesses of mother: Alzheimer's disease/dementia	331041	28507
777	Illnesses of mother: None of the above (group 1)	332611	138291
778	Illnesses of mother: None of the above (group 2)	334401	257717
779	Illnesses of mother: Parkinson's disease	330077	5443
780	Illnesses of mother: Severe depression	330653	22004
781	Illnesses of mother: Stroke	331973	47485
782	Illnesses of mother: Lung cancer	330689	13689
783	Illnesses of mother: Bowel cancer	330592	17264
784	Illnesses of mother: Breast cancer	330828	27622
785	Illnesses of mother: Chronic bronchitis/emphysema	331008	19637
786	Illnesses of mother: High blood pressure	333048	101688
787	Illnesses of mother: Diabetes	331142	30772
788	Illnesses of siblings: Heart disease	280784	28696
789	Illnesses of siblings: Alzheimer's disease/dementia	279062	1609
790	Illnesses of siblings: None of the above (group 1)	281979	190969
791	Illnesses of siblings: None of the above (group 2)	284896	240056
792	Illnesses of siblings: Parkinson's disease	279018	1464
793	Illnesses of siblings: Severe depression	279858	20107
794	Illnesses of siblings: Prostate cancer	279171	4518
795	Illnesses of siblings: Stroke	279577	9197
796	Illnesses of siblings: Lung cancer	279301	6189
797	Illnesses of siblings: Bowel cancer	279242	6727
798	Illnesses of siblings: Breast cancer	279478	12445
799	Illnesses of siblings: Chronic bronchitis/emphysema	279496	7933
800	Illnesses of siblings: High blood pressure	281619	58495
801	Illnesses of siblings: Diabetes	280211	23446
802	Illnesses of adopted father: Heart disease	2681	889
803	Illnesses of adopted father: Alzheimer's disease/dementia	2562	146
804	Illnesses of adopted father: None of the above (group 1)	2590	972
805	Illnesses of adopted father: None of the above (group 2)	2630	1936
806	Illnesses of adopted father: Prostate cancer	2560	216
807	Illnesses of adopted father: Stroke	2603	460
808	Illnesses of adopted father: Lung cancer	2588	281
809	Illnesses of adopted father: Bowel cancer	2560	174
810	Illnesses of adopted father: Chronic bronchitis/emphysema	2622	453
811	Illnesses of adopted father: High blood pressure	2615	566
812	Illnesses of adopted father: Diabetes	2572	197
813	Illnesses of adopted mother: Heart disease	3004	697
814	Illnesses of adopted mother: Alzheimer's disease/dementia	2935	281
815	Illnesses of adopted mother: None of the above (group 1)	2953	1320
816	Illnesses of adopted mother: None of the above (group 2)	2973	2203
817	Illnesses of adopted mother: Severe depression	2922	242
818	Illnesses of adopted mother: Stroke	2960	445
819	Illnesses of adopted mother: Lung cancer	2933	155
820	Illnesses of adopted mother: Bowel cancer	2930	183
821	Illnesses of adopted mother: Breast cancer	2942	308
822	Illnesses of adopted mother: Chronic bronchitis/emphysema	2938	238
823	Illnesses of adopted mother: High blood pressure	2990	783
824	Illnesses of adopted mother: Diabetes	2942	272
825	Illnesses of adopted siblings: Heart disease	1860	202
826	Illnesses of adopted siblings: None of the above (group 1)	1863	1371
827	Illnesses of adopted siblings: None of the above (group 2)	1869	1577
828	Illnesses of adopted siblings: Severe depression	1819	147
829	Illnesses of adopted siblings: High blood pressure	1850	320
830	Illnesses of adopted siblings: Diabetes	1837	135
831	Alcohol drinker status: Never	360726	11243
832	Alcohol drinker status: Previous	360726	12564
833	Alcohol drinker status: Current	360726	336919
834	Home area population density - urban or rural: Scotland - Large Urban Area	357712	20931
835	Home area population density - urban or rural: Scotland - Other Urban Area	357712	3998
836	Home area population density - urban or rural: Scotland - Accessible Small Town	357712	1102
837	Home area population density - urban or rural: Scotland - Accessible Rural	357712	1230
838	Home area population density - urban or rural: England/Wales - Urban - less sparse	357712	279000
839	Home area population density - urban or rural: England/Wales - Town and Fringe - less sparse	357712	25328
840	Home area population density - urban or rural: England/Wales - Village - less sparse	357712	18125
841	Home area population density - urban or rural: England/Wales - Hamlet and Isolated Dwelling - less sparse	357712	7954
842	Cascot confidence score	10509
843	Bipolar and major depression status: No Bipolar or Depression	86895	62825
844	Bipolar and major depression status: Bipolar I Disorder	86895	556
845	Bipolar and major depression status: Bipolar II Disorder	86895	508
846	Bipolar and major depression status: Probable Recurrent major depression (severe)	86895	6304
847	Bipolar and major depression status: Probable Recurrent major depression (moderate)	86895	10902
848	Bipolar and major depression status: Single Probable major depression episode	86895	5800
849	Reproduciblity of spirometry measurement using ERS/ATS criteria	272338	212530
850	Ever addicted to any substance or behaviour	116746	7023
851	Ever physically dependent on alcohol	2647	741
852	Ever had known person concerned about, or recommend reduction of, alcohol consumption: No	117880	107474
853	Ever had known person concerned about, or recommend reduction of, alcohol consumption: Yes, but not in the last year	117880	5482
854	Ever had known person concerned about, or recommend reduction of, alcohol consumption: Yes, during the last year	117880	4924
855	Ever addicted to alcohol	6514	2778
856	Frequency of failure to fulfil normal expectations due to drinking alcohol in last year	65054
857	Frequency of memory loss due to drinking alcohol in last year	65029
858	Frequency of feeling guilt or remorse after drinking alcohol in last year	65009
859	Ever been injured or injured someone else through drinking alcohol: No	118002	112909
860	Ever been injured or injured someone else through drinking alcohol: Yes, but not in the last year	118002	4541
861	Ever been injured or injured someone else through drinking alcohol: Yes, during the last year	118002	552
862	Frequency of needing morning drink of alcohol after heavy drinking session in last year	65099
863	Frequency of inability to cease drinking in last year	64973
864	Ongoing addiction to alcohol	2739	1184
865	Frequency of consuming six or more units of alcohol	108485
866	Tense, sore, or aching muscles during worst period of anxiety	33301	12996
867	Impact on normal roles during worst period of anxiety	36505
868	Difficulty concentrating during worst period of anxiety	34879	26400
869	Longest period spent worried or anxious	24738
870	Ever felt worried, tense, or anxious for most of a month or longer	110315	29351
871	More irritable than usual during worst period of anxiety	33425	24014
872	Keyed up or on edge during worst period of anxiety	34806	27777
873	Ever worried more than most people would in similar situation	98990	25623
874	Restless during period of worst anxiety	33864	20328
875	Frequent trouble falling or staying asleep during worst period of anxiety	35584	29129
876	Professional informed about anxiety	36366	22238
877	Easily tired during worst period of anxiety	34121	24544
878	Ever addicted to a behaviour or miscellanous	6934	1625
879	Ongoing behavioural or miscellanous addiction	1588	762
880	Age at first episode of depression	61033
881	Age at last episode of depression	59260
882	Difficulty concentrating during worst depression	58750	46278
883	Fraction of day affected during worst episode of depression	62464
884	Thoughts of death during worst depression	62648	32630
885	Duration of worst depression	65546
886	Frequency of depressed days during worst episode of depression	64524
887	Impact on normal roles during worst period of depression	66429
888	Ever had prolonged loss of interest in normal activities	117727	46330
889	Lifetime number of depressed periods	53691
890	Depression possibly related to childbirth	38007	4834
891	Ever had prolonged feelings of sadness or depression	117763	64374
892	Depression possibly related to stressful or traumatic event	66334	48490
893	Professional informed about depression	66302	42728
894	Feelings of tiredness during worst episode of depression	59774	48952
895	Feelings of worthlessness during worst period of depression	62128	31593
896	Ever taken cannabis	117911
897	Maximum frequency of taking cannabis	24798
898	Age when last took cannabis	25698
899	Ever addicted to illicit or recreational drugs	6944	518
900	General happiness	117442
901	Belief that own life is meaningful	115352
902	Distress caused by unusual or psychotic experiences	5663
903	Ever heard an un-real voice	117503	2009
904	Ever prescribed a medication for unusual or psychotic experiences	5777	642
905	Frequency of unusual or psychotic experiences in past year	5795
906	Ever believed in an un-real conspiracy against self	117794	932
907	Ever seen an un-real vision	116787	3768
908	Ever believed in un-real communications or signs	117731	822
909	Ever talked to a health professional about unusual or psychotic experiences	5788	1225
910	Ever thought that life not worth living	117291
911	Ever self-harmed	117733	5099
912	Self-harmed in past year	5080	437
913	Number of times self-harmed	5008
914	Ever attempted suicide	4933	2658
915	Ever contemplated self-harm	117610
916	Contemplated self-harm in past year	17244	3438
917	Felt hated by family member as a child	117749
918	Physically abused by family as a child	117838
919	Felt loved as a child	117624
920	Sexually molested as a child	116773
921	Someone to take to doctor when needed as a child	117301
922	Longest period of mania or irritability	27722
923	Severity of problems due to mania or irritability	26655	7988
924	Felt irritable or had angry outbursts in past month	52816
925	Avoided activities or situations because of previous stressful experience in past month	117868
926	Felt distant from other people in past month	52822
927	Repeated disturbing thoughts of stressful experience in past month	117900
928	Felt very upset when reminded of stressful experience in past month	117893
929	Ever suffered mental distress preventing usual activities	116527	38681
930	Ever had period of mania / excitability	115338	4816
931	Ever had period extreme irritability	114422	29747
932	Ever addicted to prescription or over-the-counter medication	6927	984
933	Ongoing addiction or dependence to over-the-counter medication	977	420
934	Recent easy annoyance or irritability	117483
935	Recent feelings or nervousness or anxiety	117594
936	Recent feelings of inadequacy	117502
937	Recent trouble concentrating on things	117899
938	Recent inability to stop or control worrying	117583
939	Recent feelings of depression	117656
940	Recent poor appetite or overeating	117907
941	Recent feelings of foreboding	117474
942	Recent thoughts of suicide or self-harm	117177
943	Recent lack of interest or pleasure in doing things	117757
944	Recent trouble relaxing	117706
945	Recent restlessness	117786
946	Trouble falling or staying asleep, or sleeping too much	117822
947	Recent changes in speed/amount of moving or speaking	117868
948	Recent feelings of tiredness or low energy	117828
949	Recent worrying too much about different things	117567
950	Belittlement by partner or ex-partner as an adult	117741
951	Been in a confiding relationship as an adult	115099
952	Physical violence by partner or ex-partner as an adult	117746
953	Sexual interference by partner or ex-partner without consent as an adult	117727
954	Able to pay rent/mortgage as an adult	116296
955	Been in serious accident believed to be life-threatening	117922	11325
956	Been involved in combat or exposed to war-zone	117954	4010
957	Diagnosed with life-threatening illness	117617	19291
958	Victim of physically violent crime	117846	21926
959	Witnessed sudden violent death	117862	15959
960	Victim of sexual assault	116671	17230
961	Did your sleep change?	57086	45540
962	Trouble falling asleep	45540	34491
963	Sleeping too much	45540	9354
964	Waking too early	45540	34528
965	Weight change during worst episode of depression: Stayed about the same or was on a diet	56571	22981
966	Weight change during worst episode of depression: Gained weight	56571	9708
967	Weight change during worst episode of depression: Lost weight	56571	20313
968	Weight change during worst episode of depression: Both gained and lost some weight during the episode	56571	3569
969	Frequency of difficulty controlling worry during worst period of anxiety	36157
970	Worried most days during period of worst anxiety	35226	31133
971	Frequency of inability to stop worrying during worst period of anxiety	36237
972	Multiple worries during worst period of anxiety	35038	26430
973	Difficulty stopping worrying during worst period of anxiety	35523	33466
974	Stronger worrying (than other people) during period of worst anxiety	25107	20719
975	Number of things worried about during worst period of anxiety	35558	15643
976	Mental health problems ever diagnosed by a professional: Social anxiety or social phobia	117716	1474
977	Mental health problems ever diagnosed by a professional: Mania, hypomania, bipolar or manic-depression	117708	604
978	Mental health problems ever diagnosed by a professional: Depression	117782	25087
979	Mental health problems ever diagnosed by a professional: Bulimia nervosa	117706	374
980	Mental health problems ever diagnosed by a professional: Psychological over-eating or binge-eating	117707	504
981	Mental health problems ever diagnosed by a professional: Autism, Asperger's or autistic spectrum disorder	117707	166
982	Mental health problems ever diagnosed by a professional: Anxiety, nerves or generalized anxiety disorder	117751	16730
983	Mental health problems ever diagnosed by a professional: Anorexia nervosa	117708	690
984	Mental health problems ever diagnosed by a professional: Agoraphobia	117707	468
985	Mental health problems ever diagnosed by a professional: Schizophrenia	117706	103
986	Mental health problems ever diagnosed by a professional: Any other type of psychosis or psychotic illness	117707	450
987	Mental health problems ever diagnosed by a professional: A personality disorder	117707	274
988	Mental health problems ever diagnosed by a professional: Any other phobia (eg disabling fear of heights or spiders)	117710	1591
989	Mental health problems ever diagnosed by a professional: Panic attacks	117722	6518
990	Mental health problems ever diagnosed by a professional: Obsessive compulsive disorder (OCD)	117711	733
991	Substances taken for depression: Unprescribed medication (more than once)	117763	4111
992	Substances taken for depression: Medication prescribed to you (for at least two weeks)	117763	28351
993	Substances taken for depression: Drugs or alcohol (more than once)	117763	8627
994	Activities undertaken to treat depression: Talking therapies, such as psychotherapy, counselling, group therapy or CBT	117763	25960
995	Activities undertaken to treat depression: Other therapeutic activities such as mindfulness, yoga or art classes	117763	9199
996	Manifestations of mania or irritability: I was more talkative than usual	114422	5465
997	Manifestations of mania or irritability: I was more restless than usual	114422	12876
998	Manifestations of mania or irritability: My thoughts were racing	114422	10580
999	Manifestations of mania or irritability: I needed less sleep than usual	114422	3777
1000	Manifestations of mania or irritability: I was more creative or had more ideas than usual	114422	3090
1001	Manifestations of mania or irritability: I was easily distracted	114422	9162
1002	Manifestations of mania or irritability: I was more confident than usual	114422	3285
1003	Manifestations of mania or irritability: I was more active than usual	114422	5688
1004	Substances taken for anxiety: Unprescribed medication (more than once)	98990	2564
1005	Substances taken for anxiety: Medication prescribed to you (for at least two weeks)	98990	12942
1006	Substances taken for anxiety: Drugs or alcohol (more than once)	98990	5402
1007	Activities undertaken to treat anxiety: Talking therapies, such as psychotherapy, counselling, group therapy or CBT	98990	12858
1008	Activities undertaken to treat anxiety: Other therapeutic activities such as mindfulness, yoga or art classes	98990	5735
1009	Substance of prescription or over-the-counter medication addiction: A sedative, benzodiazepine or sleeping tablet	116746	439
1010	Substance of prescription or over-the-counter medication addiction: A painkiller	116746	409
1011	Substance of prescription or over-the-counter medication addiction: Something else	116746	221
1012	Behavioural and miscellaneous addictions: Something else not mentioned	116746	441
1013	Behavioural and miscellaneous addictions: A behaviour	116746	1216
1014	Methods of self-harm used: Something not listed	117733	482
1015	Methods of self-harm used: Stopping prescribed medication	117733	267
1016	Methods of self-harm used: Ingesting a medication in excess of the normal dose	117733	2937
1017	Methods of self-harm used: Self-injury such as self-cutting, scratching or hitting, etc.	117733	2538
1018	Methods of self-harm used: Ingesting alcohol or a recreational or illicit drug	117733	783
1019	Actions taken following self-harm: See anyone from psychiatric or mental health services, including liaison services	117733	1693
1020	Actions taken following self-harm: Need hospital treatment (eg A&E)	117733	2125
1021	Actions taken following self-harm: Use a helpline / voluntary organization	117733	491
1022	Actions taken following self-harm: See own GP	117733	1249
1023	Actions taken following self-harm: Receive help from friends / family / neighbours	117733	1453
1024	Pulse wave Arterial Stiffness index	118469
1025	Ever had same-sex intercourse	326849	11109
1026	Wears glasses or contact lenses	360677	321768
1027	Age hayfever or allergic rhinitis diagnosed by doctor	20904
1028	Age asthma diagnosed by doctor	11717
1029	Recent medication for hayfever or allergic rhinitis	20904	9945
1030	Recent medication for asthma	11717	7237
1031	Recent medication for chronic bronchitis	1048	219
1032	Recent medication for COPD (Chronic Obstructive Pulmonary Disease)	1357	991
1033	Recent medication for bronchiectasis	819	410
1034	Other eye problems	360134	51720
1035	Years of cough on most days	12593
1036	Tobacco smoking: Smokes on most or all days	91353	2124
1037	Tobacco smoking: Occasionally	91353	1374
1038	Tobacco smoking: Ex-smoker	91353	33335
1039	Tobacco smoking: Never smoked	91353	54520
1040	Age of stopping smoking	33335
1041	Number of jobs held	89866
1042	Job coding: senior official in central government including members of the senior civil service and the equivalent in the diplomatic service, mps, meps	89866	845
1043	Job coding: director or chief executive of private organisation/company, company chairman or president, general manager	89866	2711
1044	Job coding: senior official in local government including parish or town or county chief clerk, chief or superintendent rate collector, chief executive or director, councillor	89866	1256
1045	Job coding: senior official of special interest organisation including general manager or director or executive or general secretary of charity, or trade union/association or religious organisation	89866	2079
1046	Job coding: production, works or maintenance manager	89866	595
1047	Job coding: factory/works manager, shift manager	89866	435
1048	Job coding: manager in construction, clerk of works, site manager, contracts manager, highways manager	89866	1029
1049	Job coding: manager in mining, energy production or water supply	89866	280
1050	Job coding: financial services manager, chartered secretary, banker, merchant or investment banker, finance director, tax manager	89866	253
1051	Job coding: sales or marketing manager/director, export/import manager, business development manager, advertising/commercial manager	89866	2183
1052	Job coding: purchasing manager/director (not retail), supplies manager	89866	264
1053	Job coding: advertising or public relations manager, media/publicity manager, campaign/fundraising manager	89866	519
1054	Job coding: personnel, human resources, training or industrial relations manager/director, recruitment manager/director	89866	1152
1055	Job coding: ict or it manager, systems/data processing manager, telecom manager	89866	1596
1056	Job coding: research or laboratory manager	89866	1130
1057	Job coding: research and development manager	89866	119
1058	Job coding: quality assurance manager, quality control manager	89866	293
1059	Job coding: customer care/relations manager, help desk manager	89866	413
1060	Job coding: customer care/relations manager, help desk manager	89866	103
1061	Job coding: bank manager, bank section manager, building society manager, post/sub-post office manager	89866	1293
1062	Job coding: office manager, account/payrolls manager, administration manager, litigation/solicitor's office manager	89866	1100
1063	Job coding: road transport/traffic manager, haulage contractor/manager, taxi/courier service manager, bus/coach station manager, removals manager, shipping manager	89866	310
1064	Job coding: storage manager, stock control manager, container terminal manager	89866	183
1065	Job coding: retail or wholesale shop manager, showroom manager	89866	1666
1066	Job coding: officer in armed forces	89866	566
1067	Job coding: police officer (inspector or above)	89866	359
1068	Job coding: senior officer in fire service including captain, commander, controller, firemaster, inspector, salvage officer, station officer, superintendent	89866	131
1069	Job coding: hospital manager, health service manager, clinical manager, nursing service manager	89866	949
1070	Job coding: healthcare practice manager, dental practice manager, chiropody practice manager/owner	89866	188
1071	Job coding: social services manager, community care manager, welfare services manager	89866	733
1072	Job coding: residential manager, day care manager, nursing home manager, retirement home manager, convalescent home manager	89866	318
1073	Job coding: hotel or guesthouse owner/manager; hostel warden, holiday camp manager, caravan/camping site owner/manager	89866	397
1074	Job coding: restaurant or catering manager, restaurateur; canteen manager; takeaway food shop manager	89866	560
1075	Job coding: publican or manager of licensed premises, licensee, wine bar manager	89866	402
1076	Job coding: sports centre manager, riding school owner, sports ground manager, baths manager	89866	112
1077	Job coding: manager of theatre, cinema, museum	89866	204
1078	Job coding: travel agency manager/owner, tourist manager	89866	174
1079	Job coding: property/housing/land manager	89866	314
1080	Job coding: hairdressing or beauty salon manager or proprietor/owner	89866	262
1081	Job coding: shopkeeper, shop owner, newsagent, wholesale/retail dealer	89866	1421
1082	Job coding: chemist (analytic, developmental, industrial, research)	89866	1061
1083	Job coding: biologist, botanist, entomologist, zoologist, ecologist, microbiologist/pathologist/virologist/geneticist (not medically qualified)	89866	646
1084	Job coding: biochemist, medical laboratory scientific officer	89866	440
1085	Job coding: physicist, astronomer, geologist, geophysicist, meteorologist, oceanographer, seismologist	89866	585
1086	Job coding: mathematician	89866	144
1087	Job coding: civil engineer	89866	483
1088	Job coding: civil engineer, transport engineer, structural engineer, borough surveyor	89866	338
1089	Job coding: mechanical engineer	89866	347
1090	Job coding: mechanical engineer	89866	101
1091	Job coding: mechanical engineer, automobile engineer, aeronautical engineer, locomotive or marine engineer, welding engineer	89866	1144
1092	Job coding: electrical engineer, generating engineer, power engineer, power transmission engineer	89866	107
1093	Job coding: electrical engineer, generating engineer, power engineer, power transmission engineer	89866	485
1094	Job coding: electronics engineer, broadcasting engineer, microwave engineer, radar engineer, radio engineer	89866	884
1095	Job coding: chemical engineer, plastics engineer, pharmaceutical engineer	89866	246
1096	Job coding: design and development engineer, ergonomist	89866	551
1097	Job coding: production and process engineer	89866	116
1098	Job coding: production and process engineer	89866	348
1099	Job coding: planning and quality control engineer, industrial engineer, quality engineer	89866	292
1100	Job coding: other engineering professional	89866	631
1101	Job coding: it strategy or planning professional, computer consultant, software consultant	89866	1817
1102	Job coding: software professional, analyst-programmer, computer programmer, software analyst or engineer, systems designer or programmer	89866	3445
1103	Job coding: medical doctor, general practitioner, hospital consultant	89866	1467
1104	Job coding: psychologist, psychometrist	89866	278
1105	Job coding: pharmacist, pharmacologist, pharmaceutical chemist	89866	400
1106	Job coding: ophthalmic optician, optometrist	89866	104
1107	Job coding: dentist, dental surgeon, orthodontist, periodontist	89866	285
1108	Job coding: university lecturer/professor	89866	437
1109	Job coding: higher education teaching professional, university lecturer/professor (including college/university head/vice chancellor)	89866	2631
1110	Job coding: further education teaching professional, college lecturer/professor	89866	2467
1111	Job coding: education officer, director of education, curriculum development officer	89866	881
1112	Job coding: school inspector, education inspector	89866	238
1113	Job coding: secondary school teacher or teaching professional (including head teacher)	89866	7556
1114	Job coding: primary /junior school teacher or teaching professional, nursery school teacher (including head teacher)	89866	5555
1115	Job coding: special needs teaching professional (including head teacher)	89866	1188
1116	Job coding: registrar or senior administrator of educational establishment, bursar, registrar, university administrator	89866	1425
1117	Job coding: other teaching professional including private tutor, tefl (teaching english as a foreign language) teacher; tutor at adult education centre, etc.	89866	1389
1118	Job coding: day nursery manager or owner	89866	113
1119	Job coding: scientific researcher, scientific officer, medical research associate, experimental officer	89866	1165
1120	Job coding: social science researcher, anthropologist, sociologist, archaeologist, behavioural scientist, epidemiologist, government survey officer	89866	410
1121	Job coding: university research fellow or assistant/associate	89866	702
1122	Job coding: other researchers including in broadcasting, journalism, photography, printing and publishing	89866	158
1123	Job coding: researcher in broadcasting, journalism, photography, printing and publishing	89866	162
1124	Job coding: solicitor, lawyer, barrister, judge, coroner, articled clerk, attorney, advocate, stipendiary magistrate, fiscal/crown prosecutor, sheriff (scottish courts), legal services recorder	89866	1071
1125	Job coding: other legal professional including: court clerk, legal officer/advisor, clerk to the justices, legal services registrar	89866	172
1126	Job coding: chartered/certified accountant, auditor, company accountant, articled/audit clerk, official receiver	89866	1919
1127	Job coding: management accountant, works accountant, cost accountant	89866	759
1128	Job coding: statistician	89866	132
1129	Job coding: management consultant, actuary, economist, statistician, statistical controller/assistant, business analyst, demographer, economic forecaster	89866	927
1130	Job coding: architect, landscape architect/designer, structural designer	89866	358
1131	Job coding: architect, landscape architect/designer, structural designer	89866	413
1132	Job coding: town planner, development officer	89866	217
1133	Job coding: quantity surveyor, quantity survey technician	89866	332
1134	Job coding: chartered surveyor, building surveyor, land surveyor	89866	321
1135	Job coding: river/water surveyor, surveyor and estimator, topographer, property surveyor	89866	130
1136	Job coding: chartered surveyor, building surveyor, land surveyor, mining/minerals surveyor, river/water surveyor, surveyor and estimator, topographer, property surveyor	89866	284
1137	Job coding: civil service senior manager outside the senior civil service (former grades 6 and 7)	89866	1324
1138	Job coding: social worker, child care/protection officer, adoption officer, mental health officer, almoner, family case worker	89866	1488
1139	Job coding: probation officer, community service officer	89866	180
1140	Job coding: clergyman/woman; any religious officer/leader	89866	516
1141	Job coding: librarian, assistant librarian	89866	156
1142	Job coding: librarian, assistant librarian	89866	740
1143	Job coding: librarian, assistant librarian	89866	351
1144	Job coding: archivist, curator, conservator, inspector of ancient monuments, museum officer	89866	146
1145	Job coding: laboratory technician, scientific assistant, cytology screener; hospital, medical or health technician	89866	2162
1146	Job coding: laboratory technician	89866	449
1147	Job coding: electrical/electronics technician	89866	357
1148	Job coding: electrical or electronics technician, signals officer	89866	528
1149	Job coding: engineering technician, engineer's assistant, commissioning engineer, contracts engineer, technician engineer, industrial radiographer	89866	905
1150	Job coding: building or civil engineering technician, structural engineering technician, survey technician	89866	124
1151	Job coding: quality assurance technician/co-ordinator	89866	234
1152	Job coding: quality assurance technician or co-ordinator	89866	114
1153	Job coding: other science technician, materials technician, technical assistant, technical officer	89866	1402
1154	Job coding: other engineering technician, including materials technician, technical assistant, technical officer	89866	608
1155	Job coding: architectural technologist/technician/assistant, town planning technician, planning enforcement officer	89866	176
1156	Job coding: draughtsperson, cartographer, designer-detailer/draughtsperson, drawing office checker, engineering draughtsperson	89866	283
1157	Job coding: it operations technician, computer operator or technician, database manager, network or web technician, web master, systems administrator or officer	89866	1071
1158	Job coding: it user support technician, help desk or helpline operator (computing), support technician (computing), systems support officer	89866	692
1159	Job coding: nurse (of any kind, at any level)	89866	4860
1160	Job coding: health visitor	89866	405
1161	Job coding: midwife	89866	716
1162	Job coding: medical radiographer, x-ray operator, sonographer	89866	140
1163	Job coding: chiropodist, podiatrist	89866	131
1164	Job coding: pharmaceutical dispenser, pharmacy technician	89866	168
1165	Job coding: medical technician, audiologist, cardiographer, prosthesist, ecg technician, eeg technician	89866	287
1166	Job coding: physiotherapist	89866	474
1167	Job coding: occupational therapist	89866	294
1168	Job coding: speech and language therapist	89866	151
1169	Job coding: other therapist including acupuncturist, aromatherapist, dietician, herbalist, homeopath, hypnotherapist, masseur, orthoptist, osteopath, psychotherapist	89866	842
1170	Job coding: community worker, day centre officer, youth leader, youth worker, parish worker, bail support officer	89866	1039
1171	Job coding: housing officer, welfare officer, refuge/rescue worker, probation assistant, nspcc inspector, day centre supervisor	89866	262
1172	Job coding: benefits advisor, citizens advice bureau adviser, debt counsellor	89866	112
1173	Job coding: school/student counsellor, school attendance officer	89866	109
1174	Job coding: non-commissioned officers or other rank of armed forces	89866	2003
1175	Job coding: police officer (sergeant or below)	89866	1142
1176	Job coding: fire service officer (leading fire officer and below)	89866	188
1177	Job coding: prison service officer (below principal officer), prison warder	89866	106
1178	Job coding: author, writer, biographer, book editor, novelist, dramatist, playwright, poet	89866	277
1179	Job coding: actor, chorister or singer	89866	153
1180	Job coding: musician, bandsman, instrumentalist, bellringer; composer, conductor; song writer	89866	160
1181	Job coding: arts officer, producer, director; entertainment/artists'/theatrical agent; studio manager, prompter	89866	257
1182	Job coding: graphic designer, commercial artist, desktop publishing artist, illuminator	89866	310
1183	Job coding: journalist, reporter, newspaper correspondent, sports writer, newspaper or magazine editor	89866	496
1184	Job coding: broadcasting professional, broadcaster, news reporter; radio or television journalist, director or producer	89866	390
1185	Job coding: public relations officer, press officer, information officer	89866	120
1186	Job coding: public relations officer, press officer, information officer, publicity assistant	89866	393
1187	Job coding: photographer and audio-visual equipment operator, cameraman, film technician, sound or light engineer, projectionist	89866	351
1188	Job coding: sports coach, instructor, trainer, or manager	89866	232
1189	Job coding: aircraft pilot, flight engineer, aircraft navigator, helicopter pilot	89866	104
1190	Job coding: ship, merchant navy or hovercraft captain/officer/navigator, master mariner, skipper	89866	163
1191	Job coding: ship's engineer, ship's purser	89866	155
1192	Job coding: judge's or barrister's clerk, conveyancer, data protection officer, legal assistant or executive, coroner's officer, land registrar, tribunal member	89866	137
1193	Job coding: estimator, valuer, building estimator/assessor, insurance assessor, costing engineer, surveyor/valuer, lottery officer, rating officer, marine/naval surveyor	89866	396
1194	Job coding: broker, financial/insurance broker, foreign exchange dealer, ship/marine broker, stockbroker, commodity trader	89866	470
1195	Job coding: broker, financial/insurance broker, foreign exchange dealer, ship/marine broker, stockbroker, commodity trader	89866	216
1196	Job coding: insurance underwriter, insurance inspector, insurance account handler	89866	375
1197	Job coding: insurance underwriter, insurance inspector, insurance account handler	89866	147
1198	Job coding: financial adviser/agent/consultant, investment analyst, mortgage consultant, financier, pension advisor	89866	849
1199	Job coding: taxation accountant or adviser or consultant or practitioner	89866	257
1200	Job coding: import agent, export agent, shipping agent	89866	143
1201	Job coding: financial controller, accounting/audit technician, trust officer	89866	1495
1202	Job coding: management information officer, conference/events co-ordinator/organiser, exhibition officer, work study engineer/officer/analyst, contract adviser/agent, election agent, business system analyst	89866	1857
1203	Job coding: buyer, purchasing/procurement officer, supply officer	89866	395
1204	Job coding: sales or marketing representative, manufacturer's agent or representative or salesman/woman	89866	1121
1205	Job coding: marketing research professional, marketing consultant, promotions or advertising consultant, fundraiser consultant, appeals organiser	89866	652
1206	Job coding: estate agent, auctioneer, land agent, letting agent	89866	283
1207	Job coding: public service higher/senior executive officer, hospital administrator	89866	3215
1208	Job coding: personnel or industrial relations officer, recruitment consultant	89866	210
1209	Job coding: personnel or industrial relations officer, recruitment consultant	89866	392
1210	Job coding: personnel or industrial relations officer, recruitment consultant	89866	119
1211	Job coding: personnel or industrial relations officer, recruitment consultant	89866	537
1212	Job coding: personnel or industrial relations officer, recruitment consultant	89866	124
1213	Job coding: vocational or industrial trainer/instructor	89866	138
1214	Job coding: vocational or industrial trainer/instructor, craft instructor, apprentice instructor	89866	259
1215	Job coding: vocational or industrial trainer/instructor	89866	131
1216	Job coding: vocational or industrial trainer/instructor	89866	183
1217	Job coding: careers adviser or vocational guidance specialist, placement advisor	89866	173
1218	Job coding: health and safety officer, occupational hygienist, safety adviser	89866	103
1219	Job coding: health and safety officer, occupational hygienist, safety adviser, road safety officer	89866	111
1220	Job coding: civil service executive officer, revenue/tax executive or officer, fraud inspector or officer, job centre adviser	89866	3422
1221	Job coding: civil service administrative officer or assistant or clerk, tax collector, prison service clerk, law courts clerk	89866	4036
1222	Job coding: local government administrative officer or assistant or clerk	89866	4748
1223	Job coding: officer of ngo, trade union organiser/official, charity administrator, secretary of research or charity or political or professional or trade association or trade union	89866	1557
1224	Job coding: credit controller/supervisor	89866	197
1225	Job coding: credit controller/supervisor	89866	207
1226	Job coding: accounts and wages clerk/assistant/supervisor, bookkeeper, cost or ledger clerk, audit assistant, budget officer, student loans officer, paymaster	89866	1922
1227	Job coding: accounts and wages clerk/assistant/supervisor, bookkeeper, cost or ledger clerk, audit assistant, budget officer, student loans officer, paymaster	89866	909
1228	Job coding: counter clerk, bank clerk, cashier, post office clerk	89866	3051
1229	Job coding: ward clerk, medical records clerk	89866	226
1230	Job coding: filing clerk, records assistant/clerk	89866	457
1231	Job coding: filing clerk, records assistant/clerk	89866	531
1232	Job coding: filing clerk, records assistant/clerk, technical clerk, lottery clerk, courts administrator, checker, census enumerator, progress/document controller	89866	228
1233	Job coding: pensions and insurance clerk/administrator, claims handler	89866	1249
1234	Job coding: stock control clerk, stock controller, progress/production/stock chaser, warehouse clerk, materials controller/co-ordinator, stores officer	89866	305
1235	Job coding: road transport/traffic clerk, distribution clerk/controller, shipping clerk/controller, fleet controller/administrator, traffic officer (road haulage)	89866	220
1236	Job coding: library assistant/clerk, press cuttings clerk	89866	607
1237	Job coding: library assistant/clerk	89866	146
1238	Job coding: database assistant/clerk, computer clerk, data entry clerk/processor, book keeping/accounts machinist	89866	440
1239	Job coding: database assistant/clerk, computer clerk, data entry clerk/processor, book keeping/accounts machinist	89866	194
1240	Job coding: telephonist, telephone/switchboard operator	89866	650
1241	Job coding: communication/telecommunications operator, radio/telex operator, radar operator	89866	196
1242	Job coding: emergency services control room/radio operator/officer	89866	163
1243	Job coding: general office assistant/clerk, clerical officer, clerk-typist, office supervisor, press/newspaper corrector/reader	89866	3957
1244	Job coding: medical secretary	89866	155
1245	Job coding: medical secretary	89866	873
1246	Job coding: legal secretary, clerk, or aid clerk	89866	435
1247	Job coding: legal secretary	89866	620
1248	Job coding: school secretary	89866	366
1249	Job coding: school secretary, clerical assistant, school registry assistant	89866	147
1250	Job coding: school secretary, clerical assistant, school registry assistant	89866	734
1251	Job coding: company secretary, club secretary	89866	172
1252	Job coding: all other personal assistants and secretaries	89866	5344
1253	Job coding: receptionist, doctor's/dental receptionist	89866	312
1254	Job coding: receptionist, doctor's/dental receptionist	89866	1088
1255	Job coding: typist, shorthand typist, transcriber, stenographer	89866	2975
1256	Job coding: farmer, farming contractor, herd manager, smallholder, bailiff	89866	166
1257	Job coding: nurseryman, market gardener, horticulturist	89866	154
1258	Job coding: gardener, groundsman/groundswoman, park keeper, landscape gardener, greenkeeper, turf cutter	89866	571
1259	Job coding: sheet metal worker, panel beater, metal finisher, coppersmith	89866	127
1260	Job coding: metal plate worker, boilermaker, plater-welder, caulker-burner, shipwright, riveter	89866	142
1261	Job coding: welder, fitter-welder	89866	181
1262	Job coding: pipe fitter	89866	125
1263	Job coding: metal machine setter, tool setter, setter operator, centre lathe turner	89866	309
1264	Job coding: tool maker, tool fitter, jig and tool fitter, marker out, die sinker	89866	301
1265	Job coding: plant maintenance fitter, machine fitter, mechanic-fitter	89866	219
1266	Job coding: metal working production or maintenance fitter, machine fitter, fitter and turner, bench fitter, plant fitter	89866	542
1267	Job coding: motor vehicle/industrial machinery fitter	89866	160
1268	Job coding: aircraft engineer	89866	136
1269	Job coding: motor mechanic, auto engineer	89866	237
1270	Job coding: motor mechanic, diesel fitter, auto engineer	89866	535
1271	Job coding: electrician, electrical fitter	89866	387
1272	Job coding: electrician, electrical engineer, electrical contractor	89866	648
1273	Job coding: telecommunication engineer, telephone engineer, telephone technician	89866	381
1274	Job coding: television or radio engineer, video engineer	89866	119
1275	Job coding: television, video, audio or radio engineer/repairer/installer/technician	89866	108
1276	Job coding: computer engineer, computer service or maintenance technician	89866	117
1277	Job coding: computer installation and maintenance engineer/repairer/installer/technician	89866	295
1278	Job coding: electronic engineer (maintenance), alarm engineer, office equipment engineer	89866	180
1279	Job coding: other electrical or electronics technician, including alarm engineer, office machinery engineer or mechanic	89866	289
1280	Job coding: bricklayer	89866	123
1281	Job coding: plumber	89866	202
1282	Job coding: heating engineer, gas service engineer, air conditioning engineer	89866	224
1283	Job coding: carpenter, carpenter and joiner, builder's joiner	89866	195
1284	Job coding: carpenter, carpenter and joiner, builder's joiner	89866	399
1285	Job coding: builder, building contractor	89866	113
1286	Job coding: builder, building contractor	89866	127
1287	Job coding: painter, decorator	89866	317
1288	Job coding: upholsterer, coach trimmer, curtain maker, mattress maker	89866	105
1289	Job coding: tailor, dressmaker, milliner	89866	162
1290	Job coding: compositor, originator, lithographic plate maker, paste-up artist, stereotyper, typesetter	89866	182
1291	Job coding: printer, master printer	89866	122
1292	Job coding: baker, confectioner, pastry cook, cake decorator	89866	165
1293	Job coding: chef, cook, caterer	89866	337
1294	Job coding: chef, cook, caterer	89866	461
1295	Job coding: furniture maker/fitter, cabinet maker	89866	163
1296	Job coding: nursing auxiliary or assistant, steriliser of medical equipment, occupational therapy assistant, phlebotomist, physiotherapy assistant, ward orderly, ward assistant	89866	1272
1297	Job coding: dental nurse or assistant	89866	234
1298	Job coding: houseparent, child careworker, residential warden, sheltered accommodation warden, foster parent	89866	633
1299	Job coding: care assistant, home care assistant, residential social worker, home carer, nursing home assistant	89866	1143
1300	Job coding: nursery nurse/assistant/supervisor, creche assistant	89866	316
1301	Job coding: childminder, au pair, children's nanny	89866	470
1302	Job coding: childminder, au pair, children's nanny	89866	415
1303	Job coding: playgroup or playschool leader or assistant	89866	454
1304	Job coding: educational assistant, classroom assistant, special needs helper	89866	2266
1305	Job coding: other animal care work including dog beautician, dog walker, dog warden; kennel or cattery assistant; groom, huntsman, stable worker; zoo keeper	89866	141
1306	Job coding: travel agent, travel agency/booking/reservations clerk, tour organiser	89866	399
1307	Job coding: travel/tour guide	89866	184
1308	Job coding: air travel assistant, cabin/flight attendant, air hostess, air purser, air steward, cabin crew; passenger services agent; check-in staff	89866	234
1309	Job coding: air hostess, air steward, air travel assistant, cabin/flight attendant, cabin crew, air purser, passenger services agent, check-in-staff	89866	119
1310	Job coding: bus conductor	89866	127
1311	Job coding: hairdresser, barber, shampooist, hair stylist	89866	418
1312	Job coding: housekeeper, butler, valet, cook-housekeeper, companion-housekeeper	89866	320
1313	Job coding: caretaker, janitor, concierge, warden	89866	132
1314	Job coding: sales assistant, retail/shop assistant, counter assistant, sub post office assistant, takeaway food worker	89866	4580
1315	Job coding: retail/shop cashier, check-out operator, petrol station attendant, restaurant cashier	89866	852
1316	Job coding: collector/door-to-door salesperson, canvasser, credit agent, insurance agent, travelling salesperson, commercial traveller	89866	811
1317	Job coding: roundsman or woman, van salesperson, ice cream seller, milkman, mobile shop salesperson	89866	273
1318	Job coding: merchandiser, window dresser	89866	190
1319	Job coding: advertising or sales representative, demonstrator, estate agent negotiator, land/property salesman	89866	234
1320	Job coding: advertising or sales representative, demonstrator, estate agent negotiator, land/property salesman	89866	747
1321	Job coding: call centre operator, sales order clerk, telephone adviser	89866	703
1322	Job coding: customer care adviser/officer/assistant, store guide, customer relations officer/representative	89866	1213
1323	Job coding: customer care adviser/officer/assistant, store guide, customer relations officer/representative	89866	465
1324	Job coding: machine operator, processor, foreman	89866	243
1325	Job coding: textile machine operator, assembler, spinner, foreman	89866	253
1326	Job coding: machine operator, processor, paint maker, foreman	89866	109
1327	Job coding: machine operator, plastics moulder, foreman	89866	189
1328	Job coding: metal making or metal treating process worker, machine operator, furnaceman	89866	116
1329	Job coding: machine operator, processor, foreman	89866	169
1330	Job coding: coal worker or miner (surface or underground)	89866	268
1331	Job coding: metal working machine operator, fettler, grinder, metal cutter, metal machinist, metal polisher, press operator, shot blaster, tool room machinist	89866	130
1332	Job coding: assembler, machine operator, foreman	89866	318
1333	Job coding: assembler, machine operator, foreman	89866	316
1334	Job coding: assembler, machine operator, foreman	89866	216
1335	Job coding: sewing machinist	89866	434
1336	Job coding: other assembler, routine operative	89866	106
1337	Job coding: other assembler, routine operative	89866	147
1338	Job coding: other assembler, routine operative	89866	115
1339	Job coding: assembler, machine operator, processor, foreman	89866	251
1340	Job coding: other assembler, routine operative	89866	159
1341	Job coding: building site foreman or supervisor	89866	181
1342	Job coding: building site foreman or supervisor	89866	114
1343	Job coding: heavy goods vehicle (hgv) driver, lorry or truck driver, tanker driver, haulage driver	89866	671
1344	Job coding: van driver, delivery driver, courier driver	89866	776
1345	Job coding: bus or coach driver, minibus driver	89866	411
1346	Job coding: taxi or cab driver, chauffeur, hearse driver	89866	243
1347	Job coding: driving instructor, hgv instructor	89866	124
1348	Job coding: farmhand, farm labourer, herdsman, shepherd, dairyman, pigman	89866	372
1349	Job coding: nursery worker/hand, horticultural worker, fruit picker, mushroom picker and other pickers	89866	131
1350	Job coding: builder's labourer, building worker, hod carrier	89866	367
1351	Job coding: builder's labourer, building worker	89866	119
1352	Job coding: printing machine operator, printer's assistant	89866	119
1353	Job coding: packer, bottler, canner, filler, wrapper, foreman	89866	264
1354	Job coding: other work in this industry: factory hand, mate, assistant, handler, loader, finisher	89866	118
1355	Job coding: other work in this industry: factory hand, mate, assistant, handler, loader	89866	139
1356	Job coding: other work in these industries: attendant, hand, mate, assistant, handler, loader	89866	107
1357	Job coding: sales room assistant, wine merchant's cellar man; order/stock filler, stock/store keeper; lorry/warehouse loader/checker/weigher, goods porter, customs attendant	89866	190
1358	Job coding: stores/warehouse porter	89866	131
1359	Job coding: other work handling or storing goods including: store keeper, warehouseman, order assembler, goods despatcher	89866	579
1360	Job coding: postal worker, postman, mail sorter, messenger, courier, mailroom clerk, post sorter, leaflet/circular distributor, newspaper/parcel deliverer	89866	379
1361	Job coding: postal worker, postman, mail sorter, messenger, courier, mailroom clerk, post sorter, leaflet/circular distributor, newspaper/parcel deliverer	89866	277
1362	Job coding: other general office clerical tasks including: office junior, office worker, photocopy/print room operator, office machinist	89866	3270
1363	Job coding: kitchen, canteen or catering assistant, washer-up, kitchen porter, counter assistant	89866	348
1364	Job coding: dinner lady	89866	163
1365	Job coding: waiter, waitress, maitre d'hotel, sommelier, steward	89866	495
1366	Job coding: bar staff, cellarman (public house)	89866	598
1367	Job coding: house cleaner, domestic, chambermaid, charlady	89866	161
1368	Job coding: other cleaner including in offices, hospitals, schools, shops, warehouses, ships, aircraft, stations	89866	334
1369	Job coding: cleaner in restaurants, bars, pubs, hotels and other accommodation; chambermaid	89866	141
1370	Job coding: security guard/officer, night watchman, store detective, private detective, bodyguard, gateman, door keeper, cctv operator, patrolman	89866	282
1371	Job coding: school mid-day assistant, dinner or school meals supervisor or assistant, lunchtime supervisor	89866	182
1372	Job coding: shelf filler or stacker, stock handler, display assistant	89866	424
1373	Job coding: other sales occupations including bill poster, ticket checker	89866	163
1374	Work hours - lumped category: 15 to less-than-20 hours	75177	10086
1375	Work hours - lumped category: 20 to less-than-30 hours	75177	15156
1376	Work hours - lumped category: 30 to 40 hours	75177	52138
1377	Work hours - lumped category: Over 40 hours	75177	37201
1378	Work hours per week - exact value	33696
1379	Workplace very noisy: Rarely/never	90897	69515
1380	Workplace very noisy: Sometimes	90777	51689
1381	Workplace very noisy: Often	90653	17469
1382	Workplace very cold: Rarely/never	90696	77053
1383	Workplace very cold: Sometimes	90500	42823
1384	Workplace very cold: Often	90188	7881
1385	Workplace very hot: Rarely/never	90644	68705
1386	Workplace very hot: Sometimes	90544	52209
1387	Workplace very hot: Often	90165	10169
1388	Workplace very dusty: Rarely/never	90543	81462
1389	Workplace very dusty: Sometimes	89965	31586
1390	Workplace very dusty: Often	89631	9561
1391	Workplace full of chemical or other fumes: Rarely/never	90344	85358
1392	Workplace full of chemical or other fumes: Sometimes	89060	21709
1393	Workplace full of chemical or other fumes: Often	88735	5872
1394	Workplace had a lot of cigarette smoke from other people smoking: Rarely/never	90716	77294
1395	Workplace had a lot of cigarette smoke from other people smoking: Sometimes	90168	45053
1396	Workplace had a lot of cigarette smoke from other people smoking: Often	89803	14941
1397	Worked with materials containing asbestos: Rarely/never	85668	83506
1398	Worked with materials containing asbestos: Sometimes	77361	8397
1399	Worked with materials containing asbestos: Often	76457	1262
1400	Worked with paints, thinners or glues: Rarely/never	90389	86796
1401	Worked with paints, thinners or glues: Sometimes	89003	14095
1402	Worked with paints, thinners or glues: Often	88718	3723
1403	Worked with pesticides: Rarely/never	90145	89611
1404	Worked with pesticides: Sometimes	88141	3385
1405	Worked with pesticides: Often	88019	524
1406	Workplace had a lot of diesel exhaust: Rarely/never	90376	87698
1407	Workplace had a lot of diesel exhaust: Sometimes	89310	13038
1408	Workplace had a lot of diesel exhaust: Often	89104	3483
1409	Breathing problems during period of job: No	91149	89591
1410	Breathing problems during period of job: Yes	91149	6697
1411	Job SOC coding: Senior officials in national government	91149	853
1412	Job SOC coding: Directors and chief executives of major organisations	91149	2789
1413	Job SOC coding: Senior officials in local government	91149	1277
1414	Job SOC coding: Senior officials of special interest organisations	91149	2125
1415	Job SOC coding: Production, works and maintenance managers	91149	931
1416	Job SOC coding: Managers in construction	91149	1060
1417	Job SOC coding: Managers in mining and energy	91149	318
1418	Job SOC coding: Financial managers and chartered secretaries	91149	255
1419	Job SOC coding: Marketing and sales managers	91149	2249
1420	Job SOC coding: Purchasing managers	91149	273
1421	Job SOC coding: Advertising and public relations managers	91149	608
1422	Job SOC coding: Personnel, training and industrial relations managers	91149	1169
1423	Job SOC coding: Information and communication technology managers	91149	1634
1424	Job SOC coding: Research and development managers	91149	1276
1425	Job SOC coding: Quality assurance managers	91149	395
1426	Job SOC coding: Customer care managers	91149	535
1427	Job SOC coding: Financial institution managers	91149	1320
1428	Job SOC coding: Office managers	91149	1121
1429	Job SOC coding: Transport and distribution managers	91149	507
1430	Job SOC coding: Storage and warehouse managers	91149	186
1431	Job SOC coding: Retail and wholesale managers	91149	1753
1432	Job SOC coding: Officers in armed forces	91149	579
1433	Job SOC coding: Police officers (inspectors and above)	91149	369
1434	Job SOC coding: Senior officers in fire, ambulance, prison and related services	91149	236
1435	Job SOC coding: Hospital and health service managers	91149	970
1436	Job SOC coding: Healthcare practice managers	91149	191
1437	Job SOC coding: Social services managers	91149	746
1438	Job SOC coding: Residential and day care managers	91149	374
1439	Job SOC coding: Farm managers	91149	169
1440	Job SOC coding: Hotel and accommodation managers	91149	402
1441	Job SOC coding: Conference and exhibition managers	91149	104
1442	Job SOC coding: Restaurant and catering managers	91149	570
1443	Job SOC coding: Publicans and managers of licensed premises	91149	421
1444	Job SOC coding: Leisure and sports managers	91149	358
1445	Job SOC coding: Travel agency managers	91149	176
1446	Job SOC coding: Property, housing and land managers	91149	348
1447	Job SOC coding: Garage managers and proprietors	91149	213
1448	Job SOC coding: Hairdressing and beauty salon managers and proprietors	91149	270
1449	Job SOC coding: Shopkeepers and wholesale/retail dealers	91149	1467
1450	Job SOC coding: Chemists	91149	1080
1451	Job SOC coding: Biological scientists and biochemists	91149	1067
1452	Job SOC coding: Physicists, geologists and meteorologists	91149	733
1453	Job SOC coding: Civil engineers	91149	935
1454	Job SOC coding: Mechanical engineers	91149	1595
1455	Job SOC coding: Electrical engineers	91149	667
1456	Job SOC coding: Electronics engineers	91149	931
1457	Job SOC coding: Chemical engineers	91149	258
1458	Job SOC coding: Design and development engineers	91149	606
1459	Job SOC coding: Production and process engineers	91149	470
1460	Job SOC coding: Planning and quality control engineers	91149	333
1461	Job SOC coding: Engineering professionals n.e.c.	91149	756
1462	Job SOC coding: IT strategy and planning professionals	91149	1863
1463	Job SOC coding: Software professionals	91149	3519
1464	Job SOC coding: Medical practitioners	91149	1500
1465	Job SOC coding: Psychologists	91149	284
1466	Job SOC coding: Pharmacists/pharmacologists	91149	410
1467	Job SOC coding: Ophthalmic opticians	91149	107
1468	Job SOC coding: Dental practitioners	91149	291
1469	Job SOC coding: Veterinarians	91149	102
1470	Job SOC coding: Higher education teaching professionals	91149	3100
1471	Job SOC coding: Further education teaching professionals	91149	2520
1472	Job SOC coding: Education officers, school inspectors	91149	1080
1473	Job SOC coding: Secondary education teaching professionals	91149	7682
1474	Job SOC coding: Primary and nursery education teaching professionals	91149	5625
1475	Job SOC coding: Special needs education teaching professionals	91149	1209
1476	Job SOC coding: Registrars and senior administrators of educational establishments	91149	1447
1477	Job SOC coding: Teaching professionals n.e.c.	91149	1627
1478	Job SOC coding: Scientific researchers	91149	1190
1479	Job SOC coding: Social science researchers	91149	471
1480	Job SOC coding: Researchers n.e.c.	91149	1028
1481	Job SOC coding: Solicitors and lawyers, judges and coroners	91149	1088
1482	Job SOC coding: Legal professionals n.e.c.	91149	176
1483	Job SOC coding: Chartered and certified accountants	91149	1972
1484	Job SOC coding: Management accountants	91149	769
1485	Job SOC coding: Management consultants, actuaries, economists and statisticians	91149	1070
1486	Job SOC coding: Architects	91149	773
1487	Job SOC coding: Town planners	91149	221
1488	Job SOC coding: Quantity surveyors	91149	430
1489	Job SOC coding: Chartered surveyors (not quantity surveyors)	91149	793
1490	Job SOC coding: Public service administrative professionals	91149	1352
1491	Job SOC coding: Social workers	91149	1509
1492	Job SOC coding: Probation officers	91149	240
1493	Job SOC coding: Clergy	91149	533
1494	Job SOC coding: Librarians	91149	1248
1495	Job SOC coding: Archivists and curators	91149	283
1496	Job SOC coding: Laboratory technicians	91149	2602
1497	Job SOC coding: Electrical/electronics technicians	91149	953
1498	Job SOC coding: Engineering technicians	91149	1043
1499	Job SOC coding: Building and civil engineering technicians	91149	129
1500	Job SOC coding: Quality assurance technicians	91149	354
1501	Job SOC coding: Science and engineering technicians n.e.c.	91149	2018
1502	Job SOC coding: Architectural technologists and town planning technicians	91149	181
1503	Job SOC coding: Draughtspersons	91149	290
1504	Job SOC coding: IT operations technicians	91149	1102
1505	Job SOC coding: IT user support technicians	91149	707
1506	Job SOC coding: Nurses	91149	5062
1507	Job SOC coding: Midwives	91149	726
1508	Job SOC coding: Paramedics	91149	101
1509	Job SOC coding: Medical radiographers	91149	142
1510	Job SOC coding: Chiropodists	91149	132
1511	Job SOC coding: Pharmaceutical dispensers	91149	169
1512	Job SOC coding: Medical and dental technicians	91149	374
1513	Job SOC coding: Physiotherapists	91149	485
1514	Job SOC coding: Occupational therapists	91149	299
1515	Job SOC coding: Speech and language therapists	91149	152
1516	Job SOC coding: Therapists n.e.c.	91149	884
1517	Job SOC coding: Youth and community workers	91149	1062
1518	Job SOC coding: Housing and welfare officers	91149	509
1519	Job SOC coding: NCOs and other ranks	91149	2058
1520	Job SOC coding: Police officers (sergeant and below)	91149	1168
1521	Job SOC coding: Fire service officers (leading fire officer and below)	91149	197
1522	Job SOC coding: Prison service officers (below principal officer)	91149	111
1523	Job SOC coding: Protective service associate professionals n.e.c.	91149	138
1524	Job SOC coding: Artists	91149	191
1525	Job SOC coding: Authors, writers	91149	313
1526	Job SOC coding: Actors, entertainers	91149	192
1527	Job SOC coding: Musicians	91149	165
1528	Job SOC coding: Arts officers, producers and directors	91149	265
1529	Job SOC coding: Graphic designers	91149	320
1530	Job SOC coding: Product, clothing and related designers	91149	235
1531	Job SOC coding: Journalists, newspaper and periodical editors	91149	507
1532	Job SOC coding: Broadcasting associate professionals	91149	396
1533	Job SOC coding: Public relations officers	91149	517
1534	Job SOC coding: Photographers and audio-visual equipment operators	91149	420
1535	Job SOC coding: Sports coaches, instructors and officials	91149	242
1536	Job SOC coding: Aircraft pilots and flight engineers	91149	116
1537	Job SOC coding: Ship and hovercraft officers	91149	342
1538	Job SOC coding: Legal associate professionals	91149	140
1539	Job SOC coding: Estimators, valuers and assessors	91149	467
1540	Job SOC coding: Brokers	91149	665
1541	Job SOC coding: Insurance underwriters	91149	513
1542	Job SOC coding: Finance and investment analysts/advisers	91149	868
1543	Job SOC coding: Taxation experts	91149	260
1544	Job SOC coding: Importers, exporters	91149	146
1545	Job SOC coding: Financial and accounting technicians	91149	1526
1546	Job SOC coding: Business and related associate professionals n.e.c.	91149	1980
1547	Job SOC coding: Buyers and purchasing officers	91149	404
1548	Job SOC coding: Sales representatives	91149	1142
1549	Job SOC coding: Marketing associate professionals	91149	671
1550	Job SOC coding: Estate agents, auctioneers	91149	288
1551	Job SOC coding: Public service associate professionals	91149	3281
1552	Job SOC coding: Personnel and industrial relations officers	91149	1446
1553	Job SOC coding: Vocational and industrial trainers and instructors	91149	1015
1554	Job SOC coding: Careers advisers and vocational guidance specialists	91149	390
1555	Job SOC coding: Occupational hygienists and safety officers (health and safety)	91149	348
1556	Job SOC coding: Civil Service executive officers	91149	3475
1557	Job SOC coding: Civil Service administrative officers and assistants	91149	4090
1558	Job SOC coding: Local government clerical officers and assistants	91149	4823
1559	Job SOC coding: Officers of non-governmental organisations	91149	1579
1560	Job SOC coding: Credit controllers	91149	406
1561	Job SOC coding: Accounts and wages clerks, book-keepers, other financial clerks	91149	2752
1562	Job SOC coding: Counter clerks	91149	3157
1563	Job SOC coding: Filing and other records assistants/clerks	91149	1537
1564	Job SOC coding: Pensions and insurance clerks	91149	1270
1565	Job SOC coding: Stock control clerks	91149	313
1566	Job SOC coding: Transport and distribution clerks	91149	440
1567	Job SOC coding: Library assistants/clerks	91149	752
1568	Job SOC coding: Database assistants/clerks	91149	640
1569	Job SOC coding: Telephonists	91149	660
1570	Job SOC coding: Communication operators	91149	412
1571	Job SOC coding: General office assistants/clerks	91149	4022
1572	Job SOC coding: Medical secretaries	91149	1040
1573	Job SOC coding: Legal secretaries	91149	1046
1574	Job SOC coding: School secretaries	91149	1242
1575	Job SOC coding: Company secretaries	91149	174
1576	Job SOC coding: Personal assistants and other secretaries	91149	5418
1577	Job SOC coding: Receptionists	91149	1407
1578	Job SOC coding: Typists	91149	3020
1579	Job SOC coding: Farmers	91149	170
1580	Job SOC coding: Horticultural trades	91149	154
1581	Job SOC coding: Gardeners and groundsmen/groundswomen	91149	580
1582	Job SOC coding: Sheet metal workers	91149	128
1583	Job SOC coding: Metal plate workers, shipwrights, riveters	91149	263
1584	Job SOC coding: Welding trades	91149	266
1585	Job SOC coding: Pipe fitters	91149	223
1586	Job SOC coding: Metal machining setters and setter-operators	91149	316
1587	Job SOC coding: Tool makers, tool fitters and markers-out	91149	310
1588	Job SOC coding: Metal working production and maintenance fitters	91149	1208
1589	Job SOC coding: Motor mechanics, auto engineers	91149	779
1590	Job SOC coding: Vehicle body builders and repairers	91149	143
1591	Job SOC coding: Electricians, electrical fitters	91149	1061
1592	Job SOC coding: Telecommunications engineers	91149	394
1593	Job SOC coding: TV, video and audio engineers	91149	231
1594	Job SOC coding: Computer engineers, installation and maintenance	91149	424
1595	Job SOC coding: Electrical/electronics engineers n.e.c.	91149	546
1596	Job SOC coding: Bricklayers, masons	91149	157
1597	Job SOC coding: Plumbers, heating and ventilating engineers	91149	428
1598	Job SOC coding: Carpenters and joiners	91149	590
1599	Job SOC coding: Construction trades n.e.c.	91149	290
1600	Job SOC coding: Painters and decorators	91149	366
1601	Job SOC coding: Upholsterers	91149	107
1602	Job SOC coding: Tailors and dressmakers	91149	163
1603	Job SOC coding: Originators, compositors and print preparers	91149	184
1604	Job SOC coding: Printers	91149	123
1605	Job SOC coding: Bakers, flour confectioners	91149	189
1606	Job SOC coding: Chefs, cooks	91149	806
1607	Job SOC coding: Furniture makers, other craft woodworkers	91149	197
1608	Job SOC coding: Hand craft occupations n.e.c.	91149	115
1609	Job SOC coding: Nursing auxiliaries and assistants	91149	1301
1610	Job SOC coding: Dental nurses	91149	237
1611	Job SOC coding: Houseparents and residential wardens	91149	646
1612	Job SOC coding: Care assistants and home carers	91149	1172
1613	Job SOC coding: Nursery nurses	91149	322
1614	Job SOC coding: Childminders and related occupations	91149	892
1615	Job SOC coding: Playgroup leaders/assistants	91149	459
1616	Job SOC coding: Educational assistants	91149	2304
1617	Job SOC coding: Veterinary nurses and assistants	91149	145
1618	Job SOC coding: Animal care occupations n.e.c.	91149	158
1619	Job SOC coding: Sports and leisure assistants	91149	207
1620	Job SOC coding: Travel agents	91149	402
1621	Job SOC coding: Travel and tour guides	91149	201
1622	Job SOC coding: Air travel assistants	91149	354
1623	Job SOC coding: Leisure and travel service occupations n.e.c.	91149	202
1624	Job SOC coding: Hairdressers, barbers	91149	427
1625	Job SOC coding: Housekeepers and related occupations	91149	323
1626	Job SOC coding: Caretakers	91149	289
1627	Job SOC coding: Sales and retail assistants	91149	4672
1628	Job SOC coding: Retail cashiers and check-out operators	91149	924
1629	Job SOC coding: Collector salespersons and credit agents	91149	831
1630	Job SOC coding: Roundsmen/women and van salespersons	91149	276
1631	Job SOC coding: Merchandisers and window dressers	91149	192
1632	Job SOC coding: Sales related occupations n.e.c.	91149	1078
1633	Job SOC coding: Call centre agents/operators	91149	776
1634	Job SOC coding: Customer care occupations	91149	1683
1635	Job SOC coding: Food, drink and tobacco process operatives	91149	247
1636	Job SOC coding: Textile process operatives	91149	259
1637	Job SOC coding: Chemical and related process operatives	91149	160
1638	Job SOC coding: Plastics process operatives	91149	192
1639	Job SOC coding: Metal making and treating process operatives	91149	120
1640	Job SOC coding: Paper and wood machine operatives	91149	173
1641	Job SOC coding: Coal mine operatives	91149	280
1642	Job SOC coding: Energy plant operatives	91149	101
1643	Job SOC coding: Metal working machine operatives	91149	135
1644	Job SOC coding: Assemblers (electrical products)	91149	424
1645	Job SOC coding: Assemblers (vehicles and metal goods)	91149	539
1646	Job SOC coding: Routine inspectors and testers	91149	400
1647	Job SOC coding: Weighers, graders, sorters	91149	163
1648	Job SOC coding: Sewing machinists	91149	445
1649	Job SOC coding: Routine laboratory testers	91149	226
1650	Job SOC coding: Assemblers and routine operatives n.e.c.	91149	1230
1651	Job SOC coding: Construction operatives n.e.c.	91149	372
1652	Job SOC coding: Heavy goods vehicle drivers	91149	701
1653	Job SOC coding: Van drivers	91149	801
1654	Job SOC coding: Bus and coach drivers	91149	457
1655	Job SOC coding: Taxi, cab drivers and chauffeurs	91149	252
1656	Job SOC coding: Driving instructors	91149	128
1657	Job SOC coding: Rail transport operatives	91149	172
1658	Job SOC coding: Mobile machine drivers and operatives n.e.c.	91149	106
1659	Job SOC coding: Farm workers	91149	381
1660	Job SOC coding: Fishing and agriculture related occupations n.e.c.	91149	182
1661	Job SOC coding: Labourers in building and woodworking trades	91149	540
1662	Job SOC coding: Industrial cleaning process occupations	91149	213
1663	Job SOC coding: Printing machine minders and assistants	91149	123
1664	Job SOC coding: Packers, bottlers, canners, fillers	91149	565
1665	Job SOC coding: Labourers in process and plant operations n.e.c.	91149	989
1666	Job SOC coding: Other goods handling and storage occupations n.e.c.	91149	1279
1667	Job SOC coding: Postal workers, mail sorters, messengers, couriers	91149	662
1668	Job SOC coding: Elementary office occupations n.e.c.	91149	3340
1669	Job SOC coding: Hospital porters	91149	129
1670	Job SOC coding: Hotel porters	91149	117
1671	Job SOC coding: Kitchen and catering assistants	91149	511
1672	Job SOC coding: Waiters, waitresses	91149	502
1673	Job SOC coding: Bar staff	91149	607
1674	Job SOC coding: Leisure and theme park attendants	91149	156
1675	Job SOC coding: Elementary personal services occupations n.e.c.	91149	112
1676	Job SOC coding: Cleaners, domestics	91149	662
1677	Job SOC coding: Security guards and related occupations	91149	300
1678	Job SOC coding: School mid-day assistants	91149	183
1679	Job SOC coding: Elementary security occupations n.e.c.	91149	151
1680	Job SOC coding: Shelf fillers	91149	435
1681	Job SOC coding: Elementary sales occupations n.e.c.	91149	228
1682	Breathing problems improved/stopped away from workplace or on holiday: No	91149	4382
1683	Breathing problems improved/stopped away from workplace or on holiday: Yes	91149	2688
1684	Breathing problems responsible for leaving job: No	91149	5412
1685	Breathing problems responsible for leaving job: Yes	91149	412
1686	Job involved shift work: No	91149	86206
1687	Job involved shift work: Yes	91149	25698
1688	Day shifts worked: Shift pattern was worked for some (but not all) of job	25697	1756
1689	Day shifts worked: Shift pattern was worked for whole of job	25697	6046
1690	Day shifts worked: This type of shift pattern was not worked during job	25697	20690
1691	Mixture of day and night shifts worked: Shift pattern was worked for some (but not all) of job	25697	9229
1692	Mixture of day and night shifts worked: Shift pattern was worked for whole of job	25697	12718
1693	Mixture of day and night shifts worked: This type of shift pattern was not worked during job	25697	8764
1694	Period spent working mix of day and night shifts	6708
1695	Usual length of each night shift during mixed shift periods	19998
1696	Number of night shifts worked monthly during mixed shift periods	19998
1697	Consecutive night shifts during mixed shift periods	19344
1698	Rest days during mixed shift periods	17248
1699	Night shifts worked: Shift pattern was worked for some (but not all) of job	25697	799
1700	Night shifts worked: Shift pattern was worked for whole of job	25697	1314
1701	Night shifts worked: This type of shift pattern was not worked during job	25697	24780
1702	Gap coding: Paid work for less than 15 hours per week on average or lasting less than 6 months	68751	15086
1703	Gap coding: Unpaid or voluntary work	67956	2521
1704	Gap coding: Full-time or part-time education	68899	12489
1705	Gap coding: Looking after the home and/or family	69370	24577
1706	Gap coding: Unable to work due to sickness or disability	67892	2028
1707	Gap coding: Unemployed	68042	3610
1708	Gap coding: Retired	70119	53542
1709	Home location - east co-ordinate (rounded)	361187
1710	Home location - north co-ordinate (rounded)	361187
1711	Frequency of solarium/sunlamp use	340643
1712	Weight change compared with 1 year ago	355129
1713	Ever had bowel cancer screening	355353	114475
1714	Most recent bowel cancer screening	81408
1715	Ever had prostate specific antigen (PSA) test	158108	49459
1716	Nitrogen dioxide air pollution; 2010	356078
1717	Nitrogen oxides air pollution; 2010	356078
1718	Particulate matter air pollution (pm10); 2010	329886
1719	Particulate matter air pollution (pm2.5); 2010	329886
1720	Particulate matter air pollution (pm2.5) absorbance; 2010	329886
1721	Particulate matter air pollution 2.5-10um; 2010	329886
1722	Traffic intensity on the nearest road	356078
1723	Inverse distance to the nearest road	356078
1724	Traffic intensity on the nearest major road	356078
1725	Inverse distance to the nearest major road	356078
1726	Total traffic load on major roads	356078
1727	Close to major road	356078	24556
1728	Sum of road length of major roads within 100m	356078
1729	Nitrogen dioxide air pollution; 2005	356078
1730	Nitrogen dioxide air pollution; 2006	356078
1731	Nitrogen dioxide air pollution; 2007	356078
1732	Particulate matter air pollution (pm10); 2007	355245
1733	Average daytime sound level of noise pollution	356078
1734	Average evening sound level of noise pollution	356078
1735	Average night-time sound level of noise pollution	356078
1736	Average 16-hour sound level of noise pollution	356078
1737	Average 24-hour sound level of noise pollution	356078
1738	Had major operations	165737	106506
1739	Frequency of heavy DIY in last 4 weeks	145190
1740	Duration of heavy DIY	145373
1741	Light smokers, at least 100 smokes in lifetime	97021	44253
1742	Non-butter spread type details: Flora Pro-Active or Benecol	190094	29048
1743	Non-butter spread type details: Soft (tub) margarine	190094	23625
1744	Non-butter spread type details: Hard (block) margarine	190094	221
1745	Non-butter spread type details: Olive oil based spread (eg: Bertolli)	190094	47030
1746	Non-butter spread type details: Polyunsaturated/sunflower oil based spread (eg: Flora)	190094	64325
1747	Non-butter spread type details: Other low or reduced fat spread	190094	19035
1748	Non-butter spread type details: Other type of spread/margarine	190094	6810
1749	Reason for reducing amount of alcohol drunk: Illness or ill health	134033	9512
1750	Reason for reducing amount of alcohol drunk: Doctor's advice	134033	2990
1751	Reason for reducing amount of alcohol drunk: Health precaution	134033	43868
1752	Reason for reducing amount of alcohol drunk: Financial reasons	134033	7054
1753	Reason for reducing amount of alcohol drunk: Other reason	134033	70609
1754	Years since last breast cancer screening / mammogram	115670
1755	Years since last cervical smear test	149196
1756	Age started oral contraceptive pill	154112
1757	Had other major operations	192470	129435
1758	Age started smoking in former smokers	88898
1759	Type of tobacco previously smoked: Manufactured cigarettes	89224	79113
1760	Type of tobacco previously smoked: Hand-rolled cigarettes	89224	5978
1761	Type of tobacco previously smoked: Cigars or pipes	89224	4133
1762	Ever stopped smoking for 6+ months	87937	37903
1763	Number of unsuccessful stop-smoking attempts	81026
1764	Likelihood of resuming smoking	87233
1765	Age high blood pressure diagnosed	87024
1766	Age diabetes diagnosed	16166
1767	Mean corpuscular haemoglobin concentration	350468
1768	Basophill count	349856
1769	Nucleated red blood cell count	349848
1770	Basophill percentage	349861
1771	Nucleated red blood cell percentage	349845
1772	Microalbumin in urine	108706
1773	Fractured heel	238226	238086
1774	Caffeine drink within last hour	331625	6924
1775	Used an inhaler for chest within last hour	331625	2424
1776	Smoked cigarette or pipe within last hour	33210	4238
1777	Weight, manual entry	5278
1778	Job involve night shift work	33373
1779	Age started smoking in current smokers	27291
1780	Type of tobacco currently smoked: Manufactured cigarettes	27583	19103
1781	Type of tobacco currently smoked: Hand-rolled cigarettes	27583	6469
1782	Type of tobacco currently smoked: Cigars or pipes	27583	2011
1783	Number of cigarettes currently smoked daily (current cigarette smokers)	25348
1784	Time from waking to first cigarette	25414
1785	Difficulty not smoking for 1 day	25487
1786	Ever tried to stop smoking	27467
1787	Wants to stop smoking	27178
1788	Mother's age at death	213636
1789	Age started hormone-replacement therapy (HRT)	68299
1790	Age angina diagnosed	10651
1791	Frequency of other exercises in last 4 weeks	172505
1792	Duration of other exercises	172650
1793	Lifetime number of same-sex sexual partners	9387
1794	Former alcohol drinker	23745	12564
1795	Age asthma diagnosed	36955
1796	Number of pregnancy terminations	60099
1797	Reason former drinker stopped drinking alcohol: Illness or ill health	12110	3179
1798	Reason former drinker stopped drinking alcohol: Doctor's advice	12110	700
1799	Reason former drinker stopped drinking alcohol: Health precaution	12110	2470
1800	Reason former drinker stopped drinking alcohol: Financial reasons	12110	233
1801	Reason former drinker stopped drinking alcohol: Other reason	12110	5528
1802	Age of primiparous women at birth of child	25545
1803	Age heart attack diagnosed	8024
1804	Adopted father still alive	3507	544
1805	Adopted mother still alive	3812	1078
1806	Number of correct matches in round	360686
1807	Underlying (primary) cause of death: ICD10: C15.9 Oesophagus, unspecified	9092	296
1808	Underlying (primary) cause of death: ICD10: C16.9 Stomach, unspecified	9092	125
1809	Underlying (primary) cause of death: ICD10: C18.9 Colon, unspecified	9092	243
1810	Underlying (primary) cause of death: ICD10: C19 Malignant neoplasm of rectosigmoid junction	9092	118
1811	Underlying (primary) cause of death: ICD10: C20 Malignant neoplasm of rectum	9092	124
1812	Underlying (primary) cause of death: ICD10: C22.1 Intrahepatic bile duct carcinoma	9092	122
1813	Underlying (primary) cause of death: ICD10: C25.9 Pancreas, unspecified	9092	396
1814	Underlying (primary) cause of death: ICD10: C34.9 Bronchus or lung, unspecified	9092	1100
1815	Underlying (primary) cause of death: ICD10: C43.9 Malignant melanoma of skin, unspecified	9092	116
1816	Underlying (primary) cause of death: ICD10: C45.9 Mesothelioma, unspecified	9092	109
1817	Underlying (primary) cause of death: ICD10: C50.9 Breast, unspecified	9092	511
1818	Underlying (primary) cause of death: ICD10: C56 Malignant neoplasm of ovary	9092	226
1819	Underlying (primary) cause of death: ICD10: C64 Malignant neoplasm of kidney, except renal pelvis	9092	178
1820	Underlying (primary) cause of death: ICD10: C67.9 Bladder, unspecified	9092	115
1821	Underlying (primary) cause of death: ICD10: C71.9 Brain, unspecified	9092	270
1822	Underlying (primary) cause of death: ICD10: C80 Malignant neoplasm without specification of site	9092	179
1823	Underlying (primary) cause of death: ICD10: C90.0 Multiple myeloma	9092	104
1824	Underlying (primary) cause of death: ICD10: C92.0 Acute myeloid leukaemia	9092	113
1825	Underlying (primary) cause of death: ICD10: G12.2 Motor neuron disease	9092	122
1826	Underlying (primary) cause of death: ICD10: I21.9 Acute myocardial infarction, unspecified	9092	483
1827	Underlying (primary) cause of death: ICD10: I25.1 Atherosclerotic heart disease	9092	356
1828	Underlying (primary) cause of death: ICD10: I25.9 Chronic ischaemic heart disease, unspecified	9092	328
1829	Underlying (primary) cause of death: ICD10: I64 Stroke, not specified as haemorrhage or infarction	9092	103
1830	Underlying (primary) cause of death: ICD10: J84.1 Other interstitial pulmonary diseases with fibrosis	9092	120
1831	Age at death	10483
1832	Age deep-vein thrombosis (DVT, blood clot in leg) diagnosed	6795
1833	Number of times snap-button pressed	359678
1834	Age stroke diagnosed	5339
1835	Detention categories: Informal, not formally detained	361194	28228
1836	Detention categories: Formally detained under Part II, Mental Health Act 1983	361194	2226
1837	History of psychiatric care on admission: One or more previous psychiatric episodes with this Health Care Provider	1872	1254
1838	History of psychiatric care on admission: One or more previous psychiatric episodes with another Health Care Provider	835	135
1839	Anaesthetics administered during delivery: General anaesthetic	3442	220
1840	Anaesthetics administered during delivery: Epidural or caudal anaesthetic	3970	1740
1841	Anaesthetics administered during delivery: Spinal anaesthetic	3780	1254
1842	Anaesthetics administered during delivery: Epidural or caudal, and spinal anaesthetic	3409	193
1843	Anaesthetics administered during delivery: Other	4094	2202
1844	Anaesthetics administered post delivery: General anaesthetic	1545	363
1845	Anaesthetics administered post delivery: Epidural or caudal anaesthetic	1593	344
1846	Anaesthetics administered post delivery: Spinal anaesthetic	1568	266
1847	Anaesthetics administered post delivery: Other	1903	1262
1848	Delivery methods: Spontaneous vertex	8019	4507
1849	Delivery methods: Spontaneous other cephalic	8019	366
1850	Delivery methods: Low forceps, not breech	8019	238
1851	Delivery methods: Other forceps, not breech	8019	190
1852	Delivery methods: Ventouse, vacuum extraction	8019	788
1853	Delivery methods: Elective caesarean section	8019	1157
1854	Delivery methods: Emergency caesarean section	8019	1158
1855	Delivery methods: Other than those specified above	8019	831
1856	Hospital episode type: General episode	361194	246807
1857	Spells in hospital	236484
1858	Destinations on discharge from hospital (recoded): Usual Place of residence	361058	232634
1859	Destinations on discharge from hospital (recoded): Usual Place of residence: Living with relatives	359439	10386
1860	Destinations on discharge from hospital (recoded): Usual Place of residence: Living alone	359437	2273
1861	Destinations on discharge from hospital (recoded): Temporary place of residence	359468	1137
1862	Destinations on discharge from hospital (recoded): High security psychiatric hospital: NHS	359447	186
1863	Destinations on discharge from hospital (recoded): Transfer to other NHS provider	359437	438
1864	Destinations on discharge from hospital (recoded): Transfer to other NHS provider: General ward, young physically disabled, A&E	359670	5240
1865	Destinations on discharge from hospital (recoded): Transfer to other NHS provider: Psychiatry, learning disabilities	359463	365
1866	Destinations on discharge from hospital (recoded): Transfer within NHS provider	359438	1881
1867	Destinations on discharge from hospital (recoded): Transfer within NHS provider: Surgical specialty	359437	964
1868	Destinations on discharge from hospital (recoded): Transfer within NHS provider: Medical specialty	359437	1658
1869	Destinations on discharge from hospital (recoded): Transfer within NHS provider: Geriatrics	359437	172
1870	Destinations on discharge from hospital (recoded): Nursing, residential care, group home: NHS	359451	146
1871	Destinations on discharge from hospital (recoded): Nursing, residential care, group home: Local Authoritory	359451	106
1872	Destinations on discharge from hospital (recoded): Nursing, residential care, group home: Non-NHS	359448	164
1873	Destinations on discharge from hospital (recoded): Other hospital: Non-NHS	359455	684
1874	Pulse wave reflection index	118850
1875	Pulse wave peak to peak time	118787
1876	Signal-to-noise-ratio (SNR) of triplet (left)	116790
1877	Mean signal-to-noise ratio (SNR), (left)	116671
1878	Signal-to-noise-ratio (SNR) of triplet (right)	116755
1879	Mean signal-to-noise ratio (SNR), (right)	116636
1880	Number of triplets attempted (left)	117852
1881	Volume level set by participant (left)	116790
1882	Number of triplets attempted (right)	117903
1883	Volume level set by participant (right)	116755
1884	Time to answer	119729
1885	Duration screen displayed	119729
1886	Final attempt correct: no	119729	4581
1887	Final attempt correct: yes	119729	115007
1888	Final attempt correct: abandon	119729	141
1889	Average monthly red wine intake	26229
1890	Average monthly champagne plus white wine intake	26198
1891	Average monthly beer plus cider intake	26285
1892	Average monthly spirits intake	26193
1893	Average monthly fortified wine intake	26328
1894	Average monthly intake of other alcoholic drinks	26359
1895	Non-accidental death in close genetic family	113705	31044
1896	Longest period of depression	50664
1897	Private healthcare	119300
1898	Age cataract diagnosed	5020
1899	Tinnitus: No, never	117882	83615
1900	Tinnitus: Yes, now most or all of the time	117882	7739
1901	Tinnitus: Yes, now a lot of the time	117882	2959
1902	Tinnitus: Yes, now some of the time	117882	10489
1903	Tinnitus: Yes, but not now, but have in the past	117882	13080
1904	Loud music exposure frequency	118399
1905	Hearing test done: No, I am unable to do this	119880	1330
1906	Hearing test done: Yes	119880	117205
1907	Hearing test done: I can only hear on the right side	119880	698
1908	Hearing test done: I can only hear on the left side	119880	647
1909	Attempted fluid intelligence (FI) test.	118657	117131
1910	FI1 : numeric addition test	116723	111965
1911	FI2 : identify largest number	116869	115919
1912	Number of older siblings	103453
1913	Cylindrical power (left)	77739
1914	Cylindrical power (right)	77983
1915	Astigmatism angle (right)	77983
1916	Astigmatism angle (left)	77739
1917	3mm weak meridian angle (right)	75410
1918	6mm weak meridian angle (right)	66256
1919	6mm weak meridian angle (left)	65551
1920	3mm weak meridian angle (left)	75398
1921	3mm strong meridian angle (left)	75398
1922	6mm strong meridian angle (left)	65551
1923	6mm strong meridian angle (right)	66256
1924	3mm strong meridian angle (right)	75410
1925	3mm asymmetry angle (right)	74038
1926	6mm asymmetry angle (right)	41390
1927	6mm asymmetry angle (left)	40683
1928	3mm asymmetry angle (left)	73818
1929	3mm cylindrical power angle (left)	75389
1930	6mm cylindrical power angle (left)	65529
1931	6mm cylindrical power angle (right)	66237
1932	3mm cylindrical power angle (right)	75401
1933	3mm cylindrical power (right)	75410
1934	6mm cylindrical power (right)	66256
1935	6mm cylindrical power (left)	65551
1936	3mm cylindrical power (left)	75398
1937	3mm asymmetry index (left)	73818
1938	6mm asymmetry index (left)	40683
1939	6mm asymmetry index (right)	41390
1940	3mm asymmetry index (right)	74038
1941	3mm regularity index (right)	74059
1942	6mm regularity index (right)	41455
1943	6mm regularity index (left)	40700
1944	3mm regularity index (left)	73829
1945	Ever had eye surgery	79912	5825
1946	Both eyes present: Yes	80386	80283
1947	Current eye infection	80386	838
1948	logMAR, final (right)	79293
1949	logMAR, final (left)	79239
1950	Index of best refractometry result (right)	77983
1951	3mm index of best keratometry results (right)	75410
1952	6mm index of best keratometry results (right)	66256
1953	Intra-ocular pressure, corneal-compensated (left)	76510
1954	Intra-ocular pressure, Goldmann-correlated (left)	76510
1955	Index of best refractometry result (left)	77739
1956	3mm index of best keratometry results (left)	75398
1957	6mm index of best keratometry results (left)	65551
1958	Ever had cataract surgery: No	5799	4137
1959	Ever had cataract surgery: Right eye only	5799	379
1960	Ever had cataract surgery: Left eye only	5799	306
1961	Ever had cataract surgery: Both eyes	5799	977
1962	Ever had refractive laser eye surgery: No	5719	4085
1963	Ever had refractive laser eye surgery: Right eye only	5719	207
1964	Ever had refractive laser eye surgery: Left eye only	5719	169
1965	Ever had refractive laser eye surgery: Both eyes	5719	1258
1966	Ever had laser treatment for glaucoma or high eye pressure: No	5788	5597
1967	Ever had laser treatment for glaucoma or high eye pressure: Both eyes	5788	138
1968	Ever had corneal graft surgery: No	5786	5644
1969	Average weekly intake of other alcoholic drinks	85420
1970	Longest period of unenthusiasm / disinterest	32165
1971	Leg pain when walking uphill or hurrying	24997	17250
1972	Leg pain when walking normally	25305	14312
1973	Leg pain when walking ever disappears while walking	13845	4838
1974	Leg pain on walking : action taken	25569
1975	Leg pain on walking : effect of standing still	22495	8800
1976	Surgery/amputation of toe or leg: No	25891	25604
1977	Surgery/amputation of toe or leg: Yes, toes	25891	149
1978	FI9 : concept interpolation	35147	19701
1979	Which eye(s) affected by presbyopia: Right eye	31494	1735
1980	Which eye(s) affected by presbyopia: Left eye	31494	1750
1981	Which eye(s) affected by presbyopia: Both eyes	31494	28009
1982	FI10 : arithmetic sequence recognition	20880	16721
1983	FI11 : antonym	12493	8943
1984	Which eye(s) affected by hypermetropia (long sight): Right eye	15090	1126
1985	Which eye(s) affected by hypermetropia (long sight): Left eye	15090	1058
1986	Which eye(s) affected by hypermetropia (long sight): Both eyes	15090	12906
1987	Which eye(s) affected by myopia (short sight): Right eye	29317	1607
1988	Which eye(s) affected by myopia (short sight): Left eye	29317	1526
1989	Which eye(s) affected by myopia (short sight): Both eyes	29317	26184
1990	Which eye(s) affected by astigmatism: Right eye	9749	1451
1991	Which eye(s) affected by astigmatism: Left eye	9749	1594
1992	Which eye(s) affected by astigmatism: Both eyes	9749	6704
1993	FI13 : subset inclusion logic	2964	647
1994	Previously smoked cigarettes on most/all days	2005	1345
1995	ECG, heart rate	53777
1996	ECG, load	53843
1997	ECG, phase time	53998
1998	ECG, phase duration	53998	42709
[truncated: 1,320 more rows]

## Sheet: Cluster 0
	Trait description	Sample size	Number of cases
0	Duration of light DIY	179548
1	Pulse rate, automated reading	340162
2	Frequency of friend/family visits	358821
3	Time spend outdoors in summer	327717
4	Time spent outdoors in winter	284889
5	Time spent watching television (TV)	341859
6	Time spent using computer	280750
7	Time spent driving	241357
8	Drive faster than motorway speed limit	327192
9	Invitation to complete online 24-hour recall dietary questionnaire, acceptance	218234	148169
10	Length of mobile phone use	356618
11	Weekly usage of mobile phone in last 3 months	301157
12	Hands-free device/speakerphone use with mobile phone in last 3 month	302733
13	Cooked vegetable intake	350404
14	Salad / raw vegetable intake	339601
15	Fresh fruit intake	348284
16	Dried fruit intake	329134
17	Oily fish intake	359340
18	Non-oily fish intake	359682
19	Processed meat intake	360468
20	Poultry intake	360390
21	Beef intake	359784
22	Lamb/mutton intake	359002
23	Pork intake	359115
24	Cheese intake	352458
25	Spread type: Butter/spreadable butter	360291	131190
26	Bread intake	353030
27	Bread type: White	348424	91452
28	Bread type: Wholemeal or wholegrain	348424	201013
29	Cereal intake	345019
30	Cereal type: Muesli	299898	61523
31	Cereal type: Other (e.g. Cornflakes, Frosties)	299898	58105
32	Salt added to food	360954
33	Tea intake	349376
34	Coffee intake	334659
35	Coffee type: Instant coffee	283449	158386
36	Coffee type: Ground coffee (include espresso, filter etc)	283449	64962
37	Hot drink temperature	357256
38	Water intake	333363
39	Major dietary changes in the last 5 years: No	360294	221368
40	Major dietary changes in the last 5 years: Yes, because of illness	360294	38051
41	Major dietary changes in the last 5 years: Yes, because of other reasons	360294	100875
42	Variation in diet	359752
43	Average weekly red wine intake	257773
44	Average weekly champagne plus white wine intake	257623
45	Average weekly beer plus cider intake	258256
46	Average weekly spirits intake	257426
47	Alcohol usually taken with meals	184716	125164
48	Alcohol intake versus 10 years previously	334989
49	Breastfed as a baby	273743	193838
50	Childhood sunburn occasions	269734
51	Facial ageing	330409
52	Maternal smoking around birth	309942	95182
53	Father's age at death	266231
54	Townsend deprivation index at recruitment	360763
55	Treatment/medication code: lisinopril	361141	9971
56	Treatment/medication code: ramipril	361141	16869
57	Treatment/medication code: ventolin 100micrograms inhaler	361141	10380
58	Treatment/medication code: aspirin	361141	48081
59	Treatment/medication code: allopurinol	361141	4108
60	Treatment/medication code: metformin	361141	8968
61	Treatment/medication code: paracetamol	361141	66347
62	Fluid intelligence score	117131
63	Birth weight	205475
64	Mean time to correctly identify matches	358695
65	Smoking status: Never	359706	195068
66	Smoking status: Previous	359706	127550
67	Smoking status: Current	359706	37088
68	Neuroticism score	293006
69	Number of fluid intelligence questions attempted within time limit	117131
70	Forced expiratory volume in 1-second (FEV1), predicted percentage	117241
71	Ever smoked	359751	218191
72	Amount of alcohol drunk on a typical drinking day	108256
73	Frequency of drinking alcohol	117914
74	General happiness with own health	117753
75	Ever sought or received professional help for mental distress	117677	46020
76	Frequency of tenseness / restlessness in last 2 weeks	347965
77	Able to confide	350618
78	Answered sexual history questions	361015	331404
79	Age first had sexual intercourse	317694
80	Lifetime number of sexual partners	296609
81	Age started wearing glasses or contact lenses	310992
82	Plays computer games	360817
83	Hearing difficulty/problems: No	346635	255838
84	Year ended full time education	91777
85	Use of sun/uv protection	358559
86	Hair/balding pattern: Pattern 1	165649	53076
87	Other serious medical condition/disability diagnosed by doctor	354588	72965
88	Taking other prescription medications	360027	168993
89	Age at first live birth	131987
90	Age at last live birth	131806
91	Number of cigarettes previously smoked daily	84456
92	Creatinine (enzymatic) in urine	350812
93	Potassium in urine	350053
94	Sodium in urine	350061
95	Age at menopause (last menstrual period)	111593
96	Age hay fever, rhinitis or eczema diagnosed	72232
97	Number of incorrect matches in round	360686
98	Time to complete round	354739
99	Duration to first press of snap-button in each round	358500
100	Pulse rate	118850
101	Round of numeric memory test	37575
102	Maximum digits remembered correctly	36884
103	Number of rounds of numeric memory test performed	37646
104	Number of attempts	119729	95738
105	Hand grip strength (left)	359704
106	Hand grip strength (right)	359729
107	Noisy workplace	118972
108	FI3 : word interpolation	116815	98753
109	FI4 : positional arithmetic	115690	98344
110	FI5 : family relationship calculation	113356	55922
111	FI6 : conditional arithmetic	102181	69944
112	FI7 : synonym	84560	74026
113	FI8 : chained arithmetic	75692	49086
114	Spherical power (right)	77983
115	Spherical power (left)	77739
116	Intra-ocular pressure, corneal-compensated (right)	76630
117	Intra-ocular pressure, Goldmann-correlated (right)	76630
118	Corneal hysteresis (right)	76630
119	Corneal resistance factor (right)	76630
120	Corneal hysteresis (left)	76510
121	Corneal resistance factor (left)	76510
122	Qualifications: College or University degree	357549	115981
123	Qualifications: None of the above	357549	61093
124	Qualifications: A levels/AS levels or equivalent	357549	98304
125	Qualifications: O levels/GCSEs or equivalent	357549	168672
126	Qualifications: Other professional qualifications eg: nursing, teaching	357549	104241
127	Gas or solid-fuel cooking/heating: An open solid fuel fire that you use regularly in winter time	360066	32662
128	Current employment status: Unable to work because of sickness or disability	359931	13756
129	Transport type for commuting to job workplace: Cycle	190832	14885
130	Never eat eggs, dairy, wheat, sugar: Sugar or foods/drinks containing sugar	359777	67292
131	Never eat eggs, dairy, wheat, sugar: I eat all of the above	359777	278162
132	Illness, injury, bereavement, stress in last 2 years: Financial difficulties	358836	40670
133	Attendance/disability/mobility allowance: None of the above	358597	337879
134	Attendance/disability/mobility allowance: Disability living allowance	358597	15697
135	Attendance/disability/mobility allowance: Blue badge	358597	12733
136	Mouth/teeth dental problems: Mouth ulcers	359841	36831
137	Mouth/teeth dental problems: None of the above	359841	218346
138	Mouth/teeth dental problems: Bleeding gums	359841	46694
139	Mouth/teeth dental problems: Dentures	359841	60977
140	Vascular/heart problems diagnosed by doctor: Angina	360420	11372
141	Fractured bone site(s): Other bones	359241	18787
142	Medication for pain relief, constipation, heartburn: Aspirin	357084	50204
143	Medication for pain relief, constipation, heartburn: None of the above	357084	198043
144	Medication for pain relief, constipation, heartburn: Paracetamol	357084	77936
145	Vitamin and mineral supplements: None of the above	359245	246781
146	Vitamin and mineral supplements: Multivitamins +/- minerals	359245	77472
147	Why stopped smoking: Health precaution	88516	55663
148	Pain type(s) experienced in last month: Headache	360391	71672
149	Pain type(s) experienced in last month: None of the above	360391	145514
150	Pain type(s) experienced in last month: Neck or shoulder pain	360391	82120
151	Pain type(s) experienced in last month: Back pain	360391	91349
152	Pain type(s) experienced in last month: Stomach or abdominal pain	360391	30306
153	Pain type(s) experienced in last month: Hip pain	360391	40500
154	Pain type(s) experienced in last month: Knee pain	360391	76628
155	Leisure/social activities: Sports club or gym	360063	108473
156	Leisure/social activities: None of the above	360063	108704
157	Leisure/social activities: Pub or social club	360063	98499
158	Leisure/social activities: Religious group	360063	52697
159	Leisure/social activities: Adult education class	360063	25842
160	Types of transport used (excluding work): Car/motor vehicle	359324	285459
161	Types of transport used (excluding work): Walk	359324	176934
162	Types of transport used (excluding work): Cycle	359324	26059
163	Types of physical activity in last 4 weeks: Walking for pleasure (not as a means of transport)	359263	258574
164	Types of physical activity in last 4 weeks: None of the above	359263	21255
165	Types of physical activity in last 4 weeks: Other exercises (eg: swimming, cycling, keep fit, bowling)	359263	174242
166	Types of physical activity in last 4 weeks: Strenuous sports	359263	37297
167	Types of physical activity in last 4 weeks: Light DIY (eg: pruning, watering the lawn)	359263	186679
168	Types of physical activity in last 4 weeks: Heavy DIY (eg: weeding, lawn mowing, carpentry, digging)	359263	156597
169	Mineral and other dietary supplements: Fish oil (including cod liver oil)	360016	114131
170	Mineral and other dietary supplements: None of the above	360016	204810
171	Mineral and other dietary supplements: Glucosamine	360016	70218
172	Mineral and other dietary supplements: Calcium	360016	24026
173	Own or rent accommodation lived in: Own outright (by you or someone in your household)	356340	193358
174	Own or rent accommodation lived in: Rent - from local authority, local council, housing association	356340	18968
175	Length of time at current address	352690
176	Average total household income before tax	311028
177	Job involves mainly walking or standing	204956
178	Job involves heavy manual or physical work	205000
179	Number of days/week walked 10+ minutes	355030
180	Duration of walks	308989
181	Number of days/week of moderate physical activity 10+ minutes	343943
182	Duration of moderate activity	268826
183	Number of days/week of vigorous physical activity 10+ minutes	344084
184	Usual walking pace	358974
185	Frequency of stair climbing in last 4 weeks	357720
186	COPD differential diagnosis	361194	26710
187	Carpal tunnel syndrome	361194	7973
188	Nerve, nerve root and plexus disorders	361194	10898
189	Diseases of veins, lymphatic vessels and lymph nodes, not elsewhere classified	361194	11867
190	Any ICDMAIN event in hilmo or causes of death	361194	282009
191	ILD differential diagnosis	361194	26710
192	#Arthrosis	361194	24977
193	Other pulmonary diagnosis	361194	25381
194	Education Years	293723
195	Diseases of the musculoskeletal system and connective tissue	361194	77099
196	Diseases of the genitourinary system	361194	71620
197	Symptoms, signs and abnormal clinical and laboratory findings, not elsewhere classified	361194	97602
198	Diseases of the respiratory system	361194	25381
199	Relative age of first facial hair	161470
200	Age when periods started (menarche)	188644
201	Relative age voice broke	154459
202	Alcohol intake frequency.	360726
203	Worrier / anxious feelings	351833	199463
204	Risk taking	348549	90500
205	Birth weight of first child	155202
206	Long-standing illness, disability or infirmity	352798	114798
207	Morning/evening person (chronotype)	322488
208	Comparative body size at age 10	354996
209	Diabetes diagnosed by doctor	360192	17275
210	Getting up in morning	360231
211	Sensitivity / hurt feelings	350821	194755
212	Exposure to tobacco smoke at home	326676
213	Prospective memory result	119729
214	Daytime dozing / sleeping (narcolepsy)	359752
215	Falls in the last year	360344
216	Tense / 'highly strung'	350159	60513
217	Financial situation satisfaction	119394
218	Non-cancer illness code, self-reported: gout	361141	5174
219	Health satisfaction	119567
220	Hearing difficulty/problems with background noise	353983	134141
221	Diagnoses - main ICD10: K40 Inguinal hernia	361194	13147
222	Sleeplessness / insomnia	360738
223	Intracraneal Volume	30717
224	Irritability	345231	96862
225	Ever highly irritable/argumentative for 2 days	117359	20930
226	Loneliness, isolation	355583	63508
227	Had menopause	163184	119355
228	Diagnoses - main ICD10: E83 Disorders of mineral metabolism	361194	758
229	Diagnoses - main ICD10: G56 Mononeuropathies of upper limb	361194	8130
230	Mood swings	352604	158982
231	Nap during day	360855
232	Suffer from 'nerves'	348082	73938
233	Number of self-reported non-cancer illnesses	361141
234	Number of operations, self-reported	361141
235	Number of treatments/medications taken	361141
236	Non-cancer illness code, self-reported: osteoarthritis	361141	30046
237	Schizophrenia	150064	36989
238	Seen doctor (GP) for nerves, anxiety, tension or depression	358693	123528
239	Seen a psychiatrist for nerves, anxiety, tension or depression	359535	41233
240	Overall health rating	359681
241	Age completed full time education	240547
242	Sleep duration	359020
243	Current tobacco smoking	360797
244	Past tobacco smoking	332141
245	Snoring	336320	125656
246	Frequency of tiredness / lethargy in last 2 weeks	350580
247	Diagnoses - main ICD10: I83 Varicose veins of lower extremities	361194	8763
248	Wheeze or whistling in the chest in last year	354523	73828
249	Worry too long after embarrassment	346527	165310

## Sheet: Cluster 19
	Trait description	Sample size	Number of cases
0	Body mass index (BMI)	359983
1	Weight	360116
2	Weight	354838
3	Body fat percentage	354628
4	Whole body fat mass	354244
5	Body mass index (BMI)	354831
6	Leg fat percentage (right)	354811
7	Leg fat mass (right)	354807
8	Leg fat percentage (left)	354791
9	Leg fat mass (left)	354788
10	Arm fat percentage (right)	354760
11	Arm fat mass (right)	354736
12	Arm fat percentage (left)	354707
13	Arm fat mass (left)	354673
14	Trunk fat percentage	354619
15	Trunk fat mass	354597
16	Waist circumference	360564
17	Hip circumference	360521

## Sheet: Cluster 20
	Trait description	Sample size	Number of cases
0	Sitting height	360066
1	Forced expiratory volume in 1-second (FEV1), predicted	117241
2	Whole body fat-free mass	354808
3	Whole body water mass	354834
4	Basal metabolic rate	354825
5	Leg fat-free mass (right)	354798
6	Leg predicted mass (right)	354798
7	Leg fat-free mass (left)	354771
8	Leg predicted mass (left)	354766
9	Arm fat-free mass (right)	354732
10	Arm predicted mass (right)	354726
11	Arm fat-free mass (left)	354668
12	Arm predicted mass (left)	354653
13	Trunk fat-free mass	354530
14	Trunk predicted mass	354494
15	Standing height	360388
16	Comparative height size at age 10	355331

## Sheet: Cluster 18
	Trait description	Sample size	Number of cases
0	Energy	51453
1	Protein	51453
2	Fat	51453
3	Carbohydrate	51453
4	Saturated fat	51453
5	Polyunsaturated fat	51453
6	Total sugars	51453
7	Englyst dietary fibre	51453
8	Iron	51453
9	Vitamin B6	51453
10	Folate	51453
11	Potassium	51453
12	Magnesium	51453
13	Calcium	51453
14	Vitamin E	51453

## Sheet: Cluster 9
	Trait description	Sample size	Number of cases
0	Eczema	116863	21399
1	Chronotype	128266
2	CH2DB NMR	24154
3	HDL Cholesterol NMR	19270
4	Triglycerides NMR	21559
5	LDL Cholesterol NMR	13527
6	Alzheimers Disease	54162	17008
7	Attention Deficit Hyperactivity Disorder	53293	19099
8	Coronary Artery Disease	184305	60801
9	ER-negative Breast Cancer	120000	31000
10	ER-positive Breast Cancer	120000	12000
11	Breast Cancer	120000	62000
12	Fasting Glucose	46186
13	Fasting Insulin	38238
14	Inflammatory Bowel Disease	34652	12882

## Sheet: Cluster 15
	Trait description	Sample size	Number of cases
0	Treatment/medication code: simvastatin	361141	40921
1	Treatment/medication code: bendroflumethiazide	361141	20196
2	Diastolic blood pressure, automated reading	340162
3	Systolic blood pressure, automated reading	340159
4	Vascular/heart problems diagnosed by doctor: None of the above	360420	253565
5	Vascular/heart problems diagnosed by doctor: High blood pressure	360420	97139
6	Medication for cholesterol, blood pressure, diabetes, or take exogenous hormones: Cholesterol lowering medication	193148	24247
7	Medication for cholesterol, blood pressure, diabetes, or take exogenous hormones: None of the above	193148	133338
8	Medication for cholesterol, blood pressure, diabetes, or take exogenous hormones: Blood pressure medication	193148	33519
9	Medication for cholesterol, blood pressure or diabetes: Cholesterol lowering medication	165340	38057
10	Medication for cholesterol, blood pressure or diabetes: None of the above	165340	110372
11	Medication for cholesterol, blood pressure or diabetes: Blood pressure medication	165340	40987
12	Non-cancer illness code, self-reported: high cholesterol	361141	43957
13	Non-cancer illness code, self-reported: hypertension	361141	93560

## Sheet: Cluster 16
	Trait description	Sample size	Number of cases
0	Forced expiratory volume in 1-second (FEV1), Best measure	272338
1	Forced vital capacity (FVC), Best measure	272338
2	Impedance of whole body	354795
3	Impedance of leg (right)	354817
4	Impedance of leg (left)	354811
5	Impedance of arm (right)	354792
6	Impedance of arm (left)	354807
7	Forced vital capacity (FVC)	329404
8	Forced expiratory volume in 1-second (FEV1)	329404
9	Peak expiratory flow (PEF)	329404
10	Ankle spacing width	206589
11	Ankle spacing width (left)	114630
12	Ankle spacing width (right)	114614

## Sheet: Cluster 14
	Trait description	Sample size	Number of cases
0	Heel Broadband ultrasound attenuation, direct entry	206576
1	Heel quantitative ultrasound index (QUI), direct entry	206589
2	Heel bone mineral density (BMD)	206496
3	Heel broadband ultrasound attenuation (left)	114625
4	Heel quantitative ultrasound index (QUI), direct entry (left)	114630
5	Heel bone mineral density (BMD) (left)	114561
6	Heel bone mineral density (BMD) T-score, automated (left)	114630
7	Heel broadband ultrasound attenuation (right)	114609
8	Heel quantitative ultrasound index (QUI), direct entry (right)	114614
9	Heel bone mineral density (BMD) (right)	114552
10	Heel bone mineral density (BMD) T-score, automated (right)	114614
11	Heel bone mineral density (BMD) T-score, automated	206589

## Sheet: Cluster 8
	Trait description	Sample size	Number of cases
0	Treatment/medication code: insulin product	361141	3545
1	Treatment/medication code: levothyroxine sodium	361141	14689
2	Started insulin within one year diagnosis of diabetes	16415	1999
3	Never eat eggs, dairy, wheat, sugar: Wheat products	359777	9573
4	Coeliac disease	361194	842
5	Non-cancer illness code, self-reported: malabsorption/coeliac disease	361141	1587
6	Non-cancer illness code, self-reported: hyperthyroidism/thyrotoxicosis	361141	2730
7	Non-cancer illness code, self-reported: hypothyroidism/myxoedema	361141	17574
8	Diagnoses - main ICD10: K90 Intestinal malabsorption	361194	922
9	Non-cancer illness code, self-reported: psoriasis	361141	4192
10	Rheumatoid Arthritis	80799	19234
11	Systemic Lupus Erythematosus	23210	7219

[truncated: 12 more sheets: Cluster 17, Cluster 12, Cluster 10, Cluster 5, Cluster 7, Cluster 6, Cluster 1, Cluster 11, Cluster 3, Cluster 4, Cluster 2, Cluster 21]
