# Supplementary material for: Projecting genetic associations through gene expression patterns highlights disease etiology and drug mechanisms
Source: Nat Commun. 2023 Sep 9;14:5562. doi: 10.1038/s41467-023-41057-4 (PMC10492839; doi:10.1038/s41467-023-41057-4)
Supplement: Supplementary file 10 — Supplementary Data 7 [file 41467_2023_41057_MOESM10_ESM.xlsx]

## Sheet: Cluster 0
	Trait description	Sample size	Number of cases
0	Food weight	51453
1	Portion size	51427
2	Vitamin B12	51453
3	Vitamin C	51453
4	Retinol	49890
5	Carotene	51453
6	Vitamin D	51453
7	Alcohol	51453
8	Starch	51453
9	Duration of strenuous sports	36919
10	Drinking water intake	51427
11	Low calorie drink intake	51427
12	Fizzy drink intake	51427
13	Orange juice intake	51414
14	Coffee consumed	51427	36318
15	Instant coffee intake	51427
16	Added milk to instant coffee	51427	30297
17	Filtered coffee intake	51427
18	Added milk to filtered coffee	51427	44669
19	Decaffeinated coffee	51427	45548
20	Intake of sugar added to coffee	51427
21	Tea consumed	51427	41078
22	Standard tea intake	51427
23	Added milk to standard tea	51427	17686
24	Milk intake	51413
25	Alcohol consumed	51427	25436
26	Red wine intake	51427
27	Rose wine intake	51427
28	White wine intake	51427
29	Beer/cider intake	51427
30	Fortified wine intake	51416
31	Spirits intake	51427
32	Breakfast cereal consumed	51427	34069
33	Milk added to cereal	51427	22510
34	Type milk consumed: did not have milk	51427	2529
35	Type milk consumed: semiskimmed	51427	31930
36	Type milk consumed: skimmed	51427	10533
37	Type milk consumed: wholemilk	51427	2934
38	Type milk consumed: soya with calcium	51427	1546
39	Type milk consumed: soya without calcium	51427	664
40	Type milk consumed: goat/sheep milk	51427	332
41	Type milk consumed: rice/oat/vegetable milk	51427	299
42	Type milk consumed: powdered milk	51427	227
43	Type milk consumed: cholesterol lowering milk	51427	101
44	Type milk consumed: other type of milk	51427	232
45	Bread consumed	51427	44112
46	Frequency of light DIY in last 4 weeks	180494
47	Yogurt/ice-cream consumers	51427	20803
48	Dessert consumers	51427	16618
49	Cake intake	51427
50	Sweet snack consumers	51427	27903
51	Milk chocolate intake	51425
52	Dark chocolate intake	51416
53	Sweets intake	51427
54	Sweet biscuits intake	51427
55	Savoury snack consumers	51427	18335
56	Unsalted nuts intake	51427
57	Crisp intake	51427
58	Starchy food consumers	51427	13706
59	Cheese consumers	51427	23245
60	Hard cheese intake	51427
61	Soft cheese intake	51427
62	Blue cheese intake	51422
63	Egg consumers	51427	10817
64	Meat consumers	51427	35580
65	Beef intake	51422
66	Poultry intake	51422
67	Bacon intake	51427
68	Fat removed from meat	13447	1016
69	Skin removed from poultry	11288	194
70	Fish consumer	51427	14833
71	Vegetarian alternatives intake	51427	1806
72	Vegetable consumers	51427	42359
73	Fried potatoes intake	51427
74	Side salad intake	51427
75	Carrot intake	51427
76	Cucumber intake	51427
77	Lettuce intake	51427
78	Sweet pepper intake	51427
79	Fresh tomato intake	51427
80	Fruit consumers	51427	41921
81	Apple intake	51427
82	Banana intake	51427
83	Orange intake	51427
84	Vitamin supplement user	51427	21119
85	Time spent doing vigorous physical activity	51427
86	Time spent doing moderate physical activity	51427
87	Time spent doing light physical activity	51427
88	Difference in mobile phone use compared to two years previously	298239
89	Usual side of head for mobile phone use: Left	303009	107802
90	Usual side of head for mobile phone use: Right	303009	175355
91	Usual side of head for mobile phone use: Equally left and right	303009	19852
92	Ventricular rate	10817
93	P duration	10785
94	QRS duration	10815
95	Smoking/smokers in household	332573
96	Place of birth in UK - north co-ordinate	338701
97	Place of birth in UK - east co-ordinate	338701
98	Milk type used: Full cream	360806	22902
99	Milk type used: Semi-skimmed	360806	234870
100	Milk type used: Skimmed	360806	74087
101	Milk type used: Soya	360806	13147
102	Milk type used: Other type of milk	360806	4213
103	Milk type used: Never/rarely have milk	360806	11587
104	Spread type: Never/rarely use spread	360291	36579
105	Spread type: Flora Pro-Active/Benecol	360291	1929
106	Spread type: Other type of spread/margarine	360291	190593
107	Bread type: Brown	348424	41518
108	Cereal type: Bran cereal (e.g. All Bran, Branflakes)	299898	50609
109	Cereal type: Biscuit cereal (e.g. Weetabix)	299898	53310
110	Cereal type: Oat cereal (e.g. Ready Brek, porridge)	299898	76351
111	Coffee type: Decaffeinated coffee (any type)	283449	55310
112	Coffee type: Other type of coffee	283449	4791
113	Average weekly fortified wine intake	258191
114	Handedness (chirality/laterality): Right-handed	360913	320242
115	Hair colour (natural, before greying): Other	360270	4481
116	Adopted as a child	360450	5158
117	Part of a multiple birth	355467	7919
118	Father still alive	351538	81229
119	Mother still alive	355029	140246
120	Cancer code, self-reported: unclassifiable	361141	405
121	Non-cancer illness code, self-reported: unclassifiable	361141	14597
122	Treatment/medication code: senokot 7.5mg tablet	361141	174
123	Treatment/medication code: gtn 400micrograms spray	361141	849
124	Treatment/medication code: vitamin a	361141	137
125	Treatment/medication code: calcium+vitamin d 500units tablet	361141	1578
126	Treatment/medication code: multivitamins	361141	11148
127	Treatment/medication code: syndol tablet	361141	289
128	Treatment/medication code: hepacon b12 1mg/1ml injection	361141	161
129	Treatment/medication code: quinapril	361141	160
130	Treatment/medication code: captopril	361141	165
131	Treatment/medication code: coversyl 2mg tablet	361141	132
132	Treatment/medication code: glyceryl trinitrate	361141	1111
133	Treatment/medication code: nitrolingual 400micrograms spray	361141	380
134	Treatment/medication code: trandolapril	361141	214
135	Treatment/medication code: isosorbide mononitrate	361141	1189
136	Treatment/medication code: imdur 60mg durule	361141	149
137	Treatment/medication code: nifedipine	361141	802
138	Treatment/medication code: adalat 5mg capsule	361141	840
139	Treatment/medication code: coracten sr 10mg m/r capsule	361141	316
140	Treatment/medication code: tildiem 60mg m/r tablet	361141	697
141	Treatment/medication code: adizem-60 m/r tablet	361141	322
142	Treatment/medication code: dilzem sr 60mg long acting m/r capsule	361141	166
143	Treatment/medication code: istin 5mg tablet	361141	120
144	Treatment/medication code: lacidipine	361141	390
145	Treatment/medication code: dipyridamole	361141	666
146	Treatment/medication code: persantin 25mg tablet	361141	215
147	Treatment/medication code: aspirin 75mg tablet	361141	2173
148	Treatment/medication code: bezafibrate	361141	338
149	Treatment/medication code: questran 4g/sachet powder	361141	117
150	Treatment/medication code: fenofibrate	361141	488
151	Treatment/medication code: ventolin 100micrograms inhaler	361141	10380
152	Treatment/medication code: ventolin 2mg tablet	361141	146
153	Treatment/medication code: salamol 100micrograms inhaler	361141	1112
154	Treatment/medication code: salmeterol	361141	979
155	Treatment/medication code: serevent 25mcg inhaler	361141	996
156	Treatment/medication code: bricanyl 250mcg inhaler	361141	822
157	Treatment/medication code: atrovent 20micrograms inhaler	361141	362
158	Treatment/medication code: phyllocontin continus 225mg m/r tablet	361141	142
159	Treatment/medication code: becloforte 250micrograms inhaler	361141	197
160	Treatment/medication code: becotide 50 inhaler	361141	2206
161	Treatment/medication code: uniphyllin continus 200mg m/r tablet	361141	186
162	Treatment/medication code: beclazone 50 inhaler	361141	1043
163	Treatment/medication code: sodium cromoglycate	361141	114
164	Treatment/medication code: budesonide	361141	761
165	Treatment/medication code: pulmicort ls 50micrograms inhaler	361141	551
166	Treatment/medication code: piriton 4mg tablet	361141	568
167	Treatment/medication code: zirtek 10mg tablet	361141	102
168	Treatment/medication code: loratadine	361141	2624
169	Treatment/medication code: clarityn 10mg tablet	361141	328
170	Treatment/medication code: carbocisteine	361141	193
171	Treatment/medication code: mucodyne 375mg capsule	361141	134
172	Treatment/medication code: zopiclone	361141	1265
173	Treatment/medication code: diazepam	361141	987
174	Treatment/medication code: nitrazepam	361141	226
175	Treatment/medication code: temazepam	361141	759
176	Treatment/medication code: lorazepam	361141	138
177	Treatment/medication code: kapake tablet	361141	104
178	Treatment/medication code: dovonex 50micrograms/g cream	361141	222
179	Treatment/medication code: flixotide 25micrograms inhaler	361141	607
180	Treatment/medication code: combivent inhaler	361141	159
181	Treatment/medication code: lansoprazole	361141	12832
182	Treatment/medication code: bisoprolol fumarate+hydrochlorothiazide 10mg/6.25mg tablet	361141	234
183	Treatment/medication code: lisinopril+hydrochlorothiazide 10mg/12.5mg tablet	361141	125
184	Treatment/medication code: tramadol	361141	4011
185	Treatment/medication code: zydol 50mg capsule	361141	113
186	Treatment/medication code: viscotears liquid eye gel	361141	841
187	Treatment/medication code: zolpidem	361141	268
188	Treatment/medication code: spasmonal 60mg capsule	361141	263
189	Treatment/medication code: fybogel mebeverine sachet	361141	524
190	Treatment/medication code: gaviscon liquid	361141	1886
191	Treatment/medication code: merbentyl 10mg tablet	361141	115
192	Treatment/medication code: hyoscine butylbromide	361141	103
193	Treatment/medication code: buscopan 10mg tablet	361141	338
194	Treatment/medication code: peppermint oil product	361141	189
195	Treatment/medication code: colpermin 0.2ml m/r gel e/c capsule	361141	329
196	Treatment/medication code: cimetidine	361141	293
197	Treatment/medication code: imodium 2mg capsule	361141	199
198	Treatment/medication code: mesalazine	361141	510
199	Treatment/medication code: asacol 400mg e/c tablet	361141	486
200	Treatment/medication code: pentasa sr 250mg m/r tablet	361141	249
201	Treatment/medication code: omeprazole	361141	21119
202	Treatment/medication code: codeine phosphate+kaolin 10mg/3g/10ml mixture	361141	130
203	Treatment/medication code: sulphasalazine	361141	197
204	Treatment/medication code: salazopyrin 500mg tablet	361141	233
205	Treatment/medication code: senna	361141	698
206	Treatment/medication code: ispaghula husk	361141	327
207	Treatment/medication code: bisacodyl	361141	140
208	Treatment/medication code: lactulose product	361141	954
209	Treatment/medication code: magnesium citrate	361141	137
210	Treatment/medication code: creon e/c granules in capsule	361141	204
211	Treatment/medication code: indapamide	361141	1152
212	Treatment/medication code: frusemide	361141	624
213	Treatment/medication code: bendrofluazide	361141	1922
214	Treatment/medication code: spironolactone	361141	662
215	Treatment/medication code: bumetanide	361141	300
216	Treatment/medication code: securon 40mg tablet	361141	108
217	Treatment/medication code: atenolol	361141	13951
218	Treatment/medication code: half-inderal la 80mg m/r capsule	361141	148
219	Treatment/medication code: inderal 10mg tablet	361141	105
220	Treatment/medication code: risperidone	361141	197
221	Treatment/medication code: lithium product	361141	350
222	Treatment/medication code: priadel 200mg m/r tablet	361141	248
223	Treatment/medication code: lofepramine	361141	282
224	Treatment/medication code: nortriptyline	361141	224
225	Treatment/medication code: prozac 20mg capsule	361141	491
226	Treatment/medication code: sertraline	361141	1531
227	Treatment/medication code: paroxetine	361141	1204
228	Treatment/medication code: motilium 10mg tablet	361141	126
229	Treatment/medication code: serc-8 tablet	361141	110
230	Treatment/medication code: cyclizine	361141	136
231	Treatment/medication code: prochlorperazine	361141	521
232	Treatment/medication code: stemetil 5mg tablet	361141	231
233	Treatment/medication code: aspirin	361141	48081
234	Treatment/medication code: prednisone	361141	228
235	Treatment/medication code: triamcinolone	361141	145
236	Treatment/medication code: didronel 200mg tablet	361141	128
237	Treatment/medication code: methotrexate	361141	1918
238	Treatment/medication code: azathioprine	361141	772
239	Treatment/medication code: iron+folic acid	361141	184
240	Treatment/medication code: ferrous sulphate	361141	1760
241	Treatment/medication code: folic acid product	361141	3024
242	Treatment/medication code: forceval capsule	361141	104
243	Treatment/medication code: vitamin b12 preparation	361141	1117
244	Treatment/medication code: calcium salts	361141	2208
245	Treatment/medication code: calcichew 1.25g chewable tablet	361141	772
246	Treatment/medication code: calcichew forte 2.5g chewable tablet	361141	357
247	Treatment/medication code: vitamin d product	361141	1014
248	Treatment/medication code: alfacalcidol	361141	307
249	Treatment/medication code: vitamin b compound tablet	361141	2619
250	Treatment/medication code: calcichew d3 tablet	361141	3423
251	Treatment/medication code: calcium carbonate+cholecalciferol 1.25g/5micrograms tablet	361141	152
252	Treatment/medication code: vitamin e product	361141	1364
253	Treatment/medication code: voltarol 25mg e/c tablet	361141	406
254	Treatment/medication code: etodolac	361141	277
255	Treatment/medication code: lodine 200mg tablet	361141	164
256	Treatment/medication code: arthrotec tablet	361141	518
257	Treatment/medication code: ibuprofen	361141	45005
258	Treatment/medication code: indomethacin	361141	241
259	Treatment/medication code: naproxen	361141	2338
260	Treatment/medication code: naprosyn 250mg tablet	361141	242
261	Treatment/medication code: ketoprofen	361141	122
262	Treatment/medication code: mefenamic acid	361141	388
263	Treatment/medication code: piroxicam	361141	139
264	Treatment/medication code: tylex capsule	361141	175
265	Treatment/medication code: solpadol caplet	361141	300
266	Treatment/medication code: morphine	361141	213
267	Treatment/medication code: buprenorphine	361141	240
268	Treatment/medication code: paramax tablet	361141	129
269	Treatment/medication code: tegretol 100mg tablet	361141	813
270	Treatment/medication code: epanutin 25mg capsule	361141	269
271	Treatment/medication code: clonazepam	361141	259
272	Treatment/medication code: sodium valproate	361141	350
273	Treatment/medication code: epilim 100mg crushable tablet	361141	612
274	Treatment/medication code: gabapentin	361141	1674
275	Treatment/medication code: lamotrigine	361141	447
276	Treatment/medication code: madopar 62.5 capsule	361141	112
277	Treatment/medication code: nicotine product	361141	144
278	Treatment/medication code: flucloxacillin	361141	126
279	Treatment/medication code: doxycycline	361141	324
280	Treatment/medication code: tetracycline	361141	105
281	Treatment/medication code: lymecycline	361141	183
282	Treatment/medication code: tetralysal 300 capsule	361141	146
283	Treatment/medication code: minocycline	361141	161
284	Treatment/medication code: oxytetracycline	361141	1075
285	Treatment/medication code: erythromycin	361141	284
286	Treatment/medication code: trimethoprim	361141	375
287	Treatment/medication code: metronidazole	361141	138
288	Treatment/medication code: nitrofurantoin	361141	224
289	Treatment/medication code: ciprofloxacin	361141	141
290	Treatment/medication code: aciclovir	361141	286
291	Treatment/medication code: quinine	361141	2429
292	Treatment/medication code: glucophage 500mg tablet	361141	328
293	Treatment/medication code: gliclazide	361141	3007
294	Treatment/medication code: betamethasone	361141	563
295	Treatment/medication code: thyroxine sodium	361141	1012
296	Treatment/medication code: carbimazole	361141	289
297	Treatment/medication code: hydrocortisone	361141	666
298	Treatment/medication code: prednisolone	361141	2103
299	Treatment/medication code: nabumetone	361141	180
300	Treatment/medication code: plaquenil 200mg tablet	361141	164
301	Treatment/medication code: baclofen	361141	396
302	Treatment/medication code: colchicine	361141	190
303	Treatment/medication code: movelat gel	361141	130
304	Treatment/medication code: timolol 0.25% eye drops	361141	270
305	Treatment/medication code: hypromellose	361141	614
306	Treatment/medication code: flixonase 50micrograms aqueous nasal spray	361141	1424
307	Treatment/medication code: beconase 50micrograms nasal spray	361141	2415
308	Treatment/medication code: rhinocort 50micrograms nasal spray	361141	160
309	Treatment/medication code: aqueous cream bp	361141	306
310	Treatment/medication code: multivitamin+mineral preparations	361141	4997
311	Treatment/medication code: calcium+ergocalciferol tablet	361141	159
312	Treatment/medication code: sodium bicarbonate	361141	107
313	Treatment/medication code: voltarol emulgel	361141	223
314	Treatment/medication code: diclofenac sodium+misoprostol	361141	251
315	Treatment/medication code: tears naturale eye drops	361141	114
316	Treatment/medication code: liquifilm tears 1.4% eye drops	361141	152
317	Treatment/medication code: diprobase cream	361141	586
318	Treatment/medication code: e45 cream	361141	246
319	Treatment/medication code: oilatum cream	361141	156
320	Treatment/medication code: manevac granules	361141	131
321	Treatment/medication code: docusate sodium	361141	294
322	Treatment/medication code: ranitidine	361141	5935
323	Treatment/medication code: alverine	361141	223
324	Treatment/medication code: mebeverine	361141	1798
325	Treatment/medication code: domperidone	361141	722
326	Treatment/medication code: loperamide	361141	1203
327	Treatment/medication code: metoclopramide	361141	441
328	Treatment/medication code: fluoxetine	361141	4140
329	Treatment/medication code: amitriptyline	361141	6824
330	Treatment/medication code: clomipramine	361141	242
331	Treatment/medication code: dothiepin	361141	148
332	Treatment/medication code: imipramine	361141	202
333	Treatment/medication code: trazodone	361141	519
334	Treatment/medication code: amantadine	361141	113
335	Treatment/medication code: chlorpromazine	361141	117
336	Treatment/medication code: bisoprolol	361141	5304
337	Treatment/medication code: celiprolol	361141	101
338	Treatment/medication code: doxazosin	361141	4043
339	Treatment/medication code: terbutaline	361141	572
340	Treatment/medication code: terazosin	361141	127
341	Treatment/medication code: amlodipine	361141	14588
342	Treatment/medication code: diltiazem	361141	738
343	Treatment/medication code: metoprolol	361141	687
344	Treatment/medication code: propranolol	361141	2405
345	Treatment/medication code: sotalol	361141	581
346	Treatment/medication code: timolol	361141	279
347	Treatment/medication code: gamolenic acid	361141	111
348	Treatment/medication code: calcipotriol	361141	219
349	Treatment/medication code: fentanyl	361141	106
350	Treatment/medication code: magnesium carbonate	361141	129
351	Treatment/medication code: proctosedyl ointment	361141	166
352	Treatment/medication code: lacri-lube eye ointment	361141	511
353	Treatment/medication code: normacol granules	361141	165
354	Treatment/medication code: adalate 10mg capsule	361141	274
355	Treatment/medication code: salbutamol	361141	4305
356	Treatment/medication code: timoptol 0.25% eye drops	361141	229
357	Treatment/medication code: seroxat 20mg tablet	361141	499
358	Treatment/medication code: oramorph 10mg/5ml oral solution	361141	114
359	Treatment/medication code: paracetamol + codeine	361141	308
360	Treatment/medication code: penicillin	361141	218
361	Treatment/medication code: diprosalic ointment	361141	159
362	Treatment/medication code: betnesol 0.1% eye/ear/nose drops	361141	122
363	Treatment/medication code: betnovate cream	361141	1266
364	Treatment/medication code: otomize ear spray	361141	184
365	Treatment/medication code: fucibet cream	361141	207
366	Treatment/medication code: dermovate cream	361141	555
367	Treatment/medication code: eumovate cream	361141	396
368	Treatment/medication code: daktacort cream	361141	246
369	Treatment/medication code: clonidine	361141	463
370	Treatment/medication code: procyclidine	361141	154
371	Treatment/medication code: cetirizine	361141	4070
372	Treatment/medication code: cinnarizine	361141	193
373	Treatment/medication code: ipratropium	361141	476
374	Treatment/medication code: oxybutynin	361141	827
375	Treatment/medication code: hydroxyzine	361141	124
376	Treatment/medication code: pizotifen	361141	565
377	Treatment/medication code: selenium product	361141	1130
378	Treatment/medication code: carmellose	361141	156
379	Treatment/medication code: hydroxychloroquine	361141	517
380	Treatment/medication code: sumatriptan	361141	986
381	Treatment/medication code: codeine	361141	1870
382	Treatment/medication code: dihydrocodeine	361141	1290
383	Treatment/medication code: diclofenac	361141	7545
384	Treatment/medication code: thyroxine product	361141	4246
385	Treatment/medication code: metformin	361141	8968
386	Treatment/medication code: beclomethasone	361141	1440
387	Treatment/medication code: fludrocortisone	361141	164
388	Treatment/medication code: clobetasone	361141	116
389	Treatment/medication code: trimovate ointment	361141	238
390	Treatment/medication code: elocon cream	361141	240
391	Treatment/medication code: fluticasone	361141	1578
392	Treatment/medication code: mometasone	361141	709
393	Treatment/medication code: warfarin	361141	3651
394	Treatment/medication code: pyridoxine preparation	361141	118
395	Treatment/medication code: thiamine preparation	361141	549
396	Treatment/medication code: iron product	361141	1009
397	Treatment/medication code: ferrous salt product	361141	125
398	Treatment/medication code: amiodarone	361141	317
399	Treatment/medication code: verapamil	361141	627
400	Treatment/medication code: amiloride	361141	126
401	Treatment/medication code: zinc product	361141	2420
402	Treatment/medication code: enalapril	361141	2803
403	Treatment/medication code: fosinopril	361141	186
404	Treatment/medication code: perindopril	361141	5157
405	Treatment/medication code: flecainide	361141	604
406	Treatment/medication code: fluvastatin	361141	174
407	Treatment/medication code: felodipine	361141	3090
408	Treatment/medication code: pravastatin	361141	1726
409	Treatment/medication code: betahistine	361141	1067
410	Treatment/medication code: penicillin v	361141	181
411	Treatment/medication code: ismn - isosorbide mononitrate	361141	205
412	Treatment/medication code: carvedilol	361141	248
413	Treatment/medication code: opticrom allergy eye drops	361141	238
414	Treatment/medication code: losec 10mg capsule	361141	272
415	Treatment/medication code: cod liver oil capsule	361141	21034
416	Treatment/medication code: sulfasalazine	361141	710
417	Treatment/medication code: furosemide	361141	2714
418	Treatment/medication code: vitamin c product	361141	4547
419	Treatment/medication code: multivitamins capsule	361141	288
420	Treatment/medication code: beclometasone	361141	3299
421	Treatment/medication code: sodium cromoglicate	361141	310
422	Treatment/medication code: chlorphenamine	361141	217
423	Treatment/medication code: dosulepin	361141	1286
424	Treatment/medication code: vitamin b1 preparation	361141	156
425	Treatment/medication code: vitamin b6 preparation	361141	440
426	Treatment/medication code: indometacin	361141	249
427	Treatment/medication code: acyclovir	361141	116
428	Treatment/medication code: b12 - hydroxocobalamin prep	361141	291
429	Treatment/medication code: flu - influenza vaccine	361141	142
430	Treatment/medication code: ismo - isosorbide mononitrate	361141	126
431	Treatment/medication code: iron sulphate	361141	170
432	Treatment/medication code: luteine	361141	278
433	Treatment/medication code: oil of peppermint	361141	128
434	Treatment/medication code: nicorandil	361141	1152
435	Treatment/medication code: sodium thyroxine	361141	177
436	Treatment/medication code: sodium warfarin	361141	314
437	Treatment/medication code: kelp+garlic product	361141	200
438	Treatment/medication code: lecithin product	361141	213
439	Treatment/medication code: tacrolimus	361141	180
440	Treatment/medication code: imigran 50mg tablet	361141	590
441	Treatment/medication code: selenium ace tablet	361141	503
442	Treatment/medication code: slozem 120mg m/r capsule	361141	145
443	Treatment/medication code: flax oil tablet	361141	598
444	Treatment/medication code: garlic product	361141	4869
445	Treatment/medication code: ginkgo forte tablet	361141	2073
446	Treatment/medication code: ginseng product	361141	541
447	Treatment/medication code: anadin tablet	361141	268
448	Treatment/medication code: synalar 1:10 cream	361141	101
449	Treatment/medication code: venlafaxine	361141	1533
450	Treatment/medication code: efexor 37.5mg tablet	361141	190
451	Treatment/medication code: losartan	361141	3268
452	Treatment/medication code: evening primrose oil	361141	5730
453	Treatment/medication code: zantac 75 tablet	361141	201
454	Treatment/medication code: airomir 100micrograms cfc-free inhaler	361141	165
455	Treatment/medication code: angitil sr 90 m/r capsule	361141	125
456	Treatment/medication code: citalopram	361141	6185
457	Treatment/medication code: dicloflex 25mg e/c tablet	361141	430
458	Treatment/medication code: alendronate sodium	361141	4103
459	Treatment/medication code: dorzolamide	361141	102
460	Treatment/medication code: co-amilozide	361141	214
461	Treatment/medication code: co-tenidone	361141	532
462	Treatment/medication code: co-codamol	361141	8384
463	Treatment/medication code: co-proxamol	361141	290
464	Treatment/medication code: co-dydramol	361141	2260
465	Treatment/medication code: co-amilofruse	361141	357
466	Treatment/medication code: topiramate	361141	209
467	Treatment/medication code: adipine mr 10 m/r tablet	361141	134
468	Treatment/medication code: gtn - glyceryl trinitrate	361141	621
469	Treatment/medication code: zoton 15mg capsule	361141	264
470	Treatment/medication code: movicol oral powder	361141	1131
471	Treatment/medication code: mycophenolate	361141	161
472	Treatment/medication code: salbutamol 100micrograms spacehaler	361141	2267
473	Treatment/medication code: meloxicam	361141	1038
474	Treatment/medication code: adizem-xl plus m/r capsule	361141	261
475	Treatment/medication code: antihistamine 60mg tablet	361141	258
476	Treatment/medication code: arthrotec 50 tablet	361141	308
477	Treatment/medication code: dermol 500 lotion	361141	116
478	Treatment/medication code: terbinafine	361141	700
479	Treatment/medication code: epaderm ointment	361141	222
480	Treatment/medication code: zimovane ls 3.75mg tablet	361141	133
481	Treatment/medication code: ropinirole	361141	265
482	Treatment/medication code: moxonidine	361141	311
483	Treatment/medication code: olanzapine	361141	405
484	Treatment/medication code: pantoprazole	361141	659
485	Treatment/medication code: nitromin 400micrograms cfc-free spray	361141	105
486	Treatment/medication code: nasobec aqueous 50micrograms nasal spray	361141	155
487	Treatment/medication code: valsartan	361141	1707
488	Treatment/medication code: diovan 40mg capsule	361141	361
489	Treatment/medication code: minerals - magnesium	361141	774
490	Treatment/medication code: lipitor 10mg tablet	361141	2584
491	Treatment/medication code: latanoprost	361141	725
492	Treatment/medication code: xalatan 0.005% eye drops	361141	1034
493	Treatment/medication code: atorvastatin	361141	10805
494	Treatment/medication code: fexofenadine	361141	1145
495	Treatment/medication code: nasacort 55micrograms aqueous nasal spray	361141	176
496	Treatment/medication code: calcium carbonate+cholecalciferol 1.25g/200iu tablet	361141	557
497	Treatment/medication code: calceos chewable tablet	361141	203
498	Treatment/medication code: zolmitriptan	361141	345
499	Treatment/medication code: zomig 2.5mg tablet	361141	349
500	Treatment/medication code: brimonidine tartrate	361141	103
501	Treatment/medication code: nasonex 0.05% aqueous nasal spray	361141	1826
502	Treatment/medication code: losartan potassium+hydrochlorothiazide 50mg/12.5mg tablet	361141	300
503	Treatment/medication code: naratriptan	361141	274
504	Treatment/medication code: naramig 2.5mg tablet	361141	263
505	Treatment/medication code: cipramil 10mg tablet	361141	124
506	Treatment/medication code: glimepiride	361141	319
507	Treatment/medication code: mirtazapine	361141	983
508	Treatment/medication code: quetiapine	361141	227
509	Treatment/medication code: irbesartan	361141	2574
510	Treatment/medication code: aprovel 75mg tablet	361141	311
511	Treatment/medication code: lercanidipine	361141	873
512	Treatment/medication code: zanidip 10mg tablet	361141	172
513	Treatment/medication code: balsalazide disodium	361141	104
514	Treatment/medication code: candesartan cilexetil	361141	3875
515	Treatment/medication code: amias 2mg tablet	361141	388
516	Treatment/medication code: montelukast product	361141	672
517	Treatment/medication code: singulair 10mg tablet	361141	276
518	Treatment/medication code: senna product	361141	134
519	Treatment/medication code: glyceryl trinitrate product	361141	338
520	Treatment/medication code: salmeterol product	361141	224
521	Treatment/medication code: hydrocortisone product	361141	257
522	Treatment/medication code: prednisolone product	361141	139
523	Treatment/medication code: budesonide product	361141	104
524	Treatment/medication code: hypromellose product	361141	210
525	Treatment/medication code: salbutamol product	361141	566
526	Treatment/medication code: ispaghula husk product	361141	126
527	Treatment/medication code: tolterodine l-tartrate	361141	720
528	Treatment/medication code: detrusitol 1mg tablet	361141	551
529	Treatment/medication code: pramipexole	361141	180
530	Treatment/medication code: salmeterol+fluticasone propionate	361141	656
531	Treatment/medication code: nebivolol	361141	300
532	Treatment/medication code: adcal-d3 1.5g/10micrograms chewable tablet	361141	2435
533	Treatment/medication code: sinemet-62.5 tablet	361141	121
534	Treatment/medication code: telmisartan	361141	582
535	Treatment/medication code: rennie duo oral suspension	361141	124
536	Treatment/medication code: leflunomide	361141	162
537	Treatment/medication code: colofac-100 tablet	361141	462
538	Treatment/medication code: qvar 50 inhaler	361141	1362
539	Treatment/medication code: beclomist 50micrograms nasal spray	361141	121
540	Treatment/medication code: rizatriptan	361141	292
541	Treatment/medication code: maxalt 5mg tablet	361141	201
542	Treatment/medication code: isotard 25xl m/r tablet	361141	156
543	Treatment/medication code: solpadol capsule	361141	213
544	Treatment/medication code: clopidogrel	361141	2290
545	Treatment/medication code: plavix 75mg tablet	361141	182
546	Treatment/medication code: migraleve tablet	361141	485
547	Treatment/medication code: rabeprazole sodium	361141	667
548	Treatment/medication code: pariet 10mg e/c tablet	361141	239
549	Treatment/medication code: orlistat	361141	414
550	Treatment/medication code: xenical 120mg capsule	361141	324
551	Treatment/medication code: peptac liquid	361141	352
552	Treatment/medication code: cosopt 2%/0.5% eye drops	361141	327
553	Treatment/medication code: dexamethasone+hypromellose 0.1%/0.5% eye drops	361141	150
554	Treatment/medication code: oxycodone hydrochloride	361141	102
555	Treatment/medication code: cardicor 1.25mg tablet	361141	341
556	Treatment/medication code: eprosartan	361141	229
557	Treatment/medication code: trospium	361141	182
558	Treatment/medication code: pioglitazone	361141	744
559	Treatment/medication code: levetiracetam	361141	168
560	Treatment/medication code: keppra 250mg tablet	361141	117
561	Treatment/medication code: adcal 600mg chewable tablet	361141	1051
562	Treatment/medication code: micardis 20mg tablet	361141	109
563	Treatment/medication code: monomax xl 60mg m/r tablet	361141	110
564	Treatment/medication code: depakote 250mg e/c tablet	361141	108
565	Treatment/medication code: celluvisc 1% single-use eye drops	361141	273
566	Treatment/medication code: desloratadine	361141	479
567	Treatment/medication code: neoclarityn 5mg tablet	361141	434
568	Treatment/medication code: ursodeoxycholic acid	361141	128
569	Treatment/medication code: hydroxocobalamin	361141	312
570	Treatment/medication code: doublebase gel	361141	187
571	Treatment/medication code: reductil 10mg capsule	361141	116
572	Treatment/medication code: symbicort 100/6 turbohaler	361141	2249
573	Treatment/medication code: risedronate sodium	361141	718
574	Treatment/medication code: actonel 5mg tablet	361141	301
575	Treatment/medication code: brinzolamide	361141	135
576	Treatment/medication code: azopt 10mg/ml eye drops	361141	160
577	Treatment/medication code: fosamax 5mg tablet	361141	440
578	Treatment/medication code: celecoxib	361141	386
579	Treatment/medication code: celebrex 100mg capsule	361141	287
580	Treatment/medication code: celebrex 200mg capsule	361141	140
581	Treatment/medication code: carbomers	361141	274
582	Treatment/medication code: seretide 50 evohaler	361141	4269
583	Treatment/medication code: esomeprazole	361141	1204
584	Treatment/medication code: nexium 20mg tablet	361141	641
585	Treatment/medication code: rosiglitazone	361141	531
586	Treatment/medication code: zapain caplet	361141	133
587	Treatment/medication code: tenofovir	361141	104
588	Treatment/medication code: bimatoprost	361141	220
589	Treatment/medication code: lumigan 0.3mg/ml eye drops	361141	248
590	Treatment/medication code: cozaar 25mg tablet	361141	414
591	Treatment/medication code: dovobet ointment	361141	421
592	Treatment/medication code: fybogel orange s/f granules	361141	735
593	Treatment/medication code: etoricoxib	361141	322
594	Treatment/medication code: arcoxia 60mg tablet	361141	132
595	Treatment/medication code: arcoxia 90mg tablet	361141	102
596	Treatment/medication code: escitalopram	361141	653
597	Treatment/medication code: amoxicillin	361141	293
598	Treatment/medication code: ibandronic acid	361141	332
599	Treatment/medication code: beclometasone dipropionate+salbutamol	361141	231
600	Treatment/medication code: cefalexin	361141	207
601	Treatment/medication code: zirtek allergy 10mg tablet	361141	110
602	Treatment/medication code: calcium carbonate+colecalciferol 1.25g/5micrograms tablet	361141	159
603	Treatment/medication code: omacor 1g capsule	361141	460
604	Treatment/medication code: tiotropium	361141	922
605	Treatment/medication code: spiriva 18micrograms inhalation capsule	361141	539
606	Treatment/medication code: xalacom 0.005%/0.5% eye drops	361141	210
607	Treatment/medication code: levocetirizine	361141	231
608	Treatment/medication code: travoprost	361141	141
609	Treatment/medication code: travatan 40micrograms/ml eye drops	361141	251
610	Treatment/medication code: care cetirizine hayfever relief 10mg tablet	361141	105
611	Treatment/medication code: nurofen 200mg tablet	361141	217
612	Treatment/medication code: simvador 10mg tablet	361141	517
613	Treatment/medication code: glucosamine product	361141	24213
614	Treatment/medication code: humira 40mg injection solution 0.8ml prefilled syringe	361141	104
615	Treatment/medication code: asacol mr 400mg e/c tablet	361141	154
616	Treatment/medication code: rosiglitazone 1mg / metformin 500mg tablet	361141	152
617	Treatment/medication code: avandamet 1mg / 500mg tablet	361141	139
618	Treatment/medication code: cipralex 5mg tablet	361141	322
619	Treatment/medication code: vascalpha 5mg m/r tablet	361141	121
620	Treatment/medication code: tramacet 325mg/37.5mg tablet	361141	124
621	Treatment/medication code: respiratory mometasone	361141	216
622	Treatment/medication code: rosuvastatin	361141	2227
623	Treatment/medication code: crestor 10mg tablet	361141	236
624	Treatment/medication code: ezetimibe	361141	2132
625	Treatment/medication code: ezetrol 10mg tablet	361141	665
626	Treatment/medication code: rino clenil 50micrograms nasal spray	361141	698
627	Treatment/medication code: olmesartan	361141	454
628	Treatment/medication code: olmetec 10mg tablet	361141	215
629	Treatment/medication code: allergy relief antihistamine 4mg tablet	361141	150
630	Treatment/medication code: telfast 30 tablet	361141	267
631	Treatment/medication code: hydroxycarbamide	361141	161
632	Treatment/medication code: formoterol	361141	106
633	Treatment/medication code: budesonide+formoterol	361141	257
634	Treatment/medication code: cardioplen xl 5mg m/r tablet	361141	213
635	Treatment/medication code: pregabalin	361141	760
636	Treatment/medication code: lyrica 25mg capsule	361141	116
637	Treatment/medication code: cymalon cranberry 1.5g/5ml liquid	361141	131
638	Treatment/medication code: solifenacin	361141	571
639	Treatment/medication code: vesicare 5mg tablet	361141	355
640	Treatment/medication code: duloxetine	361141	328
641	Treatment/medication code: strontium product	361141	121
642	Treatment/medication code: protelos 2g sachets	361141	104
643	Treatment/medication code: chondroitin product	361141	4663
644	Treatment/medication code: co-enzyme q10/ubiquinone/bio-quinone/coenzyme q10	361141	1226
645	Treatment/medication code: omega-3/fish oil supplement	361141	13689
646	Treatment/medication code: vitamin c product	361141	972
647	Treatment/medication code: evening primrose oil product	361141	814
648	Treatment/medication code: food supplement/plant/herbal extract	361141	1326
649	Treatment/medication code: st john's wort/hypericum [ctsu]	361141	667
650	Treatment/medication code: aloe vera product	361141	362
651	Treatment/medication code: carbamazepine	361141	551
652	Treatment/medication code: digoxin	361141	921
653	Treatment/medication code: phenobarbitone	361141	105
654	Treatment/medication code: phenytoin	361141	344
655	Treatment/medication code: Free-text entry, unable to be coded	361141	12249
656	Interpolated Age of participant when cancer first diagnosed	30871
657	Speech-reception-threshold (SRT) estimate (left)	114811
658	Speech-reception-threshold (SRT) estimate (right)	114720
659	Birth weight	205475
660	Job code - deduced: Production, works and maintenance managers	9907	251
661	Job code - deduced: Marketing and sales managers	9907	203
662	Job code - deduced: Information and communication technology managers	9907	115
663	Job code - deduced: Retail and wholesale managers	9907	239
664	Job code - deduced: Managers and proprietors in other services n.e.c.	9907	128
665	Job code - deduced: Medical practitioners	9907	117
666	Job code - deduced: Primary and nursery education teaching professionals	9907	205
667	Job code - deduced: Teaching professionals n.e.c.	9907	101
668	Job code - deduced: Science and engineering technicians n.e.c.	9907	114
669	Job code - deduced: Nurses	9907	572
670	Job code - deduced: Housing and welfare officers	9907	254
671	Job code - deduced: Vocational and industrial trainers and instructors	9907	130
672	Job code - deduced: Civil Service administrative officers and assistants	9907	240
673	Job code - deduced: Local government clerical officers and assistants	9907	116
674	Job code - deduced: Accounts and wages clerks, book-keepers, other financial clerks	9907	125
675	Job code - deduced: General office assistants/clerks	9907	312
676	Job code - deduced: Care assistants and home carers	9907	276
677	Job code - deduced: Sales and retail assistants	9907	103
678	Home location at assessment - east co-ordinate (rounded)	357793
679	Home location at assessment - north co-ordinate (rounded)	357793
680	Number of diet questionnaires completed	156401
681	Day-of-week questionnaire completion requested: Monday	51427	8041
682	Day-of-week questionnaire completion requested: Tuesday	51427	8286
683	Day-of-week questionnaire completion requested: Wednesday	51427	8603
684	Day-of-week questionnaire completion requested: Thursday	51427	8689
685	Day-of-week questionnaire completion requested: Friday	51427	8840
686	Day-of-week questionnaire completion requested: Saturday	51427	8844
687	Day-of-week questionnaire completion requested: Sunday	51427	124
688	Vitamin and/or mineral supplement use: Multivitamin	51427	3842
689	Vitamin and/or mineral supplement use: Multivitamin with iron	51427	1316
690	Vitamin and/or mineral supplement use: Multivitamin with calcium	51427	301
691	Vitamin and/or mineral supplement use: Multivitamin with multimineral	51427	2992
692	Vitamin and/or mineral supplement use: Fish oil	51427	12462
693	Vitamin and/or mineral supplement use: Glucosamine/chondroitin	51427	7922
694	Vitamin and/or mineral supplement use: Evening primrose	51427	2374
695	Vitamin and/or mineral supplement use: Vitamin A	51427	496
696	Vitamin and/or mineral supplement use: Vitamin B6	51427	1154
697	Vitamin and/or mineral supplement use: Vitamin B12	51427	1053
698	Vitamin and/or mineral supplement use: Vitamin C	51427	3291
699	Vitamin and/or mineral supplement use: Vitamin D	51427	1638
700	Vitamin and/or mineral supplement use: Vitamin E	51427	961
701	Vitamin and/or mineral supplement use: Folic acid	51427	646
702	Vitamin and/or mineral supplement use: Chromium	51427	223
703	Vitamin and/or mineral supplement use: Magnesium	51427	810
704	Vitamin and/or mineral supplement use: Selenium	51427	804
705	Vitamin and/or mineral supplement use: Calcium	51427	2894
706	Vitamin and/or mineral supplement use: Iron	51427	716
707	Vitamin and/or mineral supplement use: Zinc	51427	1539
708	Vitamin and/or mineral supplement use: Other vitamin	51427	1937
709	Type of special diet followed: Low calorie	51427	6077
710	Type of special diet followed: Vegetarian	51427	1716
711	Type of special diet followed: Vegan	51427	124
712	Type of special diet followed: Other	51427	1755
713	Type of special diet followed: Gluten-free	51427	1061
714	Type of special diet followed: Lactose-free	51427	684
715	Type of meals eaten: Takeaway meals	51427	2090
716	Type of meals eaten: Restaurant meals	51427	7829
717	Type of meals eaten: Bought sandwiches	51427	4671
718	Type of meals eaten: Ready meals	51427	4060
719	Type of meals eaten: Home cooked meals	51427	41042
720	Type of fat/oil used in cooking: Cooking fat unknown	51427	9059
721	Type of fat/oil used in cooking: Olive oil	51427	18019
722	Type of fat/oil used in cooking: Sunflower oil	51427	6226
723	Type of fat/oil used in cooking: Vegetable oil	51427	3958
724	Type of fat/oil used in cooking: Rapeseed oil	51427	1193
725	Type of fat/oil used in cooking: Other oil	51427	551
726	Type of fat/oil used in cooking: Butter	51427	6547
727	Type of fat/oil used in cooking: Spreadable butter	51427	2033
728	Type of fat/oil used in cooking: Low fat butter	51427	535
729	Type of fat/oil used in cooking: Normal fat butter	51427	3670
730	Type of fat/oil used in cooking: Unknown fat butter	51427	187
731	Type of fat/oil used in cooking: Lard	51427	538
732	Type of fat/oil used in cooking: Olive spread	51427	2677
733	Type of fat/oil used in cooking: Very low fat olive spread	51427	141
734	Type of fat/oil used in cooking: Low fat olive spread for	51427	1149
735	Type of fat/oil used in cooking: Normal fat olive spread	51427	792
736	Type of fat/oil used in cooking: Cholesterol lowering olive spread	51427	239
737	Type of fat/oil used in cooking: Unknown olive spread	51427	172
738	Type of fat/oil used in cooking: Polyunsaturated margarine	51427	4194
739	Type of fat/oil used in cooking: Very low fat polyunsaturated margarine	51427	299
740	Type of fat/oil used in cooking: Low fat polyunsaturated margarine	51427	1895
741	Type of fat/oil used in cooking: Normal fat polyunsaturated margarine	51427	741
742	Type of fat/oil used in cooking: Cholesterol lowering polyunsaturated margarine	51427	821
743	Type of fat/oil used in cooking: Unknown polyunsaturated margarine	51427	140
744	Type of fat/oil used in cooking: Dairy spread	51427	1291
745	Type of fat/oil used in cooking: Low fat dairy spread	51427	530
746	Type of fat/oil used in cooking: Normal fat dairy spread	51427	518
747	Type of fat/oil used in cooking: Soya margarine	51427	477
748	Type of fat/oil used in cooking: Low fat soya margarine	51427	158
749	Type of fat/oil used in cooking: Normal fat soya margarine	51427	144
750	Type of fat/oil used in cooking: Unknown/other soft margarine	51427	774
751	Type of fat/oil used in cooking: Low fat soft margarine	51427	203
752	Type of fat/oil used in cooking: Normal fat soft margarine	51427	236
753	Type of fat/oil used in cooking: Unknown soft margarine	51427	210
754	Type of fat/oil used in cooking: Hard margarine	51427	166
755	Type of fat/oil used in cooking: Other type fat	51427	416
756	Size of white wine glass drunk: small (125ml)	51427	2559
757	Size of white wine glass drunk: medium (175ml)	51427	3758
758	Size of white wine glass drunk: large (250ml)	51427	499
759	Size of red wine glass drunk: small (125ml)	51427	3078
760	Size of red wine glass drunk: medium (175ml)	51427	5131
761	Size of red wine glass drunk: large (250ml)	51427	735
762	Size of rose wine glass drunk: small (125ml)	51427	532
763	Size of rose wine glass drunk: medium (175ml)	51427	773
764	Size of rose wine glass drunk: large (250ml)	51427	147
765	Illnesses of father: Heart disease	318570	104110
766	Illnesses of father: Alzheimer's disease/dementia	312666	15022
767	Illnesses of father: None of the above (group 1)	314797	116736
768	Illnesses of father: None of the above (group 2)	318545	237674
769	Illnesses of father: Parkinson's disease	312104	8043
770	Illnesses of father: Severe depression	312437	11921
771	Illnesses of father: Prostate cancer	312544	24207
772	Illnesses of father: Stroke	314801	49173
773	Illnesses of father: Lung cancer	314072	29206
774	Illnesses of father: Bowel cancer	312755	18690
775	Illnesses of father: Chronic bronchitis/emphysema	314680	36126
776	Illnesses of father: High blood pressure	315021	71136
777	Illnesses of father: Diabetes	313294	30010
778	Illnesses of mother: Heart disease	332966	66343
779	Illnesses of mother: Alzheimer's disease/dementia	331041	28507
780	Illnesses of mother: None of the above (group 1)	332611	138291
781	Illnesses of mother: None of the above (group 2)	334401	257717
782	Illnesses of mother: Parkinson's disease	330077	5443
783	Illnesses of mother: Severe depression	330653	22004
784	Illnesses of mother: Stroke	331973	47485
785	Illnesses of mother: Lung cancer	330689	13689
786	Illnesses of mother: Bowel cancer	330592	17264
787	Illnesses of mother: Breast cancer	330828	27622
788	Illnesses of mother: Chronic bronchitis/emphysema	331008	19637
789	Illnesses of mother: High blood pressure	333048	101688
790	Illnesses of mother: Diabetes	331142	30772
791	Illnesses of siblings: Heart disease	280784	28696
792	Illnesses of siblings: Alzheimer's disease/dementia	279062	1609
793	Illnesses of siblings: None of the above (group 1)	281979	190969
794	Illnesses of siblings: None of the above (group 2)	284896	240056
795	Illnesses of siblings: Parkinson's disease	279018	1464
796	Illnesses of siblings: Severe depression	279858	20107
797	Illnesses of siblings: Prostate cancer	279171	4518
798	Illnesses of siblings: Stroke	279577	9197
799	Illnesses of siblings: Lung cancer	279301	6189
800	Illnesses of siblings: Bowel cancer	279242	6727
801	Illnesses of siblings: Breast cancer	279478	12445
802	Illnesses of siblings: Chronic bronchitis/emphysema	279496	7933
803	Illnesses of siblings: High blood pressure	281619	58495
804	Illnesses of siblings: Diabetes	280211	23446
805	Illnesses of adopted father: Heart disease	2681	889
806	Illnesses of adopted father: Alzheimer's disease/dementia	2562	146
807	Illnesses of adopted father: None of the above (group 1)	2590	972
808	Illnesses of adopted father: None of the above (group 2)	2630	1936
809	Illnesses of adopted father: Prostate cancer	2560	216
810	Illnesses of adopted father: Stroke	2603	460
811	Illnesses of adopted father: Lung cancer	2588	281
812	Illnesses of adopted father: Bowel cancer	2560	174
813	Illnesses of adopted father: Chronic bronchitis/emphysema	2622	453
814	Illnesses of adopted father: High blood pressure	2615	566
815	Illnesses of adopted father: Diabetes	2572	197
816	Illnesses of adopted mother: Heart disease	3004	697
817	Illnesses of adopted mother: Alzheimer's disease/dementia	2935	281
818	Illnesses of adopted mother: None of the above (group 1)	2953	1320
819	Illnesses of adopted mother: None of the above (group 2)	2973	2203
820	Illnesses of adopted mother: Severe depression	2922	242
821	Illnesses of adopted mother: Stroke	2960	445
822	Illnesses of adopted mother: Lung cancer	2933	155
823	Illnesses of adopted mother: Bowel cancer	2930	183
824	Illnesses of adopted mother: Breast cancer	2942	308
825	Illnesses of adopted mother: Chronic bronchitis/emphysema	2938	238
826	Illnesses of adopted mother: High blood pressure	2990	783
827	Illnesses of adopted mother: Diabetes	2942	272
828	Illnesses of adopted siblings: Heart disease	1860	202
829	Illnesses of adopted siblings: None of the above (group 1)	1863	1371
830	Illnesses of adopted siblings: None of the above (group 2)	1869	1577
831	Illnesses of adopted siblings: Severe depression	1819	147
832	Illnesses of adopted siblings: High blood pressure	1850	320
833	Illnesses of adopted siblings: Diabetes	1837	135
834	Alcohol drinker status: Never	360726	11243
835	Alcohol drinker status: Previous	360726	12564
836	Home area population density - urban or rural: Scotland - Large Urban Area	357712	20931
837	Home area population density - urban or rural: Scotland - Other Urban Area	357712	3998
838	Home area population density - urban or rural: Scotland - Accessible Small Town	357712	1102
839	Home area population density - urban or rural: Scotland - Accessible Rural	357712	1230
840	Home area population density - urban or rural: England/Wales - Urban - less sparse	357712	279000
841	Home area population density - urban or rural: England/Wales - Town and Fringe - less sparse	357712	25328
842	Home area population density - urban or rural: England/Wales - Village - less sparse	357712	18125
843	Home area population density - urban or rural: England/Wales - Hamlet and Isolated Dwelling - less sparse	357712	7954
844	Cascot confidence score	10509
845	Bipolar and major depression status: Bipolar I Disorder	86895	556
846	Bipolar and major depression status: Bipolar II Disorder	86895	508
847	Bipolar and major depression status: Probable Recurrent major depression (severe)	86895	6304
848	Bipolar and major depression status: Probable Recurrent major depression (moderate)	86895	10902
849	Bipolar and major depression status: Single Probable major depression episode	86895	5800
850	Reproduciblity of spirometry measurement using ERS/ATS criteria	272338	212530
851	Ever addicted to any substance or behaviour	116746	7023
852	Ever physically dependent on alcohol	2647	741
853	Ever had known person concerned about, or recommend reduction of, alcohol consumption: No	117880	107474
854	Ever had known person concerned about, or recommend reduction of, alcohol consumption: Yes, but not in the last year	117880	5482
855	Ever had known person concerned about, or recommend reduction of, alcohol consumption: Yes, during the last year	117880	4924
856	Ever addicted to alcohol	6514	2778
857	Frequency of failure to fulfil normal expectations due to drinking alcohol in last year	65054
858	Frequency of memory loss due to drinking alcohol in last year	65029
859	Frequency of feeling guilt or remorse after drinking alcohol in last year	65009
860	Ever been injured or injured someone else through drinking alcohol: No	118002	112909
861	Ever been injured or injured someone else through drinking alcohol: Yes, but not in the last year	118002	4541
862	Ever been injured or injured someone else through drinking alcohol: Yes, during the last year	118002	552
863	Frequency of needing morning drink of alcohol after heavy drinking session in last year	65099
864	Frequency of inability to cease drinking in last year	64973
865	Frequency of drinking alcohol	117914
866	Ongoing addiction to alcohol	2739	1184
867	Tense, sore, or aching muscles during worst period of anxiety	33301	12996
868	Impact on normal roles during worst period of anxiety	36505
869	Difficulty concentrating during worst period of anxiety	34879	26400
870	Longest period spent worried or anxious	24738
871	More irritable than usual during worst period of anxiety	33425	24014
872	Keyed up or on edge during worst period of anxiety	34806	27777
873	Restless during period of worst anxiety	33864	20328
874	Frequent trouble falling or staying asleep during worst period of anxiety	35584	29129
875	Professional informed about anxiety	36366	22238
876	Easily tired during worst period of anxiety	34121	24544
877	Ever addicted to a behaviour or miscellanous	6934	1625
878	Ongoing behavioural or miscellanous addiction	1588	762
879	Age at first episode of depression	61033
880	Age at last episode of depression	59260
881	Difficulty concentrating during worst depression	58750	46278
882	Fraction of day affected during worst episode of depression	62464
883	Thoughts of death during worst depression	62648	32630
884	Duration of worst depression	65546
885	Frequency of depressed days during worst episode of depression	64524
886	Impact on normal roles during worst period of depression	66429
887	Lifetime number of depressed periods	53691
888	Depression possibly related to childbirth	38007	4834
889	Depression possibly related to stressful or traumatic event	66334	48490
890	Professional informed about depression	66302	42728
891	Feelings of tiredness during worst episode of depression	59774	48952
892	Feelings of worthlessness during worst period of depression	62128	31593
893	Maximum frequency of taking cannabis	24798
894	Age when last took cannabis	25698
895	Ever addicted to illicit or recreational drugs	6944	518
896	Distress caused by unusual or psychotic experiences	5663
897	Ever heard an un-real voice	117503	2009
898	Ever prescribed a medication for unusual or psychotic experiences	5777	642
899	Frequency of unusual or psychotic experiences in past year	5795
900	Ever believed in an un-real conspiracy against self	117794	932
901	Ever seen an un-real vision	116787	3768
902	Ever believed in un-real communications or signs	117731	822
903	Ever talked to a health professional about unusual or psychotic experiences	5788	1225
904	Ever self-harmed	117733	5099
905	Self-harmed in past year	5080	437
906	Number of times self-harmed	5008
907	Ever attempted suicide	4933	2658
908	Contemplated self-harm in past year	17244	3438
909	Felt loved as a child	117624
910	Sexually molested as a child	116773
911	Someone to take to doctor when needed as a child	117301
912	Longest period of mania or irritability	27722
913	Severity of problems due to mania or irritability	26655	7988
914	Ever had period of mania / excitability	115338	4816
915	Ever addicted to prescription or over-the-counter medication	6927	984
916	Ongoing addiction or dependence to over-the-counter medication	977	420
917	Recent changes in speed/amount of moving or speaking	117868
918	Been in a confiding relationship as an adult	115099
919	Physical violence by partner or ex-partner as an adult	117746
920	Sexual interference by partner or ex-partner without consent as an adult	117727
921	Able to pay rent/mortgage as an adult	116296
922	Been in serious accident believed to be life-threatening	117922	11325
923	Been involved in combat or exposed to war-zone	117954	4010
924	Diagnosed with life-threatening illness	117617	19291
925	Victim of physically violent crime	117846	21926
926	Witnessed sudden violent death	117862	15959
927	Victim of sexual assault	116671	17230
928	Did your sleep change?	57086	45540
929	Trouble falling asleep	45540	34491
930	Sleeping too much	45540	9354
931	Waking too early	45540	34528
932	Weight change during worst episode of depression: Stayed about the same or was on a diet	56571	22981
933	Weight change during worst episode of depression: Gained weight	56571	9708
934	Weight change during worst episode of depression: Lost weight	56571	20313
935	Weight change during worst episode of depression: Both gained and lost some weight during the episode	56571	3569
936	Frequency of difficulty controlling worry during worst period of anxiety	36157
937	Worried most days during period of worst anxiety	35226	31133
938	Frequency of inability to stop worrying during worst period of anxiety	36237
939	Multiple worries during worst period of anxiety	35038	26430
940	Difficulty stopping worrying during worst period of anxiety	35523	33466
941	Stronger worrying (than other people) during period of worst anxiety	25107	20719
942	Number of things worried about during worst period of anxiety	35558	15643
943	Mental health problems ever diagnosed by a professional: Social anxiety or social phobia	117716	1474
944	Mental health problems ever diagnosed by a professional: Mania, hypomania, bipolar or manic-depression	117708	604
945	Mental health problems ever diagnosed by a professional: Bulimia nervosa	117706	374
946	Mental health problems ever diagnosed by a professional: Psychological over-eating or binge-eating	117707	504
947	Mental health problems ever diagnosed by a professional: Autism, Asperger's or autistic spectrum disorder	117707	166
948	Mental health problems ever diagnosed by a professional: Anxiety, nerves or generalized anxiety disorder	117751	16730
949	Mental health problems ever diagnosed by a professional: Anorexia nervosa	117708	690
950	Mental health problems ever diagnosed by a professional: Agoraphobia	117707	468
951	Mental health problems ever diagnosed by a professional: Schizophrenia	117706	103
952	Mental health problems ever diagnosed by a professional: Any other type of psychosis or psychotic illness	117707	450
953	Mental health problems ever diagnosed by a professional: A personality disorder	117707	274
954	Mental health problems ever diagnosed by a professional: Any other phobia (eg disabling fear of heights or spiders)	117710	1591
955	Mental health problems ever diagnosed by a professional: Panic attacks	117722	6518
956	Mental health problems ever diagnosed by a professional: Obsessive compulsive disorder (OCD)	117711	733
957	Substances taken for depression: Unprescribed medication (more than once)	117763	4111
958	Activities undertaken to treat depression: Other therapeutic activities such as mindfulness, yoga or art classes	117763	9199
959	Manifestations of mania or irritability: I was more talkative than usual	114422	5465
960	Manifestations of mania or irritability: I was more restless than usual	114422	12876
961	Manifestations of mania or irritability: I needed less sleep than usual	114422	3777
962	Manifestations of mania or irritability: I was more creative or had more ideas than usual	114422	3090
963	Manifestations of mania or irritability: I was easily distracted	114422	9162
964	Manifestations of mania or irritability: I was more confident than usual	114422	3285
965	Manifestations of mania or irritability: I was more active than usual	114422	5688
966	Substances taken for anxiety: Unprescribed medication (more than once)	98990	2564
967	Substances taken for anxiety: Drugs or alcohol (more than once)	98990	5402
968	Activities undertaken to treat anxiety: Talking therapies, such as psychotherapy, counselling, group therapy or CBT	98990	12858
969	Activities undertaken to treat anxiety: Other therapeutic activities such as mindfulness, yoga or art classes	98990	5735
970	Substance of prescription or over-the-counter medication addiction: A sedative, benzodiazepine or sleeping tablet	116746	439
971	Substance of prescription or over-the-counter medication addiction: A painkiller	116746	409
972	Substance of prescription or over-the-counter medication addiction: Something else	116746	221
973	Behavioural and miscellaneous addictions: Something else not mentioned	116746	441
974	Behavioural and miscellaneous addictions: A behaviour	116746	1216
975	Methods of self-harm used: Something not listed	117733	482
976	Methods of self-harm used: Stopping prescribed medication	117733	267
977	Methods of self-harm used: Ingesting a medication in excess of the normal dose	117733	2937
978	Methods of self-harm used: Self-injury such as self-cutting, scratching or hitting, etc.	117733	2538
979	Methods of self-harm used: Ingesting alcohol or a recreational or illicit drug	117733	783
980	Actions taken following self-harm: See anyone from psychiatric or mental health services, including liaison services	117733	1693
981	Actions taken following self-harm: Need hospital treatment (eg A&E)	117733	2125
982	Actions taken following self-harm: Use a helpline / voluntary organization	117733	491
983	Actions taken following self-harm: See own GP	117733	1249
984	Actions taken following self-harm: Receive help from friends / family / neighbours	117733	1453
985	Pulse wave Arterial Stiffness index	118469
986	Answered sexual history questions	361015	331404
987	Ever had same-sex intercourse	326849	11109
988	Wears glasses or contact lenses	360677	321768
989	Age hayfever or allergic rhinitis diagnosed by doctor	20904
990	Age asthma diagnosed by doctor	11717
991	Recent medication for hayfever or allergic rhinitis	20904	9945
992	Recent medication for asthma	11717	7237
993	Recent medication for chronic bronchitis	1048	219
994	Recent medication for COPD (Chronic Obstructive Pulmonary Disease)	1357	991
995	Recent medication for bronchiectasis	819	410
996	Other eye problems	360134	51720
997	Years of cough on most days	12593
998	Tobacco smoking: Smokes on most or all days	91353	2124
999	Tobacco smoking: Occasionally	91353	1374
1000	Tobacco smoking: Ex-smoker	91353	33335
1001	Tobacco smoking: Never smoked	91353	54520
1002	Age of stopping smoking	33335
1003	Number of jobs held	89866
1004	Job coding: senior official in central government including members of the senior civil service and the equivalent in the diplomatic service, mps, meps	89866	845
1005	Job coding: director or chief executive of private organisation/company, company chairman or president, general manager	89866	2711
1006	Job coding: senior official in local government including parish or town or county chief clerk, chief or superintendent rate collector, chief executive or director, councillor	89866	1256
1007	Job coding: senior official of special interest organisation including general manager or director or executive or general secretary of charity, or trade union/association or religious organisation	89866	2079
1008	Job coding: production, works or maintenance manager	89866	595
1009	Job coding: factory/works manager, shift manager	89866	435
1010	Job coding: manager in construction, clerk of works, site manager, contracts manager, highways manager	89866	1029
1011	Job coding: manager in mining, energy production or water supply	89866	280
1012	Job coding: financial services manager, chartered secretary, banker, merchant or investment banker, finance director, tax manager	89866	253
1013	Job coding: sales or marketing manager/director, export/import manager, business development manager, advertising/commercial manager	89866	2183
1014	Job coding: purchasing manager/director (not retail), supplies manager	89866	264
1015	Job coding: advertising or public relations manager, media/publicity manager, campaign/fundraising manager	89866	519
1016	Job coding: personnel, human resources, training or industrial relations manager/director, recruitment manager/director	89866	1152
1017	Job coding: ict or it manager, systems/data processing manager, telecom manager	89866	1596
1018	Job coding: research or laboratory manager	89866	1130
1019	Job coding: research and development manager	89866	119
1020	Job coding: quality assurance manager, quality control manager	89866	293
1021	Job coding: customer care/relations manager, help desk manager	89866	413
1022	Job coding: customer care/relations manager, help desk manager	89866	103
1023	Job coding: bank manager, bank section manager, building society manager, post/sub-post office manager	89866	1293
1024	Job coding: office manager, account/payrolls manager, administration manager, litigation/solicitor's office manager	89866	1100
1025	Job coding: road transport/traffic manager, haulage contractor/manager, taxi/courier service manager, bus/coach station manager, removals manager, shipping manager	89866	310
1026	Job coding: storage manager, stock control manager, container terminal manager	89866	183
1027	Job coding: retail or wholesale shop manager, showroom manager	89866	1666
1028	Job coding: officer in armed forces	89866	566
1029	Job coding: police officer (inspector or above)	89866	359
1030	Job coding: senior officer in fire service including captain, commander, controller, firemaster, inspector, salvage officer, station officer, superintendent	89866	131
1031	Job coding: hospital manager, health service manager, clinical manager, nursing service manager	89866	949
1032	Job coding: healthcare practice manager, dental practice manager, chiropody practice manager/owner	89866	188
1033	Job coding: social services manager, community care manager, welfare services manager	89866	733
1034	Job coding: residential manager, day care manager, nursing home manager, retirement home manager, convalescent home manager	89866	318
1035	Job coding: hotel or guesthouse owner/manager; hostel warden, holiday camp manager, caravan/camping site owner/manager	89866	397
1036	Job coding: restaurant or catering manager, restaurateur; canteen manager; takeaway food shop manager	89866	560
1037	Job coding: publican or manager of licensed premises, licensee, wine bar manager	89866	402
1038	Job coding: sports centre manager, riding school owner, sports ground manager, baths manager	89866	112
1039	Job coding: manager of theatre, cinema, museum	89866	204
1040	Job coding: travel agency manager/owner, tourist manager	89866	174
1041	Job coding: property/housing/land manager	89866	314
1042	Job coding: hairdressing or beauty salon manager or proprietor/owner	89866	262
1043	Job coding: shopkeeper, shop owner, newsagent, wholesale/retail dealer	89866	1421
1044	Job coding: chemist (analytic, developmental, industrial, research)	89866	1061
1045	Job coding: biologist, botanist, entomologist, zoologist, ecologist, microbiologist/pathologist/virologist/geneticist (not medically qualified)	89866	646
1046	Job coding: biochemist, medical laboratory scientific officer	89866	440
1047	Job coding: physicist, astronomer, geologist, geophysicist, meteorologist, oceanographer, seismologist	89866	585
1048	Job coding: mathematician	89866	144
1049	Job coding: civil engineer	89866	483
1050	Job coding: civil engineer, transport engineer, structural engineer, borough surveyor	89866	338
1051	Job coding: mechanical engineer	89866	347
1052	Job coding: mechanical engineer	89866	101
1053	Job coding: mechanical engineer, automobile engineer, aeronautical engineer, locomotive or marine engineer, welding engineer	89866	1144
1054	Job coding: electrical engineer, generating engineer, power engineer, power transmission engineer	89866	107
1055	Job coding: electrical engineer, generating engineer, power engineer, power transmission engineer	89866	485
1056	Job coding: electronics engineer, broadcasting engineer, microwave engineer, radar engineer, radio engineer	89866	884
1057	Job coding: chemical engineer, plastics engineer, pharmaceutical engineer	89866	246
1058	Job coding: design and development engineer, ergonomist	89866	551
1059	Job coding: production and process engineer	89866	116
1060	Job coding: production and process engineer	89866	348
1061	Job coding: planning and quality control engineer, industrial engineer, quality engineer	89866	292
1062	Job coding: other engineering professional	89866	631
1063	Job coding: it strategy or planning professional, computer consultant, software consultant	89866	1817
1064	Job coding: software professional, analyst-programmer, computer programmer, software analyst or engineer, systems designer or programmer	89866	3445
1065	Job coding: medical doctor, general practitioner, hospital consultant	89866	1467
1066	Job coding: psychologist, psychometrist	89866	278
1067	Job coding: pharmacist, pharmacologist, pharmaceutical chemist	89866	400
1068	Job coding: ophthalmic optician, optometrist	89866	104
1069	Job coding: dentist, dental surgeon, orthodontist, periodontist	89866	285
1070	Job coding: university lecturer/professor	89866	437
1071	Job coding: higher education teaching professional, university lecturer/professor (including college/university head/vice chancellor)	89866	2631
1072	Job coding: further education teaching professional, college lecturer/professor	89866	2467
1073	Job coding: education officer, director of education, curriculum development officer	89866	881
1074	Job coding: school inspector, education inspector	89866	238
1075	Job coding: secondary school teacher or teaching professional (including head teacher)	89866	7556
1076	Job coding: primary /junior school teacher or teaching professional, nursery school teacher (including head teacher)	89866	5555
1077	Job coding: special needs teaching professional (including head teacher)	89866	1188
1078	Job coding: registrar or senior administrator of educational establishment, bursar, registrar, university administrator	89866	1425
1079	Job coding: other teaching professional including private tutor, tefl (teaching english as a foreign language) teacher; tutor at adult education centre, etc.	89866	1389
1080	Job coding: day nursery manager or owner	89866	113
1081	Job coding: scientific researcher, scientific officer, medical research associate, experimental officer	89866	1165
1082	Job coding: social science researcher, anthropologist, sociologist, archaeologist, behavioural scientist, epidemiologist, government survey officer	89866	410
1083	Job coding: university research fellow or assistant/associate	89866	702
1084	Job coding: other researchers including in broadcasting, journalism, photography, printing and publishing	89866	158
1085	Job coding: researcher in broadcasting, journalism, photography, printing and publishing	89866	162
1086	Job coding: solicitor, lawyer, barrister, judge, coroner, articled clerk, attorney, advocate, stipendiary magistrate, fiscal/crown prosecutor, sheriff (scottish courts), legal services recorder	89866	1071
1087	Job coding: other legal professional including: court clerk, legal officer/advisor, clerk to the justices, legal services registrar	89866	172
1088	Job coding: chartered/certified accountant, auditor, company accountant, articled/audit clerk, official receiver	89866	1919
1089	Job coding: management accountant, works accountant, cost accountant	89866	759
1090	Job coding: statistician	89866	132
1091	Job coding: management consultant, actuary, economist, statistician, statistical controller/assistant, business analyst, demographer, economic forecaster	89866	927
1092	Job coding: architect, landscape architect/designer, structural designer	89866	358
1093	Job coding: architect, landscape architect/designer, structural designer	89866	413
1094	Job coding: town planner, development officer	89866	217
1095	Job coding: quantity surveyor, quantity survey technician	89866	332
1096	Job coding: chartered surveyor, building surveyor, land surveyor	89866	321
1097	Job coding: river/water surveyor, surveyor and estimator, topographer, property surveyor	89866	130
1098	Job coding: chartered surveyor, building surveyor, land surveyor, mining/minerals surveyor, river/water surveyor, surveyor and estimator, topographer, property surveyor	89866	284
1099	Job coding: civil service senior manager outside the senior civil service (former grades 6 and 7)	89866	1324
1100	Job coding: social worker, child care/protection officer, adoption officer, mental health officer, almoner, family case worker	89866	1488
1101	Job coding: probation officer, community service officer	89866	180
1102	Job coding: clergyman/woman; any religious officer/leader	89866	516
1103	Job coding: librarian, assistant librarian	89866	156
1104	Job coding: librarian, assistant librarian	89866	740
1105	Job coding: librarian, assistant librarian	89866	351
1106	Job coding: archivist, curator, conservator, inspector of ancient monuments, museum officer	89866	146
1107	Job coding: laboratory technician, scientific assistant, cytology screener; hospital, medical or health technician	89866	2162
1108	Job coding: laboratory technician	89866	449
1109	Job coding: electrical/electronics technician	89866	357
1110	Job coding: electrical or electronics technician, signals officer	89866	528
1111	Job coding: engineering technician, engineer's assistant, commissioning engineer, contracts engineer, technician engineer, industrial radiographer	89866	905
1112	Job coding: building or civil engineering technician, structural engineering technician, survey technician	89866	124
1113	Job coding: quality assurance technician/co-ordinator	89866	234
1114	Job coding: quality assurance technician or co-ordinator	89866	114
1115	Job coding: other science technician, materials technician, technical assistant, technical officer	89866	1402
1116	Job coding: other engineering technician, including materials technician, technical assistant, technical officer	89866	608
1117	Job coding: architectural technologist/technician/assistant, town planning technician, planning enforcement officer	89866	176
1118	Job coding: draughtsperson, cartographer, designer-detailer/draughtsperson, drawing office checker, engineering draughtsperson	89866	283
1119	Job coding: it operations technician, computer operator or technician, database manager, network or web technician, web master, systems administrator or officer	89866	1071
1120	Job coding: it user support technician, help desk or helpline operator (computing), support technician (computing), systems support officer	89866	692
1121	Job coding: nurse (of any kind, at any level)	89866	4860
1122	Job coding: health visitor	89866	405
1123	Job coding: midwife	89866	716
1124	Job coding: medical radiographer, x-ray operator, sonographer	89866	140
1125	Job coding: chiropodist, podiatrist	89866	131
1126	Job coding: pharmaceutical dispenser, pharmacy technician	89866	168
1127	Job coding: medical technician, audiologist, cardiographer, prosthesist, ecg technician, eeg technician	89866	287
1128	Job coding: physiotherapist	89866	474
1129	Job coding: occupational therapist	89866	294
1130	Job coding: speech and language therapist	89866	151
1131	Job coding: other therapist including acupuncturist, aromatherapist, dietician, herbalist, homeopath, hypnotherapist, masseur, orthoptist, osteopath, psychotherapist	89866	842
1132	Job coding: community worker, day centre officer, youth leader, youth worker, parish worker, bail support officer	89866	1039
1133	Job coding: housing officer, welfare officer, refuge/rescue worker, probation assistant, nspcc inspector, day centre supervisor	89866	262
1134	Job coding: benefits advisor, citizens advice bureau adviser, debt counsellor	89866	112
1135	Job coding: school/student counsellor, school attendance officer	89866	109
1136	Job coding: non-commissioned officers or other rank of armed forces	89866	2003
1137	Job coding: police officer (sergeant or below)	89866	1142
1138	Job coding: fire service officer (leading fire officer and below)	89866	188
1139	Job coding: prison service officer (below principal officer), prison warder	89866	106
1140	Job coding: author, writer, biographer, book editor, novelist, dramatist, playwright, poet	89866	277
1141	Job coding: actor, chorister or singer	89866	153
1142	Job coding: musician, bandsman, instrumentalist, bellringer; composer, conductor; song writer	89866	160
1143	Job coding: arts officer, producer, director; entertainment/artists'/theatrical agent; studio manager, prompter	89866	257
1144	Job coding: graphic designer, commercial artist, desktop publishing artist, illuminator	89866	310
1145	Job coding: journalist, reporter, newspaper correspondent, sports writer, newspaper or magazine editor	89866	496
1146	Job coding: broadcasting professional, broadcaster, news reporter; radio or television journalist, director or producer	89866	390
1147	Job coding: public relations officer, press officer, information officer	89866	120
1148	Job coding: public relations officer, press officer, information officer, publicity assistant	89866	393
1149	Job coding: photographer and audio-visual equipment operator, cameraman, film technician, sound or light engineer, projectionist	89866	351
1150	Job coding: sports coach, instructor, trainer, or manager	89866	232
1151	Job coding: aircraft pilot, flight engineer, aircraft navigator, helicopter pilot	89866	104
1152	Job coding: ship, merchant navy or hovercraft captain/officer/navigator, master mariner, skipper	89866	163
1153	Job coding: ship's engineer, ship's purser	89866	155
1154	Job coding: judge's or barrister's clerk, conveyancer, data protection officer, legal assistant or executive, coroner's officer, land registrar, tribunal member	89866	137
1155	Job coding: estimator, valuer, building estimator/assessor, insurance assessor, costing engineer, surveyor/valuer, lottery officer, rating officer, marine/naval surveyor	89866	396
1156	Job coding: broker, financial/insurance broker, foreign exchange dealer, ship/marine broker, stockbroker, commodity trader	89866	470
1157	Job coding: broker, financial/insurance broker, foreign exchange dealer, ship/marine broker, stockbroker, commodity trader	89866	216
1158	Job coding: insurance underwriter, insurance inspector, insurance account handler	89866	375
1159	Job coding: insurance underwriter, insurance inspector, insurance account handler	89866	147
1160	Job coding: financial adviser/agent/consultant, investment analyst, mortgage consultant, financier, pension advisor	89866	849
1161	Job coding: taxation accountant or adviser or consultant or practitioner	89866	257
1162	Job coding: import agent, export agent, shipping agent	89866	143
1163	Job coding: financial controller, accounting/audit technician, trust officer	89866	1495
1164	Job coding: management information officer, conference/events co-ordinator/organiser, exhibition officer, work study engineer/officer/analyst, contract adviser/agent, election agent, business system analyst	89866	1857
1165	Job coding: buyer, purchasing/procurement officer, supply officer	89866	395
1166	Job coding: sales or marketing representative, manufacturer's agent or representative or salesman/woman	89866	1121
1167	Job coding: marketing research professional, marketing consultant, promotions or advertising consultant, fundraiser consultant, appeals organiser	89866	652
1168	Job coding: estate agent, auctioneer, land agent, letting agent	89866	283
1169	Job coding: public service higher/senior executive officer, hospital administrator	89866	3215
1170	Job coding: personnel or industrial relations officer, recruitment consultant	89866	210
1171	Job coding: personnel or industrial relations officer, recruitment consultant	89866	392
1172	Job coding: personnel or industrial relations officer, recruitment consultant	89866	119
1173	Job coding: personnel or industrial relations officer, recruitment consultant	89866	537
1174	Job coding: personnel or industrial relations officer, recruitment consultant	89866	124
1175	Job coding: vocational or industrial trainer/instructor	89866	138
1176	Job coding: vocational or industrial trainer/instructor, craft instructor, apprentice instructor	89866	259
1177	Job coding: vocational or industrial trainer/instructor	89866	131
1178	Job coding: vocational or industrial trainer/instructor	89866	183
1179	Job coding: careers adviser or vocational guidance specialist, placement advisor	89866	173
1180	Job coding: health and safety officer, occupational hygienist, safety adviser	89866	103
1181	Job coding: health and safety officer, occupational hygienist, safety adviser, road safety officer	89866	111
1182	Job coding: civil service executive officer, revenue/tax executive or officer, fraud inspector or officer, job centre adviser	89866	3422
1183	Job coding: civil service administrative officer or assistant or clerk, tax collector, prison service clerk, law courts clerk	89866	4036
1184	Job coding: local government administrative officer or assistant or clerk	89866	4748
1185	Job coding: officer of ngo, trade union organiser/official, charity administrator, secretary of research or charity or political or professional or trade association or trade union	89866	1557
1186	Job coding: credit controller/supervisor	89866	197
1187	Job coding: credit controller/supervisor	89866	207
1188	Job coding: accounts and wages clerk/assistant/supervisor, bookkeeper, cost or ledger clerk, audit assistant, budget officer, student loans officer, paymaster	89866	1922
1189	Job coding: accounts and wages clerk/assistant/supervisor, bookkeeper, cost or ledger clerk, audit assistant, budget officer, student loans officer, paymaster	89866	909
1190	Job coding: counter clerk, bank clerk, cashier, post office clerk	89866	3051
1191	Job coding: ward clerk, medical records clerk	89866	226
1192	Job coding: filing clerk, records assistant/clerk	89866	457
1193	Job coding: filing clerk, records assistant/clerk	89866	531
1194	Job coding: filing clerk, records assistant/clerk, technical clerk, lottery clerk, courts administrator, checker, census enumerator, progress/document controller	89866	228
1195	Job coding: pensions and insurance clerk/administrator, claims handler	89866	1249
1196	Job coding: stock control clerk, stock controller, progress/production/stock chaser, warehouse clerk, materials controller/co-ordinator, stores officer	89866	305
1197	Job coding: road transport/traffic clerk, distribution clerk/controller, shipping clerk/controller, fleet controller/administrator, traffic officer (road haulage)	89866	220
1198	Job coding: library assistant/clerk, press cuttings clerk	89866	607
1199	Job coding: library assistant/clerk	89866	146
1200	Job coding: database assistant/clerk, computer clerk, data entry clerk/processor, book keeping/accounts machinist	89866	440
1201	Job coding: database assistant/clerk, computer clerk, data entry clerk/processor, book keeping/accounts machinist	89866	194
1202	Job coding: telephonist, telephone/switchboard operator	89866	650
1203	Job coding: communication/telecommunications operator, radio/telex operator, radar operator	89866	196
1204	Job coding: emergency services control room/radio operator/officer	89866	163
1205	Job coding: general office assistant/clerk, clerical officer, clerk-typist, office supervisor, press/newspaper corrector/reader	89866	3957
1206	Job coding: medical secretary	89866	155
1207	Job coding: medical secretary	89866	873
1208	Job coding: legal secretary, clerk, or aid clerk	89866	435
1209	Job coding: legal secretary	89866	620
1210	Job coding: school secretary	89866	366
1211	Job coding: school secretary, clerical assistant, school registry assistant	89866	147
1212	Job coding: school secretary, clerical assistant, school registry assistant	89866	734
1213	Job coding: company secretary, club secretary	89866	172
1214	Job coding: all other personal assistants and secretaries	89866	5344
1215	Job coding: receptionist, doctor's/dental receptionist	89866	312
1216	Job coding: receptionist, doctor's/dental receptionist	89866	1088
1217	Job coding: typist, shorthand typist, transcriber, stenographer	89866	2975
1218	Job coding: farmer, farming contractor, herd manager, smallholder, bailiff	89866	166
1219	Job coding: nurseryman, market gardener, horticulturist	89866	154
1220	Job coding: gardener, groundsman/groundswoman, park keeper, landscape gardener, greenkeeper, turf cutter	89866	571
1221	Job coding: sheet metal worker, panel beater, metal finisher, coppersmith	89866	127
1222	Job coding: metal plate worker, boilermaker, plater-welder, caulker-burner, shipwright, riveter	89866	142
1223	Job coding: welder, fitter-welder	89866	181
1224	Job coding: pipe fitter	89866	125
1225	Job coding: metal machine setter, tool setter, setter operator, centre lathe turner	89866	309
1226	Job coding: tool maker, tool fitter, jig and tool fitter, marker out, die sinker	89866	301
1227	Job coding: plant maintenance fitter, machine fitter, mechanic-fitter	89866	219
1228	Job coding: metal working production or maintenance fitter, machine fitter, fitter and turner, bench fitter, plant fitter	89866	542
1229	Job coding: motor vehicle/industrial machinery fitter	89866	160
1230	Job coding: aircraft engineer	89866	136
1231	Job coding: motor mechanic, auto engineer	89866	237
1232	Job coding: motor mechanic, diesel fitter, auto engineer	89866	535
1233	Job coding: electrician, electrical fitter	89866	387
1234	Job coding: electrician, electrical engineer, electrical contractor	89866	648
1235	Job coding: telecommunication engineer, telephone engineer, telephone technician	89866	381
1236	Job coding: television or radio engineer, video engineer	89866	119
1237	Job coding: television, video, audio or radio engineer/repairer/installer/technician	89866	108
1238	Job coding: computer engineer, computer service or maintenance technician	89866	117
1239	Job coding: computer installation and maintenance engineer/repairer/installer/technician	89866	295
1240	Job coding: electronic engineer (maintenance), alarm engineer, office equipment engineer	89866	180
1241	Job coding: other electrical or electronics technician, including alarm engineer, office machinery engineer or mechanic	89866	289
1242	Job coding: bricklayer	89866	123
1243	Job coding: plumber	89866	202
1244	Job coding: heating engineer, gas service engineer, air conditioning engineer	89866	224
1245	Job coding: carpenter, carpenter and joiner, builder's joiner	89866	195
1246	Job coding: carpenter, carpenter and joiner, builder's joiner	89866	399
1247	Job coding: builder, building contractor	89866	113
1248	Job coding: builder, building contractor	89866	127
1249	Job coding: painter, decorator	89866	317
1250	Job coding: upholsterer, coach trimmer, curtain maker, mattress maker	89866	105
1251	Job coding: tailor, dressmaker, milliner	89866	162
1252	Job coding: compositor, originator, lithographic plate maker, paste-up artist, stereotyper, typesetter	89866	182
1253	Job coding: printer, master printer	89866	122
1254	Job coding: baker, confectioner, pastry cook, cake decorator	89866	165
1255	Job coding: chef, cook, caterer	89866	337
1256	Job coding: chef, cook, caterer	89866	461
1257	Job coding: furniture maker/fitter, cabinet maker	89866	163
1258	Job coding: nursing auxiliary or assistant, steriliser of medical equipment, occupational therapy assistant, phlebotomist, physiotherapy assistant, ward orderly, ward assistant	89866	1272
1259	Job coding: dental nurse or assistant	89866	234
1260	Job coding: houseparent, child careworker, residential warden, sheltered accommodation warden, foster parent	89866	633
1261	Job coding: care assistant, home care assistant, residential social worker, home carer, nursing home assistant	89866	1143
1262	Job coding: nursery nurse/assistant/supervisor, creche assistant	89866	316
1263	Job coding: childminder, au pair, children's nanny	89866	470
1264	Job coding: childminder, au pair, children's nanny	89866	415
1265	Job coding: playgroup or playschool leader or assistant	89866	454
1266	Job coding: educational assistant, classroom assistant, special needs helper	89866	2266
1267	Job coding: other animal care work including dog beautician, dog walker, dog warden; kennel or cattery assistant; groom, huntsman, stable worker; zoo keeper	89866	141
1268	Job coding: travel agent, travel agency/booking/reservations clerk, tour organiser	89866	399
1269	Job coding: travel/tour guide	89866	184
1270	Job coding: air travel assistant, cabin/flight attendant, air hostess, air purser, air steward, cabin crew; passenger services agent; check-in staff	89866	234
1271	Job coding: air hostess, air steward, air travel assistant, cabin/flight attendant, cabin crew, air purser, passenger services agent, check-in-staff	89866	119
1272	Job coding: bus conductor	89866	127
1273	Job coding: hairdresser, barber, shampooist, hair stylist	89866	418
1274	Job coding: housekeeper, butler, valet, cook-housekeeper, companion-housekeeper	89866	320
1275	Job coding: caretaker, janitor, concierge, warden	89866	132
1276	Job coding: sales assistant, retail/shop assistant, counter assistant, sub post office assistant, takeaway food worker	89866	4580
1277	Job coding: retail/shop cashier, check-out operator, petrol station attendant, restaurant cashier	89866	852
1278	Job coding: collector/door-to-door salesperson, canvasser, credit agent, insurance agent, travelling salesperson, commercial traveller	89866	811
1279	Job coding: roundsman or woman, van salesperson, ice cream seller, milkman, mobile shop salesperson	89866	273
1280	Job coding: merchandiser, window dresser	89866	190
1281	Job coding: advertising or sales representative, demonstrator, estate agent negotiator, land/property salesman	89866	234
1282	Job coding: advertising or sales representative, demonstrator, estate agent negotiator, land/property salesman	89866	747
1283	Job coding: call centre operator, sales order clerk, telephone adviser	89866	703
1284	Job coding: customer care adviser/officer/assistant, store guide, customer relations officer/representative	89866	1213
1285	Job coding: customer care adviser/officer/assistant, store guide, customer relations officer/representative	89866	465
1286	Job coding: machine operator, processor, foreman	89866	243
1287	Job coding: textile machine operator, assembler, spinner, foreman	89866	253
1288	Job coding: machine operator, processor, paint maker, foreman	89866	109
1289	Job coding: machine operator, plastics moulder, foreman	89866	189
1290	Job coding: metal making or metal treating process worker, machine operator, furnaceman	89866	116
1291	Job coding: machine operator, processor, foreman	89866	169
1292	Job coding: coal worker or miner (surface or underground)	89866	268
1293	Job coding: metal working machine operator, fettler, grinder, metal cutter, metal machinist, metal polisher, press operator, shot blaster, tool room machinist	89866	130
1294	Job coding: assembler, machine operator, foreman	89866	318
1295	Job coding: assembler, machine operator, foreman	89866	316
1296	Job coding: assembler, machine operator, foreman	89866	216
1297	Job coding: sewing machinist	89866	434
1298	Job coding: other assembler, routine operative	89866	106
1299	Job coding: other assembler, routine operative	89866	147
1300	Job coding: other assembler, routine operative	89866	115
1301	Job coding: assembler, machine operator, processor, foreman	89866	251
1302	Job coding: other assembler, routine operative	89866	159
1303	Job coding: building site foreman or supervisor	89866	181
1304	Job coding: building site foreman or supervisor	89866	114
1305	Job coding: heavy goods vehicle (hgv) driver, lorry or truck driver, tanker driver, haulage driver	89866	671
1306	Job coding: van driver, delivery driver, courier driver	89866	776
1307	Job coding: bus or coach driver, minibus driver	89866	411
1308	Job coding: taxi or cab driver, chauffeur, hearse driver	89866	243
1309	Job coding: driving instructor, hgv instructor	89866	124
1310	Job coding: farmhand, farm labourer, herdsman, shepherd, dairyman, pigman	89866	372
1311	Job coding: nursery worker/hand, horticultural worker, fruit picker, mushroom picker and other pickers	89866	131
1312	Job coding: builder's labourer, building worker, hod carrier	89866	367
1313	Job coding: builder's labourer, building worker	89866	119
1314	Job coding: printing machine operator, printer's assistant	89866	119
1315	Job coding: packer, bottler, canner, filler, wrapper, foreman	89866	264
1316	Job coding: other work in this industry: factory hand, mate, assistant, handler, loader, finisher	89866	118
1317	Job coding: other work in this industry: factory hand, mate, assistant, handler, loader	89866	139
1318	Job coding: other work in these industries: attendant, hand, mate, assistant, handler, loader	89866	107
1319	Job coding: sales room assistant, wine merchant's cellar man; order/stock filler, stock/store keeper; lorry/warehouse loader/checker/weigher, goods porter, customs attendant	89866	190
1320	Job coding: stores/warehouse porter	89866	131
1321	Job coding: other work handling or storing goods including: store keeper, warehouseman, order assembler, goods despatcher	89866	579
1322	Job coding: postal worker, postman, mail sorter, messenger, courier, mailroom clerk, post sorter, leaflet/circular distributor, newspaper/parcel deliverer	89866	379
1323	Job coding: postal worker, postman, mail sorter, messenger, courier, mailroom clerk, post sorter, leaflet/circular distributor, newspaper/parcel deliverer	89866	277
1324	Job coding: other general office clerical tasks including: office junior, office worker, photocopy/print room operator, office machinist	89866	3270
1325	Job coding: kitchen, canteen or catering assistant, washer-up, kitchen porter, counter assistant	89866	348
1326	Job coding: dinner lady	89866	163
1327	Job coding: waiter, waitress, maitre d'hotel, sommelier, steward	89866	495
1328	Job coding: bar staff, cellarman (public house)	89866	598
1329	Job coding: house cleaner, domestic, chambermaid, charlady	89866	161
1330	Job coding: other cleaner including in offices, hospitals, schools, shops, warehouses, ships, aircraft, stations	89866	334
1331	Job coding: cleaner in restaurants, bars, pubs, hotels and other accommodation; chambermaid	89866	141
1332	Job coding: security guard/officer, night watchman, store detective, private detective, bodyguard, gateman, door keeper, cctv operator, patrolman	89866	282
1333	Job coding: school mid-day assistant, dinner or school meals supervisor or assistant, lunchtime supervisor	89866	182
1334	Job coding: shelf filler or stacker, stock handler, display assistant	89866	424
1335	Job coding: other sales occupations including bill poster, ticket checker	89866	163
1336	Work hours - lumped category: 15 to less-than-20 hours	75177	10086
1337	Work hours - lumped category: 20 to less-than-30 hours	75177	15156
1338	Work hours - lumped category: 30 to 40 hours	75177	52138
1339	Work hours - lumped category: Over 40 hours	75177	37201
1340	Work hours per week - exact value	33696
1341	Workplace very noisy: Rarely/never	90897	69515
1342	Workplace very noisy: Sometimes	90777	51689
1343	Workplace very noisy: Often	90653	17469
1344	Workplace very cold: Rarely/never	90696	77053
1345	Workplace very cold: Sometimes	90500	42823
1346	Workplace very cold: Often	90188	7881
1347	Workplace very hot: Rarely/never	90644	68705
1348	Workplace very hot: Sometimes	90544	52209
1349	Workplace very hot: Often	90165	10169
1350	Workplace very dusty: Rarely/never	90543	81462
1351	Workplace very dusty: Sometimes	89965	31586
1352	Workplace very dusty: Often	89631	9561
1353	Workplace full of chemical or other fumes: Rarely/never	90344	85358
1354	Workplace full of chemical or other fumes: Sometimes	89060	21709
1355	Workplace full of chemical or other fumes: Often	88735	5872
1356	Workplace had a lot of cigarette smoke from other people smoking: Rarely/never	90716	77294
1357	Workplace had a lot of cigarette smoke from other people smoking: Sometimes	90168	45053
1358	Workplace had a lot of cigarette smoke from other people smoking: Often	89803	14941
1359	Worked with materials containing asbestos: Rarely/never	85668	83506
1360	Worked with materials containing asbestos: Sometimes	77361	8397
1361	Worked with materials containing asbestos: Often	76457	1262
1362	Worked with paints, thinners or glues: Rarely/never	90389	86796
1363	Worked with paints, thinners or glues: Sometimes	89003	14095
1364	Worked with paints, thinners or glues: Often	88718	3723
1365	Worked with pesticides: Rarely/never	90145	89611
1366	Worked with pesticides: Sometimes	88141	3385
1367	Worked with pesticides: Often	88019	524
1368	Workplace had a lot of diesel exhaust: Rarely/never	90376	87698
1369	Workplace had a lot of diesel exhaust: Sometimes	89310	13038
1370	Workplace had a lot of diesel exhaust: Often	89104	3483
1371	Breathing problems during period of job: No	91149	89591
1372	Breathing problems during period of job: Yes	91149	6697
1373	Job SOC coding: Senior officials in national government	91149	853
1374	Job SOC coding: Directors and chief executives of major organisations	91149	2789
1375	Job SOC coding: Senior officials in local government	91149	1277
1376	Job SOC coding: Senior officials of special interest organisations	91149	2125
1377	Job SOC coding: Production, works and maintenance managers	91149	931
1378	Job SOC coding: Managers in construction	91149	1060
1379	Job SOC coding: Managers in mining and energy	91149	318
1380	Job SOC coding: Financial managers and chartered secretaries	91149	255
1381	Job SOC coding: Marketing and sales managers	91149	2249
1382	Job SOC coding: Purchasing managers	91149	273
1383	Job SOC coding: Advertising and public relations managers	91149	608
1384	Job SOC coding: Personnel, training and industrial relations managers	91149	1169
1385	Job SOC coding: Information and communication technology managers	91149	1634
1386	Job SOC coding: Research and development managers	91149	1276
1387	Job SOC coding: Quality assurance managers	91149	395
1388	Job SOC coding: Customer care managers	91149	535
1389	Job SOC coding: Financial institution managers	91149	1320
1390	Job SOC coding: Office managers	91149	1121
1391	Job SOC coding: Transport and distribution managers	91149	507
1392	Job SOC coding: Storage and warehouse managers	91149	186
1393	Job SOC coding: Retail and wholesale managers	91149	1753
1394	Job SOC coding: Officers in armed forces	91149	579
1395	Job SOC coding: Police officers (inspectors and above)	91149	369
1396	Job SOC coding: Senior officers in fire, ambulance, prison and related services	91149	236
1397	Job SOC coding: Hospital and health service managers	91149	970
1398	Job SOC coding: Healthcare practice managers	91149	191
1399	Job SOC coding: Social services managers	91149	746
1400	Job SOC coding: Residential and day care managers	91149	374
1401	Job SOC coding: Farm managers	91149	169
1402	Job SOC coding: Hotel and accommodation managers	91149	402
1403	Job SOC coding: Conference and exhibition managers	91149	104
1404	Job SOC coding: Restaurant and catering managers	91149	570
1405	Job SOC coding: Publicans and managers of licensed premises	91149	421
1406	Job SOC coding: Leisure and sports managers	91149	358
1407	Job SOC coding: Travel agency managers	91149	176
1408	Job SOC coding: Property, housing and land managers	91149	348
1409	Job SOC coding: Garage managers and proprietors	91149	213
1410	Job SOC coding: Hairdressing and beauty salon managers and proprietors	91149	270
1411	Job SOC coding: Shopkeepers and wholesale/retail dealers	91149	1467
1412	Job SOC coding: Chemists	91149	1080
1413	Job SOC coding: Biological scientists and biochemists	91149	1067
1414	Job SOC coding: Physicists, geologists and meteorologists	91149	733
1415	Job SOC coding: Civil engineers	91149	935
1416	Job SOC coding: Mechanical engineers	91149	1595
1417	Job SOC coding: Electrical engineers	91149	667
1418	Job SOC coding: Electronics engineers	91149	931
1419	Job SOC coding: Chemical engineers	91149	258
1420	Job SOC coding: Design and development engineers	91149	606
1421	Job SOC coding: Production and process engineers	91149	470
1422	Job SOC coding: Planning and quality control engineers	91149	333
1423	Job SOC coding: Engineering professionals n.e.c.	91149	756
1424	Job SOC coding: IT strategy and planning professionals	91149	1863
1425	Job SOC coding: Software professionals	91149	3519
1426	Job SOC coding: Medical practitioners	91149	1500
1427	Job SOC coding: Psychologists	91149	284
1428	Job SOC coding: Pharmacists/pharmacologists	91149	410
1429	Job SOC coding: Ophthalmic opticians	91149	107
1430	Job SOC coding: Dental practitioners	91149	291
1431	Job SOC coding: Veterinarians	91149	102
1432	Job SOC coding: Higher education teaching professionals	91149	3100
1433	Job SOC coding: Further education teaching professionals	91149	2520
1434	Job SOC coding: Education officers, school inspectors	91149	1080
1435	Job SOC coding: Secondary education teaching professionals	91149	7682
1436	Job SOC coding: Primary and nursery education teaching professionals	91149	5625
1437	Job SOC coding: Special needs education teaching professionals	91149	1209
1438	Job SOC coding: Registrars and senior administrators of educational establishments	91149	1447
1439	Job SOC coding: Teaching professionals n.e.c.	91149	1627
1440	Job SOC coding: Scientific researchers	91149	1190
1441	Job SOC coding: Social science researchers	91149	471
1442	Job SOC coding: Researchers n.e.c.	91149	1028
1443	Job SOC coding: Solicitors and lawyers, judges and coroners	91149	1088
1444	Job SOC coding: Legal professionals n.e.c.	91149	176
1445	Job SOC coding: Chartered and certified accountants	91149	1972
1446	Job SOC coding: Management accountants	91149	769
1447	Job SOC coding: Management consultants, actuaries, economists and statisticians	91149	1070
1448	Job SOC coding: Architects	91149	773
1449	Job SOC coding: Town planners	91149	221
1450	Job SOC coding: Quantity surveyors	91149	430
1451	Job SOC coding: Chartered surveyors (not quantity surveyors)	91149	793
1452	Job SOC coding: Public service administrative professionals	91149	1352
1453	Job SOC coding: Social workers	91149	1509
1454	Job SOC coding: Probation officers	91149	240
1455	Job SOC coding: Clergy	91149	533
1456	Job SOC coding: Librarians	91149	1248
1457	Job SOC coding: Archivists and curators	91149	283
1458	Job SOC coding: Laboratory technicians	91149	2602
1459	Job SOC coding: Electrical/electronics technicians	91149	953
1460	Job SOC coding: Engineering technicians	91149	1043
1461	Job SOC coding: Building and civil engineering technicians	91149	129
1462	Job SOC coding: Quality assurance technicians	91149	354
1463	Job SOC coding: Science and engineering technicians n.e.c.	91149	2018
1464	Job SOC coding: Architectural technologists and town planning technicians	91149	181
1465	Job SOC coding: Draughtspersons	91149	290
1466	Job SOC coding: IT operations technicians	91149	1102
1467	Job SOC coding: IT user support technicians	91149	707
1468	Job SOC coding: Nurses	91149	5062
1469	Job SOC coding: Midwives	91149	726
1470	Job SOC coding: Paramedics	91149	101
1471	Job SOC coding: Medical radiographers	91149	142
1472	Job SOC coding: Chiropodists	91149	132
1473	Job SOC coding: Pharmaceutical dispensers	91149	169
1474	Job SOC coding: Medical and dental technicians	91149	374
1475	Job SOC coding: Physiotherapists	91149	485
1476	Job SOC coding: Occupational therapists	91149	299
1477	Job SOC coding: Speech and language therapists	91149	152
1478	Job SOC coding: Therapists n.e.c.	91149	884
1479	Job SOC coding: Youth and community workers	91149	1062
1480	Job SOC coding: Housing and welfare officers	91149	509
1481	Job SOC coding: NCOs and other ranks	91149	2058
1482	Job SOC coding: Police officers (sergeant and below)	91149	1168
1483	Job SOC coding: Fire service officers (leading fire officer and below)	91149	197
1484	Job SOC coding: Prison service officers (below principal officer)	91149	111
1485	Job SOC coding: Protective service associate professionals n.e.c.	91149	138
1486	Job SOC coding: Artists	91149	191
1487	Job SOC coding: Authors, writers	91149	313
1488	Job SOC coding: Actors, entertainers	91149	192
1489	Job SOC coding: Musicians	91149	165
1490	Job SOC coding: Arts officers, producers and directors	91149	265
1491	Job SOC coding: Graphic designers	91149	320
1492	Job SOC coding: Product, clothing and related designers	91149	235
1493	Job SOC coding: Journalists, newspaper and periodical editors	91149	507
1494	Job SOC coding: Broadcasting associate professionals	91149	396
1495	Job SOC coding: Public relations officers	91149	517
1496	Job SOC coding: Photographers and audio-visual equipment operators	91149	420
1497	Job SOC coding: Sports coaches, instructors and officials	91149	242
1498	Job SOC coding: Aircraft pilots and flight engineers	91149	116
1499	Job SOC coding: Ship and hovercraft officers	91149	342
1500	Job SOC coding: Legal associate professionals	91149	140
1501	Job SOC coding: Estimators, valuers and assessors	91149	467
1502	Job SOC coding: Brokers	91149	665
1503	Job SOC coding: Insurance underwriters	91149	513
1504	Job SOC coding: Finance and investment analysts/advisers	91149	868
1505	Job SOC coding: Taxation experts	91149	260
1506	Job SOC coding: Importers, exporters	91149	146
1507	Job SOC coding: Financial and accounting technicians	91149	1526
1508	Job SOC coding: Business and related associate professionals n.e.c.	91149	1980
1509	Job SOC coding: Buyers and purchasing officers	91149	404
1510	Job SOC coding: Sales representatives	91149	1142
1511	Job SOC coding: Marketing associate professionals	91149	671
1512	Job SOC coding: Estate agents, auctioneers	91149	288
1513	Job SOC coding: Public service associate professionals	91149	3281
1514	Job SOC coding: Personnel and industrial relations officers	91149	1446
1515	Job SOC coding: Vocational and industrial trainers and instructors	91149	1015
1516	Job SOC coding: Careers advisers and vocational guidance specialists	91149	390
1517	Job SOC coding: Occupational hygienists and safety officers (health and safety)	91149	348
1518	Job SOC coding: Civil Service executive officers	91149	3475
1519	Job SOC coding: Civil Service administrative officers and assistants	91149	4090
1520	Job SOC coding: Local government clerical officers and assistants	91149	4823
1521	Job SOC coding: Officers of non-governmental organisations	91149	1579
1522	Job SOC coding: Credit controllers	91149	406
1523	Job SOC coding: Accounts and wages clerks, book-keepers, other financial clerks	91149	2752
1524	Job SOC coding: Counter clerks	91149	3157
1525	Job SOC coding: Filing and other records assistants/clerks	91149	1537
1526	Job SOC coding: Pensions and insurance clerks	91149	1270
1527	Job SOC coding: Stock control clerks	91149	313
1528	Job SOC coding: Transport and distribution clerks	91149	440
1529	Job SOC coding: Library assistants/clerks	91149	752
1530	Job SOC coding: Database assistants/clerks	91149	640
1531	Job SOC coding: Telephonists	91149	660
1532	Job SOC coding: Communication operators	91149	412
1533	Job SOC coding: General office assistants/clerks	91149	4022
1534	Job SOC coding: Medical secretaries	91149	1040
1535	Job SOC coding: Legal secretaries	91149	1046
1536	Job SOC coding: School secretaries	91149	1242
1537	Job SOC coding: Company secretaries	91149	174
1538	Job SOC coding: Personal assistants and other secretaries	91149	5418
1539	Job SOC coding: Receptionists	91149	1407
1540	Job SOC coding: Typists	91149	3020
1541	Job SOC coding: Farmers	91149	170
1542	Job SOC coding: Horticultural trades	91149	154
1543	Job SOC coding: Gardeners and groundsmen/groundswomen	91149	580
1544	Job SOC coding: Sheet metal workers	91149	128
1545	Job SOC coding: Metal plate workers, shipwrights, riveters	91149	263
1546	Job SOC coding: Welding trades	91149	266
1547	Job SOC coding: Pipe fitters	91149	223
1548	Job SOC coding: Metal machining setters and setter-operators	91149	316
1549	Job SOC coding: Tool makers, tool fitters and markers-out	91149	310
1550	Job SOC coding: Metal working production and maintenance fitters	91149	1208
1551	Job SOC coding: Motor mechanics, auto engineers	91149	779
1552	Job SOC coding: Vehicle body builders and repairers	91149	143
1553	Job SOC coding: Electricians, electrical fitters	91149	1061
1554	Job SOC coding: Telecommunications engineers	91149	394
1555	Job SOC coding: TV, video and audio engineers	91149	231
1556	Job SOC coding: Computer engineers, installation and maintenance	91149	424
1557	Job SOC coding: Electrical/electronics engineers n.e.c.	91149	546
1558	Job SOC coding: Bricklayers, masons	91149	157
1559	Job SOC coding: Plumbers, heating and ventilating engineers	91149	428
1560	Job SOC coding: Carpenters and joiners	91149	590
1561	Job SOC coding: Construction trades n.e.c.	91149	290
1562	Job SOC coding: Painters and decorators	91149	366
1563	Job SOC coding: Upholsterers	91149	107
1564	Job SOC coding: Tailors and dressmakers	91149	163
1565	Job SOC coding: Originators, compositors and print preparers	91149	184
1566	Job SOC coding: Printers	91149	123
1567	Job SOC coding: Bakers, flour confectioners	91149	189
1568	Job SOC coding: Chefs, cooks	91149	806
1569	Job SOC coding: Furniture makers, other craft woodworkers	91149	197
1570	Job SOC coding: Hand craft occupations n.e.c.	91149	115
1571	Job SOC coding: Nursing auxiliaries and assistants	91149	1301
1572	Job SOC coding: Dental nurses	91149	237
1573	Job SOC coding: Houseparents and residential wardens	91149	646
1574	Job SOC coding: Care assistants and home carers	91149	1172
1575	Job SOC coding: Nursery nurses	91149	322
1576	Job SOC coding: Childminders and related occupations	91149	892
1577	Job SOC coding: Playgroup leaders/assistants	91149	459
1578	Job SOC coding: Educational assistants	91149	2304
1579	Job SOC coding: Veterinary nurses and assistants	91149	145
1580	Job SOC coding: Animal care occupations n.e.c.	91149	158
1581	Job SOC coding: Sports and leisure assistants	91149	207
1582	Job SOC coding: Travel agents	91149	402
1583	Job SOC coding: Travel and tour guides	91149	201
1584	Job SOC coding: Air travel assistants	91149	354
1585	Job SOC coding: Leisure and travel service occupations n.e.c.	91149	202
1586	Job SOC coding: Hairdressers, barbers	91149	427
1587	Job SOC coding: Housekeepers and related occupations	91149	323
1588	Job SOC coding: Caretakers	91149	289
1589	Job SOC coding: Sales and retail assistants	91149	4672
1590	Job SOC coding: Retail cashiers and check-out operators	91149	924
1591	Job SOC coding: Collector salespersons and credit agents	91149	831
1592	Job SOC coding: Roundsmen/women and van salespersons	91149	276
1593	Job SOC coding: Merchandisers and window dressers	91149	192
1594	Job SOC coding: Sales related occupations n.e.c.	91149	1078
1595	Job SOC coding: Call centre agents/operators	91149	776
1596	Job SOC coding: Customer care occupations	91149	1683
1597	Job SOC coding: Food, drink and tobacco process operatives	91149	247
1598	Job SOC coding: Textile process operatives	91149	259
1599	Job SOC coding: Chemical and related process operatives	91149	160
1600	Job SOC coding: Plastics process operatives	91149	192
1601	Job SOC coding: Metal making and treating process operatives	91149	120
1602	Job SOC coding: Paper and wood machine operatives	91149	173
1603	Job SOC coding: Coal mine operatives	91149	280
1604	Job SOC coding: Energy plant operatives	91149	101
1605	Job SOC coding: Metal working machine operatives	91149	135
1606	Job SOC coding: Assemblers (electrical products)	91149	424
1607	Job SOC coding: Assemblers (vehicles and metal goods)	91149	539
1608	Job SOC coding: Routine inspectors and testers	91149	400
1609	Job SOC coding: Weighers, graders, sorters	91149	163
1610	Job SOC coding: Sewing machinists	91149	445
1611	Job SOC coding: Routine laboratory testers	91149	226
1612	Job SOC coding: Assemblers and routine operatives n.e.c.	91149	1230
1613	Job SOC coding: Construction operatives n.e.c.	91149	372
1614	Job SOC coding: Heavy goods vehicle drivers	91149	701
1615	Job SOC coding: Van drivers	91149	801
1616	Job SOC coding: Bus and coach drivers	91149	457
1617	Job SOC coding: Taxi, cab drivers and chauffeurs	91149	252
1618	Job SOC coding: Driving instructors	91149	128
1619	Job SOC coding: Rail transport operatives	91149	172
1620	Job SOC coding: Mobile machine drivers and operatives n.e.c.	91149	106
1621	Job SOC coding: Farm workers	91149	381
1622	Job SOC coding: Fishing and agriculture related occupations n.e.c.	91149	182
1623	Job SOC coding: Labourers in building and woodworking trades	91149	540
1624	Job SOC coding: Industrial cleaning process occupations	91149	213
1625	Job SOC coding: Printing machine minders and assistants	91149	123
1626	Job SOC coding: Packers, bottlers, canners, fillers	91149	565
1627	Job SOC coding: Labourers in process and plant operations n.e.c.	91149	989
1628	Job SOC coding: Other goods handling and storage occupations n.e.c.	91149	1279
1629	Job SOC coding: Postal workers, mail sorters, messengers, couriers	91149	662
1630	Job SOC coding: Elementary office occupations n.e.c.	91149	3340
1631	Job SOC coding: Hospital porters	91149	129
1632	Job SOC coding: Hotel porters	91149	117
1633	Job SOC coding: Kitchen and catering assistants	91149	511
1634	Job SOC coding: Waiters, waitresses	91149	502
1635	Job SOC coding: Bar staff	91149	607
1636	Job SOC coding: Leisure and theme park attendants	91149	156
1637	Job SOC coding: Elementary personal services occupations n.e.c.	91149	112
1638	Job SOC coding: Cleaners, domestics	91149	662
1639	Job SOC coding: Security guards and related occupations	91149	300
1640	Job SOC coding: School mid-day assistants	91149	183
1641	Job SOC coding: Elementary security occupations n.e.c.	91149	151
1642	Job SOC coding: Shelf fillers	91149	435
1643	Job SOC coding: Elementary sales occupations n.e.c.	91149	228
1644	Breathing problems improved/stopped away from workplace or on holiday: No	91149	4382
1645	Breathing problems improved/stopped away from workplace or on holiday: Yes	91149	2688
1646	Breathing problems responsible for leaving job: No	91149	5412
1647	Breathing problems responsible for leaving job: Yes	91149	412
1648	Job involved shift work: No	91149	86206
1649	Job involved shift work: Yes	91149	25698
1650	Day shifts worked: Shift pattern was worked for some (but not all) of job	25697	1756
1651	Day shifts worked: Shift pattern was worked for whole of job	25697	6046
1652	Day shifts worked: This type of shift pattern was not worked during job	25697	20690
1653	Mixture of day and night shifts worked: Shift pattern was worked for some (but not all) of job	25697	9229
1654	Mixture of day and night shifts worked: Shift pattern was worked for whole of job	25697	12718
1655	Mixture of day and night shifts worked: This type of shift pattern was not worked during job	25697	8764
1656	Period spent working mix of day and night shifts	6708
1657	Usual length of each night shift during mixed shift periods	19998
1658	Number of night shifts worked monthly during mixed shift periods	19998
1659	Consecutive night shifts during mixed shift periods	19344
1660	Rest days during mixed shift periods	17248
1661	Night shifts worked: Shift pattern was worked for some (but not all) of job	25697	799
1662	Night shifts worked: Shift pattern was worked for whole of job	25697	1314
1663	Night shifts worked: This type of shift pattern was not worked during job	25697	24780
1664	Gap coding: Paid work for less than 15 hours per week on average or lasting less than 6 months	68751	15086
1665	Gap coding: Unpaid or voluntary work	67956	2521
1666	Gap coding: Full-time or part-time education	68899	12489
1667	Gap coding: Looking after the home and/or family	69370	24577
1668	Gap coding: Unable to work due to sickness or disability	67892	2028
1669	Gap coding: Unemployed	68042	3610
1670	Gap coding: Retired	70119	53542
1671	Home location - east co-ordinate (rounded)	361187
1672	Home location - north co-ordinate (rounded)	361187
1673	Frequency of solarium/sunlamp use	340643
1674	Weight change compared with 1 year ago	355129
1675	Ever had bowel cancer screening	355353	114475
1676	Most recent bowel cancer screening	81408
1677	Ever had prostate specific antigen (PSA) test	158108	49459
1678	Hair/balding pattern: Pattern 1	165649	53076
1679	Nitrogen dioxide air pollution; 2010	356078
1680	Nitrogen oxides air pollution; 2010	356078
1681	Particulate matter air pollution (pm10); 2010	329886
1682	Particulate matter air pollution (pm2.5); 2010	329886
1683	Particulate matter air pollution (pm2.5) absorbance; 2010	329886
1684	Particulate matter air pollution 2.5-10um; 2010	329886
1685	Traffic intensity on the nearest road	356078
1686	Inverse distance to the nearest road	356078
1687	Traffic intensity on the nearest major road	356078
1688	Inverse distance to the nearest major road	356078
1689	Total traffic load on major roads	356078
1690	Close to major road	356078	24556
1691	Sum of road length of major roads within 100m	356078
1692	Nitrogen dioxide air pollution; 2005	356078
1693	Nitrogen dioxide air pollution; 2006	356078
1694	Nitrogen dioxide air pollution; 2007	356078
1695	Particulate matter air pollution (pm10); 2007	355245
1696	Average daytime sound level of noise pollution	356078
1697	Average evening sound level of noise pollution	356078
1698	Average night-time sound level of noise pollution	356078
1699	Average 16-hour sound level of noise pollution	356078
1700	Average 24-hour sound level of noise pollution	356078
1701	Had major operations	165737	106506
1702	Frequency of heavy DIY in last 4 weeks	145190
1703	Duration of heavy DIY	145373
1704	Light smokers, at least 100 smokes in lifetime	97021	44253
1705	Non-butter spread type details: Flora Pro-Active or Benecol	190094	29048
1706	Non-butter spread type details: Soft (tub) margarine	190094	23625
1707	Non-butter spread type details: Hard (block) margarine	190094	221
1708	Non-butter spread type details: Olive oil based spread (eg: Bertolli)	190094	47030
1709	Non-butter spread type details: Polyunsaturated/sunflower oil based spread (eg: Flora)	190094	64325
1710	Non-butter spread type details: Other low or reduced fat spread	190094	19035
1711	Non-butter spread type details: Other type of spread/margarine	190094	6810
1712	Reason for reducing amount of alcohol drunk: Illness or ill health	134033	9512
1713	Reason for reducing amount of alcohol drunk: Doctor's advice	134033	2990
1714	Reason for reducing amount of alcohol drunk: Health precaution	134033	43868
1715	Reason for reducing amount of alcohol drunk: Financial reasons	134033	7054
1716	Reason for reducing amount of alcohol drunk: Other reason	134033	70609
1717	Years since last breast cancer screening / mammogram	115670
1718	Years since last cervical smear test	149196
1719	Age started oral contraceptive pill	154112
1720	Had other major operations	192470	129435
1721	Age started smoking in former smokers	88898
1722	Type of tobacco previously smoked: Manufactured cigarettes	89224	79113
1723	Type of tobacco previously smoked: Hand-rolled cigarettes	89224	5978
1724	Type of tobacco previously smoked: Cigars or pipes	89224	4133
1725	Ever stopped smoking for 6+ months	87937	37903
1726	Number of unsuccessful stop-smoking attempts	81026
1727	Likelihood of resuming smoking	87233
1728	Age high blood pressure diagnosed	87024
1729	Mean corpuscular haemoglobin concentration	350468
1730	Basophill count	349856
1731	Nucleated red blood cell count	349848
1732	Basophill percentage	349861
1733	Nucleated red blood cell percentage	349845
1734	Microalbumin in urine	108706
1735	Fractured heel	238226	238086
1736	Caffeine drink within last hour	331625	6924
1737	Used an inhaler for chest within last hour	331625	2424
1738	Smoked cigarette or pipe within last hour	33210	4238
1739	Weight, manual entry	5278
1740	Job involve night shift work	33373
1741	Age started smoking in current smokers	27291
1742	Type of tobacco currently smoked: Manufactured cigarettes	27583	19103
1743	Type of tobacco currently smoked: Hand-rolled cigarettes	27583	6469
1744	Type of tobacco currently smoked: Cigars or pipes	27583	2011
1745	Number of cigarettes currently smoked daily (current cigarette smokers)	25348
1746	Time from waking to first cigarette	25414
1747	Difficulty not smoking for 1 day	25487
1748	Ever tried to stop smoking	27467
1749	Wants to stop smoking	27178
1750	Mother's age at death	213636
1751	Age started hormone-replacement therapy (HRT)	68299
1752	Age angina diagnosed	10651
1753	Frequency of other exercises in last 4 weeks	172505
1754	Duration of other exercises	172650
1755	Lifetime number of same-sex sexual partners	9387
1756	Former alcohol drinker	23745	12564
1757	Age hay fever, rhinitis or eczema diagnosed	72232
1758	Age asthma diagnosed	36955
1759	Number of pregnancy terminations	60099
1760	Reason former drinker stopped drinking alcohol: Illness or ill health	12110	3179
1761	Reason former drinker stopped drinking alcohol: Doctor's advice	12110	700
1762	Reason former drinker stopped drinking alcohol: Health precaution	12110	2470
1763	Reason former drinker stopped drinking alcohol: Financial reasons	12110	233
1764	Reason former drinker stopped drinking alcohol: Other reason	12110	5528
1765	Age of primiparous women at birth of child	25545
1766	Age heart attack diagnosed	8024
1767	Adopted father still alive	3507	544
1768	Adopted mother still alive	3812	1078
1769	Number of correct matches in round	360686
1770	Underlying (primary) cause of death: ICD10: C15.9 Oesophagus, unspecified	9092	296
1771	Underlying (primary) cause of death: ICD10: C16.9 Stomach, unspecified	9092	125
1772	Underlying (primary) cause of death: ICD10: C18.9 Colon, unspecified	9092	243
1773	Underlying (primary) cause of death: ICD10: C19 Malignant neoplasm of rectosigmoid junction	9092	118
1774	Underlying (primary) cause of death: ICD10: C20 Malignant neoplasm of rectum	9092	124
1775	Underlying (primary) cause of death: ICD10: C22.1 Intrahepatic bile duct carcinoma	9092	122
1776	Underlying (primary) cause of death: ICD10: C25.9 Pancreas, unspecified	9092	396
1777	Underlying (primary) cause of death: ICD10: C34.9 Bronchus or lung, unspecified	9092	1100
1778	Underlying (primary) cause of death: ICD10: C43.9 Malignant melanoma of skin, unspecified	9092	116
1779	Underlying (primary) cause of death: ICD10: C45.9 Mesothelioma, unspecified	9092	109
1780	Underlying (primary) cause of death: ICD10: C50.9 Breast, unspecified	9092	511
1781	Underlying (primary) cause of death: ICD10: C56 Malignant neoplasm of ovary	9092	226
1782	Underlying (primary) cause of death: ICD10: C64 Malignant neoplasm of kidney, except renal pelvis	9092	178
1783	Underlying (primary) cause of death: ICD10: C67.9 Bladder, unspecified	9092	115
1784	Underlying (primary) cause of death: ICD10: C71.9 Brain, unspecified	9092	270
1785	Underlying (primary) cause of death: ICD10: C80 Malignant neoplasm without specification of site	9092	179
1786	Underlying (primary) cause of death: ICD10: C90.0 Multiple myeloma	9092	104
1787	Underlying (primary) cause of death: ICD10: C92.0 Acute myeloid leukaemia	9092	113
1788	Underlying (primary) cause of death: ICD10: G12.2 Motor neuron disease	9092	122
1789	Underlying (primary) cause of death: ICD10: I21.9 Acute myocardial infarction, unspecified	9092	483
1790	Underlying (primary) cause of death: ICD10: I25.1 Atherosclerotic heart disease	9092	356
1791	Underlying (primary) cause of death: ICD10: I25.9 Chronic ischaemic heart disease, unspecified	9092	328
1792	Underlying (primary) cause of death: ICD10: I64 Stroke, not specified as haemorrhage or infarction	9092	103
1793	Underlying (primary) cause of death: ICD10: J84.1 Other interstitial pulmonary diseases with fibrosis	9092	120
1794	Age at death	10483
1795	Age deep-vein thrombosis (DVT, blood clot in leg) diagnosed	6795
1796	Number of times snap-button pressed	359678
1797	Age stroke diagnosed	5339
1798	Detention categories: Informal, not formally detained	361194	28228
1799	Detention categories: Formally detained under Part II, Mental Health Act 1983	361194	2226
1800	History of psychiatric care on admission: One or more previous psychiatric episodes with this Health Care Provider	1872	1254
1801	History of psychiatric care on admission: One or more previous psychiatric episodes with another Health Care Provider	835	135
1802	Anaesthetics administered during delivery: General anaesthetic	3442	220
1803	Anaesthetics administered during delivery: Epidural or caudal anaesthetic	3970	1740
1804	Anaesthetics administered during delivery: Spinal anaesthetic	3780	1254
1805	Anaesthetics administered during delivery: Epidural or caudal, and spinal anaesthetic	3409	193
1806	Anaesthetics administered during delivery: Other	4094	2202
1807	Anaesthetics administered post delivery: General anaesthetic	1545	363
1808	Anaesthetics administered post delivery: Epidural or caudal anaesthetic	1593	344
1809	Anaesthetics administered post delivery: Spinal anaesthetic	1568	266
1810	Anaesthetics administered post delivery: Other	1903	1262
1811	Delivery methods: Spontaneous vertex	8019	4507
1812	Delivery methods: Spontaneous other cephalic	8019	366
1813	Delivery methods: Low forceps, not breech	8019	238
1814	Delivery methods: Other forceps, not breech	8019	190
1815	Delivery methods: Ventouse, vacuum extraction	8019	788
1816	Delivery methods: Elective caesarean section	8019	1157
1817	Delivery methods: Emergency caesarean section	8019	1158
1818	Delivery methods: Other than those specified above	8019	831
1819	Hospital episode type: General episode	361194	246807
1820	Spells in hospital	236484
1821	Destinations on discharge from hospital (recoded): Usual Place of residence	361058	232634
1822	Destinations on discharge from hospital (recoded): Usual Place of residence: Living with relatives	359439	10386
1823	Destinations on discharge from hospital (recoded): Usual Place of residence: Living alone	359437	2273
1824	Destinations on discharge from hospital (recoded): Temporary place of residence	359468	1137
1825	Destinations on discharge from hospital (recoded): High security psychiatric hospital: NHS	359447	186
1826	Destinations on discharge from hospital (recoded): Transfer to other NHS provider	359437	438
1827	Destinations on discharge from hospital (recoded): Transfer to other NHS provider: General ward, young physically disabled, A&E	359670	5240
1828	Destinations on discharge from hospital (recoded): Transfer to other NHS provider: Psychiatry, learning disabilities	359463	365
1829	Destinations on discharge from hospital (recoded): Transfer within NHS provider	359438	1881
1830	Destinations on discharge from hospital (recoded): Transfer within NHS provider: Surgical specialty	359437	964
1831	Destinations on discharge from hospital (recoded): Transfer within NHS provider: Medical specialty	359437	1658
1832	Destinations on discharge from hospital (recoded): Transfer within NHS provider: Geriatrics	359437	172
1833	Destinations on discharge from hospital (recoded): Nursing, residential care, group home: NHS	359451	146
1834	Destinations on discharge from hospital (recoded): Nursing, residential care, group home: Local Authoritory	359451	106
1835	Destinations on discharge from hospital (recoded): Nursing, residential care, group home: Non-NHS	359448	164
1836	Destinations on discharge from hospital (recoded): Other hospital: Non-NHS	359455	684
1837	Pulse wave reflection index	118850
1838	Pulse wave peak to peak time	118787
1839	Signal-to-noise-ratio (SNR) of triplet (left)	116790
1840	Mean signal-to-noise ratio (SNR), (left)	116671
1841	Signal-to-noise-ratio (SNR) of triplet (right)	116755
1842	Mean signal-to-noise ratio (SNR), (right)	116636
1843	Round of numeric memory test	37575
1844	Number of triplets attempted (left)	117852
1845	Volume level set by participant (left)	116790
1846	Number of triplets attempted (right)	117903
1847	Volume level set by participant (right)	116755
1848	Maximum digits remembered correctly	36884
1849	Number of rounds of numeric memory test performed	37646
1850	Time to answer	119729
1851	Duration screen displayed	119729
1852	Number of attempts	119729	95738
1853	Final attempt correct: no	119729	4581
1854	Final attempt correct: yes	119729	115007
1855	Final attempt correct: abandon	119729	141
1856	Average monthly red wine intake	26229
1857	Average monthly champagne plus white wine intake	26198
1858	Average monthly beer plus cider intake	26285
1859	Average monthly spirits intake	26193
1860	Average monthly fortified wine intake	26328
1861	Average monthly intake of other alcoholic drinks	26359
1862	Non-accidental death in close genetic family	113705	31044
1863	Longest period of depression	50664
1864	Private healthcare	119300
1865	Age cataract diagnosed	5020
1866	Tinnitus: No, never	117882	83615
1867	Tinnitus: Yes, now most or all of the time	117882	7739
1868	Tinnitus: Yes, now a lot of the time	117882	2959
1869	Tinnitus: Yes, now some of the time	117882	10489
1870	Tinnitus: Yes, but not now, but have in the past	117882	13080
1871	Noisy workplace	118972
1872	Loud music exposure frequency	118399
1873	Hearing test done: No, I am unable to do this	119880	1330
1874	Hearing test done: Yes	119880	117205
1875	Hearing test done: I can only hear on the right side	119880	698
1876	Hearing test done: I can only hear on the left side	119880	647
1877	Attempted fluid intelligence (FI) test.	118657	117131
1878	FI1 : numeric addition test	116723	111965
1879	FI2 : identify largest number	116869	115919
1880	FI5 : family relationship calculation	113356	55922
1881	FI7 : synonym	84560	74026
1882	Number of older siblings	103453
1883	Cylindrical power (left)	77739
1884	Cylindrical power (right)	77983
1885	Astigmatism angle (right)	77983
1886	Astigmatism angle (left)	77739
1887	3mm weak meridian angle (right)	75410
1888	6mm weak meridian angle (right)	66256
1889	6mm weak meridian angle (left)	65551
1890	3mm weak meridian angle (left)	75398
1891	3mm strong meridian angle (left)	75398
1892	6mm strong meridian angle (left)	65551
1893	6mm strong meridian angle (right)	66256
1894	3mm strong meridian angle (right)	75410
1895	3mm asymmetry angle (right)	74038
1896	6mm asymmetry angle (right)	41390
1897	6mm asymmetry angle (left)	40683
1898	3mm asymmetry angle (left)	73818
1899	3mm cylindrical power angle (left)	75389
1900	6mm cylindrical power angle (left)	65529
1901	6mm cylindrical power angle (right)	66237
1902	3mm cylindrical power angle (right)	75401
1903	3mm cylindrical power (right)	75410
1904	6mm cylindrical power (right)	66256
1905	6mm cylindrical power (left)	65551
1906	3mm cylindrical power (left)	75398
1907	3mm asymmetry index (left)	73818
1908	6mm asymmetry index (left)	40683
1909	6mm asymmetry index (right)	41390
1910	3mm asymmetry index (right)	74038
1911	3mm regularity index (right)	74059
1912	6mm regularity index (right)	41455
1913	6mm regularity index (left)	40700
1914	3mm regularity index (left)	73829
1915	Ever had eye surgery	79912	5825
1916	Both eyes present: Yes	80386	80283
1917	Current eye infection	80386	838
1918	logMAR, final (right)	79293
1919	logMAR, final (left)	79239
1920	Index of best refractometry result (right)	77983
1921	3mm index of best keratometry results (right)	75410
1922	6mm index of best keratometry results (right)	66256
1923	Intra-ocular pressure, corneal-compensated (left)	76510
1924	Index of best refractometry result (left)	77739
1925	3mm index of best keratometry results (left)	75398
1926	6mm index of best keratometry results (left)	65551
1927	Ever had cataract surgery: No	5799	4137
1928	Ever had cataract surgery: Right eye only	5799	379
1929	Ever had cataract surgery: Left eye only	5799	306
1930	Ever had cataract surgery: Both eyes	5799	977
1931	Ever had refractive laser eye surgery: No	5719	4085
1932	Ever had refractive laser eye surgery: Right eye only	5719	207
1933	Ever had refractive laser eye surgery: Left eye only	5719	169
1934	Ever had refractive laser eye surgery: Both eyes	5719	1258
1935	Ever had laser treatment for glaucoma or high eye pressure: No	5788	5597
1936	Ever had laser treatment for glaucoma or high eye pressure: Both eyes	5788	138
1937	Ever had corneal graft surgery: No	5786	5644
1938	Average weekly intake of other alcoholic drinks	85420
1939	Longest period of unenthusiasm / disinterest	32165
1940	Leg pain when walking uphill or hurrying	24997	17250
1941	Leg pain when walking normally	25305	14312
1942	Leg pain when walking ever disappears while walking	13845	4838
1943	Leg pain on walking : action taken	25569
1944	Leg pain on walking : effect of standing still	22495	8800
1945	Surgery/amputation of toe or leg: No	25891	25604
1946	Surgery/amputation of toe or leg: Yes, toes	25891	149
1947	FI9 : concept interpolation	35147	19701
1948	Which eye(s) affected by presbyopia: Right eye	31494	1735
1949	Which eye(s) affected by presbyopia: Left eye	31494	1750
1950	Which eye(s) affected by presbyopia: Both eyes	31494	28009
1951	FI10 : arithmetic sequence recognition	20880	16721
1952	FI11 : antonym	12493	8943
1953	Which eye(s) affected by hypermetropia (long sight): Right eye	15090	1126
1954	Which eye(s) affected by hypermetropia (long sight): Left eye	15090	1058
1955	Which eye(s) affected by hypermetropia (long sight): Both eyes	15090	12906
1956	Which eye(s) affected by myopia (short sight): Right eye	29317	1607
1957	Which eye(s) affected by myopia (short sight): Left eye	29317	1526
1958	Which eye(s) affected by myopia (short sight): Both eyes	29317	26184
1959	Which eye(s) affected by astigmatism: Right eye	9749	1451
1960	Which eye(s) affected by astigmatism: Left eye	9749	1594
1961	Which eye(s) affected by astigmatism: Both eyes	9749	6704
1962	FI13 : subset inclusion logic	2964	647
1963	Previously smoked cigarettes on most/all days	2005	1345
1964	ECG, heart rate	53777
1965	ECG, load	53843
1966	ECG, phase time	53998
1967	ECG, phase duration	53998	42709
1968	ECG, number of stages in a phase	53998
1969	Completion status of test: Fully completed	54007	50215
1970	Completion status of test: Participant wanted to stop early	54007	528
1971	Completion status of test: Participant reported chest-pain and/or other discomfort	54007	206
1972	Completion status of test: Heart rate reached safety level	54007	2923
1973	Completion status of test: Incomplete - other reason	54007	135
1974	Maximum workload during fitness test	53998
1975	Maximum heart rate during fitness test	53984
1976	Number of trend entries	53998
1977	Duration of fitness test	53998
1978	OCT measured (right): Measurable	54608	47025
1979	OCT measured (right): Not performed - equipment failure	54608	5376
1980	OCT measured (right): Not performed - other reason	54608	2207
1981	OCT measured (left): Measurable	54601	46729
1982	OCT measured (left): Not performed - equipment failure	54601	5540
1983	OCT measured (left): Not performed - other reason	54601	2332
1984	Qualifications: CSEs or equivalent	357549	46672
1985	Qualifications: NVQ or HND or HNC or equivalent	357549	66544
1986	Gas or solid-fuel cooking/heating: A gas hob or gas cooker	360066	251680
1987	Gas or solid-fuel cooking/heating: None of the above	360066	63653
1988	Gas or solid-fuel cooking/heating: A gas fire that you use regularly in winter time	360066	145315
1989	Heating type(s) in home: Gas central heating	119908	110283
1990	Heating type(s) in home: None of the above	119908	2289
1991	Heating type(s) in home: Electric storage heaters	119908	3546
1992	Heating type(s) in home: Oil (kerosene) central heating	119908	3118
1993	Heating type(s) in home: Portable gas or paraffin heaters	119908	324
1994	Heating type(s) in home: Solid fuel central heating	119908	746
1995	Heating type(s) in home: Open fire without central heating	119908	459
1996	How are people in household related to participant: Son and/or daughter (include step-children)	358963	121071
1997	How are people in household related to participant: Brother and/or sister	358963	1651
1998	How are people in household related to participant: Mother and/or father	358963	6302
[truncated: 1,294 more rows]

## Sheet: Cluster 28
	Trait description	Sample size	Number of cases
0	Duration of light DIY	179548
1	Pulse rate, automated reading	340162
2	Frequency of friend/family visits	358821
3	Time spend outdoors in summer	327717
4	Time spent outdoors in winter	284889
5	Time spent watching television (TV)	341859
6	Time spent using computer	280750
7	Time spent driving	241357
8	Drive faster than motorway speed limit	327192
9	Invitation to complete online 24-hour recall dietary questionnaire, acceptance	218234	148169
10	Length of mobile phone use	356618
11	Weekly usage of mobile phone in last 3 months	301157
12	Hands-free device/speakerphone use with mobile phone in last 3 month	302733
13	Cooked vegetable intake	350404
14	Salad / raw vegetable intake	339601
15	Fresh fruit intake	348284
16	Dried fruit intake	329134
17	Oily fish intake	359340
18	Non-oily fish intake	359682
19	Processed meat intake	360468
20	Poultry intake	360390
21	Beef intake	359784
22	Lamb/mutton intake	359002
23	Pork intake	359115
24	Cheese intake	352458
25	Spread type: Butter/spreadable butter	360291	131190
26	Bread intake	353030
27	Bread type: White	348424	91452
28	Bread type: Wholemeal or wholegrain	348424	201013
29	Bread type: Other type of bread	348424	14441
30	Cereal intake	345019
31	Cereal type: Muesli	299898	61523
32	Cereal type: Other (e.g. Cornflakes, Frosties)	299898	58105
33	Salt added to food	360954
34	Tea intake	349376
35	Coffee intake	334659
36	Coffee type: Instant coffee	283449	158386
37	Coffee type: Ground coffee (include espresso, filter etc)	283449	64962
38	Hot drink temperature	357256
39	Water intake	333363
40	Major dietary changes in the last 5 years: No	360294	221368
41	Major dietary changes in the last 5 years: Yes, because of illness	360294	38051
42	Major dietary changes in the last 5 years: Yes, because of other reasons	360294	100875
43	Variation in diet	359752
44	Average weekly red wine intake	257773
45	Average weekly champagne plus white wine intake	257623
46	Average weekly beer plus cider intake	258256
47	Average weekly spirits intake	257426
48	Alcohol usually taken with meals	184716	125164
49	Alcohol intake versus 10 years previously	334989
50	Breastfed as a baby	273743	193838
51	Childhood sunburn occasions	269734
52	Facial ageing	330409
53	Maternal smoking around birth	309942	95182
54	Father's age at death	266231
55	Townsend deprivation index at recruitment	360763
56	Treatment/medication code: lisinopril	361141	9971
57	Treatment/medication code: ramipril	361141	16869
58	Treatment/medication code: allopurinol	361141	4108
59	Treatment/medication code: paracetamol	361141	66347
60	Fluid intelligence score	117131
61	Mean time to correctly identify matches	358695
62	Smoking status: Never	359706	195068
63	Smoking status: Previous	359706	127550
64	Smoking status: Current	359706	37088
65	Neuroticism score	293006
66	Number of fluid intelligence questions attempted within time limit	117131
67	Forced expiratory volume in 1-second (FEV1), predicted percentage	117241
68	Ever smoked	359751	218191
69	Frequency of tenseness / restlessness in last 2 weeks	347965
70	Able to confide	350618
71	Age first had sexual intercourse	317694
72	Lifetime number of sexual partners	296609
73	Age started wearing glasses or contact lenses	310992
74	Plays computer games	360817
75	Year ended full time education	91777
76	Use of sun/uv protection	358559
77	Other serious medical condition/disability diagnosed by doctor	354588	72965
78	Taking other prescription medications	360027	168993
79	Age at first live birth	131987
80	Age at last live birth	131806
81	Number of cigarettes previously smoked daily	84456
82	Creatinine (enzymatic) in urine	350812
83	Potassium in urine	350053
84	Sodium in urine	350061
85	Age at menopause (last menstrual period)	111593
86	Number of incorrect matches in round	360686
87	Time to complete round	354739
88	Duration to first press of snap-button in each round	358500
89	COPD differential diagnosis	361194	26710
90	ILD differential diagnosis	361194	26710
91	#Arthrosis	361194	24977
92	Other pulmonary diagnosis	361194	25381
93	Diseases of the musculoskeletal system and connective tissue	361194	77099
94	Symptoms, signs and abnormal clinical and laboratory findings, not elsewhere classified	361194	97602
95	Diseases of the respiratory system	361194	25381
96	Relative age of first facial hair	161470
97	Age when periods started (menarche)	188644
98	Alcohol intake frequency.	360726
99	Worrier / anxious feelings	351833	199463
100	Risk taking	348549	90500
101	Long-standing illness, disability or infirmity	352798	114798
102	Morning/evening person (chronotype)	322488
103	Comparative body size at age 10	354996
104	Diabetes diagnosed by doctor	360192	17275
105	Getting up in morning	360231
106	Sensitivity / hurt feelings	350821	194755
107	Daytime dozing / sleeping (narcolepsy)	359752
108	Tense / 'highly strung'	350159	60513
109	Financial situation satisfaction	119394
110	Non-cancer illness code, self-reported: gout	361141	5174
111	Health satisfaction	119567
112	Hearing difficulty/problems with background noise	353983	134141
113	Sleeplessness / insomnia	360738
114	Irritability	345231	96862
115	Loneliness, isolation	355583	63508
116	Had menopause	163184	119355
117	Diagnoses - main ICD10: E83 Disorders of mineral metabolism	361194	758
118	Mood swings	352604	158982
119	Nap during day	360855
120	Suffer from 'nerves'	348082	73938
121	Number of self-reported non-cancer illnesses	361141
122	Number of treatments/medications taken	361141
123	Seen doctor (GP) for nerves, anxiety, tension or depression	358693	123528
124	Seen a psychiatrist for nerves, anxiety, tension or depression	359535	41233
125	Overall health rating	359681
126	Age completed full time education	240547
127	Sleep duration	359020
128	Current tobacco smoking	360797
129	Past tobacco smoking	332141
130	Snoring	336320	125656
131	Frequency of tiredness / lethargy in last 2 weeks	350580
132	Diagnoses - main ICD10: I83 Varicose veins of lower extremities	361194	8763
133	Wheeze or whistling in the chest in last year	354523	73828
134	Worry too long after embarrassment	346527	165310

## Sheet: Cluster 25
	Trait description	Sample size	Number of cases
0	Pulse rate	118850
1	Hand grip strength (left)	359704
2	Hand grip strength (right)	359729
3	FI3 : word interpolation	116815	98753
4	FI4 : positional arithmetic	115690	98344
5	FI6 : conditional arithmetic	102181	69944
6	FI8 : chained arithmetic	75692	49086
7	Spherical power (right)	77983
8	Spherical power (left)	77739
9	Intra-ocular pressure, corneal-compensated (right)	76630
10	Intra-ocular pressure, Goldmann-correlated (right)	76630
11	Corneal hysteresis (right)	76630
12	Corneal resistance factor (right)	76630
13	Intra-ocular pressure, Goldmann-correlated (left)	76510
14	Corneal hysteresis (left)	76510
15	Corneal resistance factor (left)	76510
16	Qualifications: College or University degree	357549	115981
17	Qualifications: None of the above	357549	61093
18	Qualifications: A levels/AS levels or equivalent	357549	98304
19	Qualifications: O levels/GCSEs or equivalent	357549	168672
20	Qualifications: Other professional qualifications eg: nursing, teaching	357549	104241
21	Gas or solid-fuel cooking/heating: An open solid fuel fire that you use regularly in winter time	360066	32662
22	How are people in household related to participant: Husband, wife or partner	358963	265738
23	Current employment status: Unable to work because of sickness or disability	359931	13756
24	Transport type for commuting to job workplace: Cycle	190832	14885
25	Never eat eggs, dairy, wheat, sugar: Sugar or foods/drinks containing sugar	359777	67292
26	Never eat eggs, dairy, wheat, sugar: I eat all of the above	359777	278162
27	Illness, injury, bereavement, stress in last 2 years: Financial difficulties	358836	40670
28	Attendance/disability/mobility allowance: None of the above	358597	337879
29	Attendance/disability/mobility allowance: Disability living allowance	358597	15697
30	Attendance/disability/mobility allowance: Blue badge	358597	12733
31	Eye problems/disorders: None of the above	117890	91941
32	Mouth/teeth dental problems: Mouth ulcers	359841	36831
33	Mouth/teeth dental problems: None of the above	359841	218346
34	Mouth/teeth dental problems: Bleeding gums	359841	46694
35	Mouth/teeth dental problems: Dentures	359841	60977
36	Vascular/heart problems diagnosed by doctor: Angina	360420	11372
37	Fractured bone site(s): Other bones	359241	18787
38	Blood clot, DVT, bronchitis, emphysema, asthma, rhinitis, eczema, allergy diagnosed by doctor: Blood clot in the leg (DVT)	360527	7386
39	Medication for pain relief, constipation, heartburn: Aspirin	357084	50204
40	Medication for pain relief, constipation, heartburn: None of the above	357084	198043
41	Medication for pain relief, constipation, heartburn: Paracetamol	357084	77936
42	Vitamin and mineral supplements: None of the above	359245	246781
43	Vitamin and mineral supplements: Multivitamins +/- minerals	359245	77472
44	Why stopped smoking: Health precaution	88516	55663
45	Pain type(s) experienced in last month: Headache	360391	71672
46	Pain type(s) experienced in last month: None of the above	360391	145514
47	Pain type(s) experienced in last month: Neck or shoulder pain	360391	82120
48	Pain type(s) experienced in last month: Back pain	360391	91349
49	Pain type(s) experienced in last month: Stomach or abdominal pain	360391	30306
50	Pain type(s) experienced in last month: Hip pain	360391	40500
51	Pain type(s) experienced in last month: Knee pain	360391	76628
52	Leisure/social activities: Sports club or gym	360063	108473
53	Leisure/social activities: None of the above	360063	108704
54	Leisure/social activities: Pub or social club	360063	98499
55	Leisure/social activities: Religious group	360063	52697
56	Leisure/social activities: Adult education class	360063	25842
57	Leisure/social activities: Other group activity	360063	80178
58	Types of transport used (excluding work): Car/motor vehicle	359324	285459
59	Types of transport used (excluding work): Walk	359324	176934
60	Types of transport used (excluding work): Cycle	359324	26059
61	Types of physical activity in last 4 weeks: Walking for pleasure (not as a means of transport)	359263	258574
62	Types of physical activity in last 4 weeks: None of the above	359263	21255
63	Types of physical activity in last 4 weeks: Other exercises (eg: swimming, cycling, keep fit, bowling)	359263	174242
64	Types of physical activity in last 4 weeks: Strenuous sports	359263	37297
65	Types of physical activity in last 4 weeks: Light DIY (eg: pruning, watering the lawn)	359263	186679
66	Types of physical activity in last 4 weeks: Heavy DIY (eg: weeding, lawn mowing, carpentry, digging)	359263	156597
67	Mineral and other dietary supplements: Fish oil (including cod liver oil)	360016	114131
68	Mineral and other dietary supplements: None of the above	360016	204810
69	Mineral and other dietary supplements: Glucosamine	360016	70218
70	Mineral and other dietary supplements: Calcium	360016	24026
71	Own or rent accommodation lived in: Own outright (by you or someone in your household)	356340	193358
72	Own or rent accommodation lived in: Rent - from local authority, local council, housing association	356340	18968
73	Length of time at current address	352690
74	Number of vehicles in household	358754
75	Average total household income before tax	311028
76	Job involves mainly walking or standing	204956
77	Job involves heavy manual or physical work	205000
78	Job involves shift work	204783
79	Number of days/week walked 10+ minutes	355030
80	Duration of walks	308989
81	Number of days/week of moderate physical activity 10+ minutes	343943
82	Duration of moderate activity	268826
83	Number of days/week of vigorous physical activity 10+ minutes	344084
84	Usual walking pace	358974
85	Frequency of stair climbing in last 4 weeks	357720
86	Frequency of walking for pleasure in last 4 weeks	257478

## Sheet: Cluster 27
	Trait description	Sample size	Number of cases
0	Alcohol drinker status: Current	360726	336919
1	Bipolar and major depression status: No Bipolar or Depression	86895	62825
2	Amount of alcohol drunk on a typical drinking day	108256
3	Frequency of consuming six or more units of alcohol	108485
4	Ever felt worried, tense, or anxious for most of a month or longer	110315	29351
5	Ever worried more than most people would in similar situation	98990	25623
6	Ever had prolonged loss of interest in normal activities	117727	46330
7	Ever had prolonged feelings of sadness or depression	117763	64374
8	Ever taken cannabis	117911
9	General happiness	117442
10	General happiness with own health	117753
11	Belief that own life is meaningful	115352
12	Ever thought that life not worth living	117291
13	Ever contemplated self-harm	117610
14	Felt hated by family member as a child	117749
15	Physically abused by family as a child	117838
16	Felt irritable or had angry outbursts in past month	52816
17	Avoided activities or situations because of previous stressful experience in past month	117868
18	Felt distant from other people in past month	52822
19	Repeated disturbing thoughts of stressful experience in past month	117900
20	Felt very upset when reminded of stressful experience in past month	117893
21	Ever sought or received professional help for mental distress	117677	46020
22	Ever suffered mental distress preventing usual activities	116527	38681
23	Ever had period extreme irritability	114422	29747
24	Recent easy annoyance or irritability	117483
25	Recent feelings or nervousness or anxiety	117594
26	Recent feelings of inadequacy	117502
27	Recent trouble concentrating on things	117899
28	Recent inability to stop or control worrying	117583
29	Recent feelings of depression	117656
30	Recent poor appetite or overeating	117907
31	Recent feelings of foreboding	117474
32	Recent thoughts of suicide or self-harm	117177
33	Recent lack of interest or pleasure in doing things	117757
34	Recent trouble relaxing	117706
35	Recent restlessness	117786
36	Trouble falling or staying asleep, or sleeping too much	117822
37	Recent feelings of tiredness or low energy	117828
38	Recent worrying too much about different things	117567
39	Belittlement by partner or ex-partner as an adult	117741
40	Mental health problems ever diagnosed by a professional: Depression	117782	25087
41	Substances taken for depression: Medication prescribed to you (for at least two weeks)	117763	28351
42	Substances taken for depression: Drugs or alcohol (more than once)	117763	8627
43	Activities undertaken to treat depression: Talking therapies, such as psychotherapy, counselling, group therapy or CBT	117763	25960
44	Manifestations of mania or irritability: My thoughts were racing	114422	10580
45	Substances taken for anxiety: Medication prescribed to you (for at least two weeks)	98990	12942
46	Hearing difficulty/problems: No	346635	255838

## Sheet: Cluster 20
	Trait description	Sample size	Number of cases
0	Body mass index (BMI)	359983
1	Weight	360116
2	Weight	354838
3	Body fat percentage	354628
4	Whole body fat mass	354244
5	Body mass index (BMI)	354831
6	Leg fat percentage (right)	354811
7	Leg fat mass (right)	354807
8	Leg fat percentage (left)	354791
9	Leg fat mass (left)	354788
10	Arm fat percentage (right)	354760
11	Arm fat mass (right)	354736
12	Arm fat percentage (left)	354707
13	Arm fat mass (left)	354673
14	Trunk fat percentage	354619
15	Trunk fat mass	354597
16	Waist circumference	360564
17	Hip circumference	360521

## Sheet: Cluster 19
	Trait description	Sample size	Number of cases
0	Sitting height	360066
1	Forced expiratory volume in 1-second (FEV1), predicted	117241
2	Whole body fat-free mass	354808
3	Whole body water mass	354834
4	Basal metabolic rate	354825
5	Leg fat-free mass (right)	354798
6	Leg predicted mass (right)	354798
7	Leg fat-free mass (left)	354771
8	Leg predicted mass (left)	354766
9	Arm fat-free mass (right)	354732
10	Arm predicted mass (right)	354726
11	Arm fat-free mass (left)	354668
12	Arm predicted mass (left)	354653
13	Trunk fat-free mass	354530
14	Trunk predicted mass	354494
15	Standing height	360388
16	Comparative height size at age 10	355331

## Sheet: Cluster 22
	Trait description	Sample size	Number of cases
0	Energy	51453
1	Protein	51453
2	Fat	51453
3	Carbohydrate	51453
4	Saturated fat	51453
5	Polyunsaturated fat	51453
6	Total sugars	51453
7	Englyst dietary fibre	51453
8	Iron	51453
9	Vitamin B6	51453
10	Folate	51453
11	Potassium	51453
12	Magnesium	51453
13	Calcium	51453
14	Vitamin E	51453

## Sheet: Cluster 17
	Trait description	Sample size	Number of cases
0	Treatment/medication code: simvastatin	361141	40921
1	Treatment/medication code: bendroflumethiazide	361141	20196
2	Diastolic blood pressure, automated reading	340162
3	Systolic blood pressure, automated reading	340159
4	Vascular/heart problems diagnosed by doctor: None of the above	360420	253565
5	Vascular/heart problems diagnosed by doctor: High blood pressure	360420	97139
6	Medication for cholesterol, blood pressure, diabetes, or take exogenous hormones: Cholesterol lowering medication	193148	24247
7	Medication for cholesterol, blood pressure, diabetes, or take exogenous hormones: None of the above	193148	133338
8	Medication for cholesterol, blood pressure, diabetes, or take exogenous hormones: Blood pressure medication	193148	33519
9	Medication for cholesterol, blood pressure or diabetes: Cholesterol lowering medication	165340	38057
10	Medication for cholesterol, blood pressure or diabetes: None of the above	165340	110372
11	Medication for cholesterol, blood pressure or diabetes: Blood pressure medication	165340	40987
12	Non-cancer illness code, self-reported: high cholesterol	361141	43957
13	Non-cancer illness code, self-reported: hypertension	361141	93560

## Sheet: Cluster 18
	Trait description	Sample size	Number of cases
0	Forced expiratory volume in 1-second (FEV1), Best measure	272338
1	Forced vital capacity (FVC), Best measure	272338
2	Impedance of whole body	354795
3	Impedance of leg (right)	354817
4	Impedance of leg (left)	354811
5	Impedance of arm (right)	354792
6	Impedance of arm (left)	354807
7	Forced vital capacity (FVC)	329404
8	Forced expiratory volume in 1-second (FEV1)	329404
9	Peak expiratory flow (PEF)	329404
10	Ankle spacing width	206589
11	Ankle spacing width (left)	114630
12	Ankle spacing width (right)	114614

## Sheet: Cluster 15
	Trait description	Sample size	Number of cases
0	Heel Broadband ultrasound attenuation, direct entry	206576
1	Heel quantitative ultrasound index (QUI), direct entry	206589
2	Heel bone mineral density (BMD)	206496
3	Heel broadband ultrasound attenuation (left)	114625
4	Heel quantitative ultrasound index (QUI), direct entry (left)	114630
5	Heel bone mineral density (BMD) (left)	114561
6	Heel bone mineral density (BMD) T-score, automated (left)	114630
7	Heel broadband ultrasound attenuation (right)	114609
8	Heel quantitative ultrasound index (QUI), direct entry (right)	114614
9	Heel bone mineral density (BMD) (right)	114552
10	Heel bone mineral density (BMD) T-score, automated (right)	114614
11	Heel bone mineral density (BMD) T-score, automated	206589

[truncated: 19 more sheets: Cluster 13, Cluster 14, Cluster 9, Cluster 10, Cluster 6, Cluster 21, Cluster 16, Cluster 11, Cluster 4, Cluster 1, Cluster 12, Cluster 2, Cluster 3, Cluster 5, Cluster 24, Cluster 7, Cluster 8, Cluster 26, Cluster 23]
