# Supplementary material for: Projecting genetic associations through gene expression patterns highlights disease etiology and drug mechanisms
Source: Nat Commun. 2023 Sep 9;14:5562. doi: 10.1038/s41467-023-41057-4 (PMC10492839; doi:10.1038/s41467-023-41057-4)
Supplement: Supplementary file 11 — Supplementary Data 8 [file 41467_2023_41057_MOESM11_ESM.csv]

Primers for Generating Illumina Libraries (see Supplementary Figure 11 for more details):
P5/P7 flowcell attachment sequence
Illumina sequencing primer
Vector primer binding sequence
Stagger region / Barcode region
P5 primer:
5'AATGATACGGCGACCACCGAGATCT ACACTCTTTCCCTACACGACGCTCTTCCGATCT[s]TTGTGGAAAGGACGAAACACCG
P7 primer:
5'CAAGCAGAAGACGGCATACGAGAT NNNNNNNN GTGACTGGAGTTCAGACGTGTGCTCTTCCGATCT CCAATTCCCACTCCTTTCAAGACCT
P5 Stagger Region sequences ([s])
	Stagger Sequence to include in P5 primer, 5’-3'
P5 0nt
P5 1nt	C
P5 2nt	GC
P5 3nt	AGC
P5 4nt	CAAC
P5 6nt	TGCACC
P5 7nt	ACGCAAC
P5 8nt	GAAGACCC
P7 barcode (index) sequences (NNNNNNNN)
	Sequence to include in P7 primer, 5’-3’
P7-001	CGGTTCAA
P7-002	GCTGGATT
P7-003	TAACTCGG
P7-004	TAACAGTT
P7-005	ATACTCAA,
P7-006	GCTGAGAA
P7-007	ATTGGAGG
P7-008	TAGTCTAA.
P7-009	CGGTGACC
