# Supplementary material for: Projecting genetic associations through gene expression patterns highlights disease etiology and drug mechanisms
Source: Nat Commun. 2023 Sep 9;14:5562. doi: 10.1038/s41467-023-41057-4 (PMC10492839; doi:10.1038/s41467-023-41057-4)
Supplement: Supplementary file 12 — Supplementary Data 9 [file 41467_2023_41057_MOESM12_ESM.xlsx]

## Sheet: eMERGE Consortium - Members
First Name	Last Name	Site
Eric	Boerwinkle	Baylor
David	Murdock	Baylor
Christine	Eng	Baylor
Richard	Gibbs	Baylor
Donna	Muzny	Baylor
Catherine	Rives	Baylor
Steven	Scherer	Baylor
Bonnie	Schoenbein	Baylor
Eric	Venner	Baylor
Kimberly	Walker	Baylor
Jianhong	Hu	Baylor
John	Didion	Baylor/DNAnexus
Ingrid	Holm	BCH
Armand	Antommaria	CCHMC
Beth	Cobb	CCHMC
Tanya	Froehlich	CCHMC
John	Harley	CCHMC
Andrew	Hershey	CCHMC
John	Hutton	CCHMC
Kenneth	Kaufman	CCHMC
Leah	Kottyan	CCHMC
Nancy	Leslie	CCHMC
Todd	Lingren	CCHMC
John	Lynch	CCHMC
Eric	Hall	CCHMC
Keith	Marsolo	CCHMC
Michelle	McGowan	CCHMC
Melanie	Myers	CCHMC
Bahram	Namjou	CCHMC
Yizhao	Ni	CCHMC
William	Nichols	CCHMC
Cindy	Prows	CCHMC
Senthikumar	Sadhasivam	CCHMC
Paul	Steele	CCHMC
Sander	Vinks	CCHMC
Michael	Wagner	CCHMC
Peter	White	CCHMC
Ge	Zhang	CCHMC
Kejian	Zhang	CCHMC
Debbie	Abrams	CHOP
Berta	Almoguera Castillo	CHOP
Meckenzie	Behr	CHOP
Elizabeth	Bhoj	CHOP
John	Connolly	CHOP
Joe	Glessner	CHOP
Hakon	Hakonarson	CHOP
Margaret	Harr	CHOP
Addie	Nesbitt	CHOP
Renata	Pellegrino da Silva	CHOP
Avni	Santani	CHOP
Patrick	Sleiman	CHOP
Lifeng	Tian	CHOP
Lyam	Vazquez	CHOP
David	Albers	Columbia
Paul	Appelbaum	Columbia
Joan	Bathon	Columbia
Wendy	Chung	Columbia
Katherine	Crew	Columbia
Mitchell	Elkind	Columbia
David	Fasel	Columbia
Alex	Fedotov	Columbia
Joseph	Finkelstein	Columbia
Ali	Gharavi	Columbia
George	Hripcsak	Columbia
Alexander	Hsieh	Columbia
Krzysztof	Kiryluk	Columbia
Rita	Kukafka	Columbia
Erin	Kulick	Columbia
Matthew	Lewis	Columbia
Maddalena	Marasa	Columbia
Hila	Milo Rasouly	Columbia
Lynn	Petukhova	Columbia
Simone	Sanna-Cherchi	Columbia
Soumitra	Sengupta	Columbia
Ning 'Sunny'	Shang	Columbia
Yufeng	Shen	Columbia
Jung	Son	Columbia
Maurine	Tong	Columbia
Meghna	Trivedi	Columbia
David	Vawdrey	Columbia
Miguel	Verbitsky	Columbia
Kai	Wang	Columbia
Bridget	Wang	Columbia
Julia	Wattacheril	Columbia
Chunhua	Weng	Columbia
Robert	Winchester	Columbia
Julia	Wynn	Columbia
Melissa	Basford	Coordinating Center
Brittany	City	Coordinating Center
Jodell	Jackson	Coordinating Center
Brandy	Mapes	Coordinating Center
Kelly	Perry	Coordinating Center
Josh	Peterson	Coordinating Center/VUMC
David	Carey	Geisinger
Dan	Davis	Geisinger
Jessica	Goehringer	Geisinger
Alanna	Kulchak Rahm	Geisinger
Joe	Leader	Geisinger
Mike	Lee	Geisinger
Bruce	Levy	Geisinger
Casey	Overby-Taylor	Geisinger
Sandie	Pisieczko	Geisinger
Susan	Snyder	Geisinger
Agnes	Sundaresan	Geisinger
Nephi	Walton	Geisinger
Marc	Williams	Geisinger
Janet	Williams	Geisinger
Adam	Buchanan	Geisinger
Amy	Sturm	Geisinger
Scott	Bolesta	Geisinger
Kenneth	Borthwick	Geisinger
Laney	Jones	Geisinger
Sarah	Pendergrass	Geisinger
Eric	Wright	Geisinger
Christopher	Bauer	Geisinger
Darren	Johnson	Geisinger
Navya Shilpa	Josyula	Geisinger
Anne	Justice	Geisinger
Nate	Person	Geisinger
Kelly	Melissa	Geisinger
Les	Kirchner	Geisinger
Carrie	Blout	Harvard
Harrison	Brand	Harvard
Andrew	Cagan	Harvard
Bridget	Chak	Harvard
Chia Yen	Chen	Harvard
Ken	Christensen	Harvard
Emma	Davenport	Harvard
Chamith	Fonseka	Harvard
Vivian	Gainer	Harvard
Tian	Ge	Harvard
Robert	Green	Harvard
Elizabeth	Karlson	Harvard
Sekar	Kathiresan	Harvard
Derek	Klarin	Harvard
Rachel	Knevel	Harvard
Joel	Krier	Harvard
Matthew	Lebo	Harvard
Yvonne	Lee	Harvard
Daniel	Macarthur	Harvard
Shawn	Murphy	Harvard
Pradeep	Natarajan	Harvard
Soumya	Raychaudhuri	Harvard
Mert	Sabuncu	Harvard
Catherine	Shain	Harvard
Jordan	Smoller	Harvard
Damien	Croteau-Chonka	Harvard
Jessica	Su	Harvard
Michael	Talkowski	Harvard
Ellen	Tsai	Harvard
Peter	Castaldi	Harvard
Barbara	Benoit	Harvard
Victor	Castro	Harvard
Krishna	Aragam	Harvard
Scott	Weiss	Harvard
Ladia	Albertson-Junkans	KP
David	Carrell	KP
Nora	Henrikosn	KP
Dustin	Key	KP
Eric	Larson	KP
Kathy	Leppig	KP
James	Ralston	KP
Arvind	Ramaprasan	KP
Aaron	Scrol	KP
Shawn	Banta	UW
Deb	Bowen	UW
Paul	Crane	UW
David	Crosslin	UW
Malia	Fullerton	UW
Adam	Gordon	UW
Andrea	Hartzler	UW
Gail	Jarvik	UW
Elisabeth	Rosenthal	UW
Peter	Tarczy-Hornoch	UW
David	Veenstra	UW
Murray	Brilliant	Marshfield
Scott	Hebbring	Marshfield
Terrie	Kitchner	Marshfield
James	Linneman	Marshfield
Suzette	Bielinski	Mayo
Pedro	Caraballo	Mayo
Chris	Chute	Mayo
Mariza	De Andrade	Mayo
Robert	Freimuth	Mayo
Justin	Gundelach	Mayo
Eric	Klee	Mayo
Iftikhar	Kullo	Mayo
Faizan	Faizee	Mayo
Noralane	Lindor	Mayo
Janet	Olson	Mayo
Dan	Schaid	Mayo
Nilay	Shah	Mayo
Richard	Sharp	Mayo
Carolyn	Vitek	Mayo
Teresa	Kruisselbrink	Mayo
Erin	Winkler	Mayo
Hana	Bangash	Mayo
Ozan	Dikilitas	Mayo
Chris	Lee	Mayo
David	Kochan	Mayo
Kelsey	Stuttgen	Mayo
Sunghwan	Sohn	Mayo
Daniel	Gibbons	Mayo
Joel	Pacyna	Mayo
Samuel	Adunyah	Meharry
		Meharry
Duane	Smoot	Meharry
Philip	Lammers	Meharry
Rajbir	Singh	Meharry
Siddharth	Pratap	Meharry
Erwin	Bottinger	Mount Sinai
Eimear	Kenny	Mount Sinai
Ana	Mejia	Mount Sinai
Aniwaa	Owusu Obeng	Mount Sinai
Saskia	Sanderson	Mount Sinai
Stuart	Scott	Mount Sinai
Jyoti	Dayal	NHGRI
Dave	Kaufman	NHGRI
Teri	Manolio	NHGRI
Robb	Rowley	NHGRI
Ken	Wiley	NHGRI
Sharon	Aufox	Northwestern
Lisa	Castillo	Northwestern
Rex	Chisholm	Northwestern
Angelica	Espinoza	Northwestern
Adam	Gordon	Northwestern
Geoff	Hayes	Northwestern
Tim	Herr	Northwestern
Christin	Hoell	Northwestern
Yoonie	Joo	Northwestern
Abel	Kho	Northwestern
Yuan	Luo	Northwestern
Elizabeth	McNally	Northwestern
Jen	Pacheco	Northwestern
Luke	Rasmussen	Northwestern
Laura	Rasmussen-Torvik	Northwestern
Megan	Roy-Puckelwartz	Northwestern
Maureen	Smith	Northwestern
Justin	Starren	Northwestern
Theresa	Walunas	Northwestern
Firas	Wehbe	Northwestern
Cathy	Wicklund	Northwestern
Sandy	Aronson	Partners/Broad
Maegan	Harden	Partners/Broad
Matthew	Lebo	Partners/Broad
Niall	Lennon	Partners/Broad
Lisa	Mahanta	Partners/Broad
Heidi	Rehm	Partners/Broad
Himanshu	Sharma	Partners/Broad
Hana	Zouk	Partners/Broad
Larry	Babb	Partners/Broad
Sarah	Bland	VUMC
Robert	Carroll	VUMC
Ellen	Clayton	VUMC
Nancy	Cox	VUMC
Lea	Davis	VUMC
Josh	Denny	VUMC
Todd	Edwards	VUMC
QiPing	Feng	VUMC
Andrew	Glazer	VUMC
Jacklyn	Hellewege	VUMC
Sarah	Jones	VUMC
Jacob	Keaton	VUMC
Brad	Malin	VUMC
Ben	Moore Shoemaker	VUMC
Jonathan	Mosley	VUMC
Laurie	Novak	VUMC
Josh	Peterson	VUMC
Lisa	Price	VUMC
Andrea	Ramirez	VUMC
Jamie	Robinson	VUMC
Dan	Roden	VUMC
Joshua	Smith	VUMC
Sara	Van Driest	VUMC
Digna	Velez Edwards	VUMC
Wei-Qi	Wei	VUMC
Quinn	Wells	VUMC
Georgia	Wiesner	VUMC
External/Affiliate Members
		Broad Institute
Jyoti	Pathak	Cornell
Dennis	Ko	Duke University
Kelly	Pittman	Duke University
Liuyang	Wang	Duke University
		Indiana University
		Johns Hopkins University
		Johns Hopkins University
		Lipids Working Group/Fred Hutchinson Cancer Research Center
Majid	Afshar	Loyola University
Francis	Cocjin	Loyola University
Qunfeng	Dong	Loyola University
Jennifer	Layden	Loyola University
Talar	Markossian	Loyola University
		Meharry Medical College
		Population Architecture using Genomics and Epidemiology (PAGE)
		University of Chicago
Marylyn	Ritchie	University of Pennsylvania
Lucinda	Fulton	Washington University
